# Supplementary material for: Unraveling the Impacts of Long-Term Exposure in Low Environmental Concentrations of Antibiotics on the Growth and Development of Aquatica leii (Coleoptera: Lampyridae) from Transcription and Metabolism
Source: Insects. 2025 Dec 8;16(12):1239. doi: 10.3390/insects16121239 (PMC12733991; doi:10.3390/insects16121239)
Supplement: Supplementary file 1 [file insects-16-01239-s001.zip]

Archive with 2 entries (2 files):
- Supplementary Figures.pdf
- Table.xlsx
