# Supplementary material for: Unraveling the Impacts of Long-Term Exposure in Low Environmental Concentrations of Antibiotics on the Growth and Development of Aquatica leii (Coleoptera: Lampyridae) from Transcription and Metabolism
Source: Insects. 2025 Dec 8;16(12):1239. doi: 10.3390/insects16121239 (PMC12733991; doi:10.3390/insects16121239)
Supplement: Supplementary file 1 [file insects-16-01239-s001.zip › Table.xlsx]

## Sheet: Table S1
Table S1. A comprehensive dataset reporting the identified compounds
ID	RT [min]	m/z	Polarity	Name	Reference Ion	Formula	InChI Key	Total score	HMDB ID	KEGG ID	Super_Class	Class	Sub_Class	KEGG class1	KEGG class2	KEGG class3	CASNo	Level	QC1	QC2	CK_1	CK_2	CK_3	LEV_1	LEV_2	QC3	LEV_3	OTC_1	OTC_2	OTC_3	QC4	RSD
MP12	0.544	70.0651	pos	Pyrroline	[M+H]+	C4H7N	RSEBUVRVKCANEP-UHFFFAOYSA-N	94.1	HMDB0245392		Organoheterocyclic compounds	Pyrrolines						Level2	1.75494e+08	1.72555e+08	1.71332e+08	1.71378e+08	1.59117e+08	1.79683e+08	1.87291e+08	1.72823e+08	1.7812e+08	1.6802e+08	1.68873e+08	1.80146e+08	1.77353e+08	0.0131119
MP14	0.663	70.0651	pos	Butyronitrile	[M+H]+	C4H7N	KVNRLNFWIYMESJ-UHFFFAOYSA-N	90.7	HMDB0249482		Organic nitrogen compounds	Organonitrogen compounds	Organic cyanides					Level2	1.67315e+08	1.60052e+08	2.31644e+08	2.27375e+08	2.25624e+08	1.24777e+08	1.30687e+08	1.64352e+08	1.20423e+08	1.39611e+08	1.35647e+08	1.1843e+08	1.65334e+08	0.0186655
MP70	0.51	71.0291	pos	1,3,4-Oxadiazole	[M+H]+	C2H2N2O	FKASFBLJDCHBNZ-UHFFFAOYSA-N	80.9	HMDB0244181		Organoheterocyclic compounds	Azoles	Oxadiazoles					Level2	8.02541e+07	7.98448e+07	6.62527e+07	6.84956e+07	6.70279e+07	7.99609e+07	7.70236e+07	8.10619e+07	7.4692e+07	1.02534e+08	1.01829e+08	1.05229e+08	8.04108e+07	0.00629146
MP159	0.858	72.0808	pos	2-Methyl-1,2-propanediamine	[M+H]+	C4H12N2		94.9										Level2	1.30732e+09	1.31486e+09	1.66875e+09	1.41316e+09	1.85669e+09	1.23346e+09	1.27968e+09	1.25027e+09	1.20968e+09	1.34315e+09	1.33392e+09	1.50439e+09	1.31833e+09	0.0246182
MP162	0.522	72.0808	pos	1-Ethylaziridine	[M+H]+	C4H9N	UJGVUACWGCQEAO-UHFFFAOYSA-N	91.5	HMDB0243874		Organic nitrogen compounds	Organonitrogen compounds	Amines					Level2	2.56228e+08	2.52868e+08	2.88886e+08	2.67904e+08	2.83948e+08	2.32544e+08	2.36552e+08	2.59205e+08	2.37248e+08	2.28663e+08	2.30142e+08	2.24663e+08	2.59659e+08	0.0122234
MP288	7.159	74.0964	pos	Diethylamine	[M+H]+	C4H11N	HPNMFZURTQLUMO-UHFFFAOYSA-N	94.7	HMDB0041878	C14422	Organic nitrogen compounds	Organonitrogen compounds	Amines				#55-18-5	Level2	1.45597e+08	1.3682e+08	2.88256e+08	1.71943e+08	1.15611e+08	6.37291e+07	1.40126e+08	1.43457e+08	1.61136e+08	1.51219e+08	2.065e+08	1.15097e+08	1.39407e+08	0.0279387
MP290	0.79	74.0964	pos	2-Methyl-1-propylamine	[M+H]+	C4H11N	KDSNLYIMUZNERS-UHFFFAOYSA-N	81.6	HMDB0034198	C02787	Organic nitrogen compounds	Organonitrogen compounds	Amines				#78-81-9	Level2	6.6787e+07	7.30073e+07	7.04474e+07	9.87793e+07	6.32949e+07	2.20074e+07	522461	2.33713e+07	1.7839e+07	504039	1.70006e+07	8.86306e+06	1.2853e+07	0.688824
MP402	0.618	76.0393	pos	Acetohydroxamic acid	[M+NH4]+	C2H5NO2	RRUDCFGSUDOHDG-UHFFFAOYSA-N	92.4	HMDB0014691	C06808	Organic acids and derivatives	Carboxylic acids and derivatives	Carboxylic acid derivatives				#546-88-3	Level2	1.46535e+08	1.47679e+08	1.71207e+08	1.7539e+08	1.78242e+08	1.38757e+08	1.45251e+08	1.4965e+08	1.3846e+08	1.15821e+08	1.25604e+08	1.16336e+08	1.47064e+08	0.00921558
MP524	0.724	77.9988	pos	Carbamothioic acid	[M+H]+	CH3NOS	GNVMUORYQLCPJZ-UHFFFAOYSA-N	61.5	HMDB0249606		Organosulfur compounds	Thiocarbonyl compounds	Thiocarbamic acid derivatives					Level2	2.70326e+06	6.05286e+06	378870	3.57041e+06	875568	1.39003e+07	9.90352e+06	4.08722e+06	1.77804e+06	6.86506e+06	907091	7.78006e+06	6.04536e+06	0.345829
MP526	5.585	78.0342	pos	Cysteamine	[M+H]+	C2H7NS	UFULAYFCSOUIOV-UHFFFAOYSA-N	78.3	HMDB0002991	C01678	Organosulfur compounds	Thiols	Alkylthiols	Peptides	Amines	Biogenic amines	#60-23-1	Level2	9.07516e+07	8.94745e+07	1.16505e+07	1.42995e+07	2.07432e+07	1.32639e+08	1.20641e+08	9.26867e+07	1.28416e+08	7.23967e+07	8.18382e+07	7.57697e+07	9.12189e+07	0.0145698
MP579	0.609	79.0213	pos	Dimethyl sulfoxide	[M+H]+	C2H6OS	IAZDPXIOMUYVGZ-UHFFFAOYSA-N	90.5	HMDB0002151	C11143	Organosulfur compounds	Sulfoxides					#67-68-5	Level2	551424	6.97678e+06	5.48877e+06	1.65807e+07	4.45493e+06	5.1619e+06	5.1115e+06	6.75235e+06	1.83432e+06	4.61284e+06	337738	453327	5.91395e+06	0.600723
MP695	5.266	81.0699	pos	1,5-HEXADIEN-3-OL	[M+H]+	C6H10O		91.4										Level2	5.65075e+07	5.47809e+07	6.15798e+07	6.62143e+07	6.43464e+07	4.55003e+07	5.58387e+07	5.63392e+07	4.52239e+07	4.50797e+07	4.68619e+07	4.40219e+07	5.89255e+07	0.0302179
MP879	0.541	84.0808	pos	Tetrahydropyridine	[M+H]+	C5H9N	VSWICNJIUPRZIK-UHFFFAOYSA-N	93.3	HMDB0244121		Organoheterocyclic compounds	Pyridines and derivatives	Hydropyridines					Level2	5.67063e+08	5.58507e+08	6.44913e+08	6.21878e+08	6.23789e+08	5.4203e+08	5.07979e+08	5.65645e+08	5.22622e+08	5.33181e+08	5.26712e+08	5.45167e+08	5.64237e+08	0.00665429
MP880	7.531	84.0808	pos	(+)-2,3-Dihydro-3-methyl-1H-pyrrole	[M+H]+	C5H9N	VLBGIFUKQYTZCN-RXMQYKEDSA-N	91.4	HMDB0033529		Organoheterocyclic compounds	Pyrrolines						Level2	9.12867e+06	1.1311e+07	1.38186e+07	2.42097e+07	1.40537e+07	1.66063e+07	1.96398e+07	1.04384e+07	1.43456e+07	2.33882e+07	2.82042e+07	1.73327e+07	1.15531e+07	0.103332
MP1028	1.891	86.0964	pos	Cadaverine	[M+H]+	C5H14N2	VHRGRCVQAFMJIZ-UHFFFAOYAX	89.4	HMDB0002322	C01672	Organic nitrogen compounds	Organonitrogen compounds	Amines				#462-94-2	Level1	2.32511e+08	2.26267e+08	2.63274e+08	2.70979e+08	2.24048e+08	2.44267e+08	2.49552e+08	2.60494e+08	2.57094e+08	2.78107e+08	2.11691e+08	2.68516e+08	2.3123e+08	0.06515
MP1030	7.509	86.0965	pos	Piperidine	[M+H]+	C5H11N	NQRYJNQNLNOLGT-UHFFFAOYSA-N	90.9	HMDB0034301	C01746	Organoheterocyclic compounds	Piperidines					#110-89-4	Level2	1.58314e+07	1.38176e+07	2.00952e+07	1.84956e+07	3.08275e+07	1.9043e+07	1.96273e+07	1.60032e+07	1.93901e+07	1.21034e+07	1.5845e+07	1.45356e+07	1.67392e+07	0.0801675
MP1081	0.021	87.0041	pos	TRIFLUOROMETHANOL	[M+H]+	CHF3O	WZCZNEGTXVXAAS-UHFFFAOYSA-N	75.6	HMDB0259207		Organohalogen compounds	Alkyl halides	Halomethanes					Level2	5.37874e+07	5.29744e+07	6.03231e+07	4.80988e+07	5.63081e+07	4.93261e+07	5.27401e+07	5.36348e+07	5.06088e+07	4.66882e+07	4.53844e+07	4.55358e+07	5.37228e+07	0.00701525
MP1150	6.789	88.0757	pos	Morpholine	[M+H]+	C4H9NO	YNAVUWVOSKDBBP-UHFFFAOYSA-N	89.2	HMDB0031581	C14452	Organoheterocyclic compounds	Oxazinanes	Morpholines				#110-91-8	Level2	6.07187e+07	4.93477e+07	3.56184e+07	8.15385e+07	8.11971e+07	7.00463e+07	1.0236e+08	5.97427e+07	1.01076e+08	2.83666e+07	9.39726e+07	5.211e+07	6.00121e+07	0.0943469
MP1159	1.458	88.1119	pos	Isoamylamine	[M+NH4]+	C5H13N	BMFVGAAISNGQNM-UHFFFAOYSA-N	88	HMDB0031659	C02640	Organic nitrogen compounds	Organonitrogen compounds	Amines				#107-85-7	Level2	2.76551e+07	3.24494e+07	3.98813e+06	3.08361e+06	1.8806e+06	1.06651e+08	1.16215e+08	3.23309e+07	1.11258e+08	2.24154e+06	799908	1.29582e+06	3.24505e+07	0.076173
MP1212	0.52	89.1072	pos	Putrescine	[M+NH4]+	C4H12N2	KIDHWZJUCRJVML-UHFFFAOYSA-N	77.5	HMDB0001414	C00134	Organic nitrogen compounds	Organonitrogen compounds	Amines	Peptides	Amines	Biogenic amines	#110-60-1	Level2	9.60439e+07	9.82056e+07	1.13843e+08	1.0829e+08	1.1273e+08	9.01264e+07	8.75426e+07	9.58527e+07	9.13771e+07	9.06547e+07	9.04583e+07	9.03049e+07	1.00955e+08	0.0243412
MP1264	0.627	90.0547	pos	Sarcosine	[M+H]+	C3H7NO2	FSYKKLYZXJSNPZ-UHFFFAOYSA-N	95.2	HMDB0000271	C00213	Organic acids and derivatives	Carboxylic acids and derivatives	Amino acids, peptides, and analogues				#107-97-1	Level2	2.13762e+09	2.12008e+09	2.40497e+09	2.36207e+09	2.41548e+09	2.1523e+09	2.16241e+09	2.12982e+09	2.18847e+09	1.86846e+09	1.81068e+09	1.76224e+09	2.13371e+09	0.00353208
MP1554	5.265	95.0855	pos	Bicyclo[2.2.1]heptan-2-ol	[M+H]+	C7H12O	ZQTYQMYDIHMKQB-UHFFFAOYSA-N	92.7			Lipids and lipid-like molecules	Prenol lipids	Monoterpenoids					Level2	3.70429e+08	3.71356e+08	4.62701e+08	4.58979e+08	4.64079e+08	3.55338e+08	3.5692e+08	3.72371e+08	3.48697e+08	3.0093e+08	3.09564e+08	3.103e+08	3.73048e+08	0.00309104
MP1611	5.579	96.0443	pos	2-pyridone	[M+2H]2+	C5H5NO	GRFNBEZIAWKNCO-UHFFFAOYSA-N	94.3	HMDB0013751	C02502	Organoheterocyclic compounds	Pyridines and derivatives	Hydroxypyridines				#142-08-5	Level2	4.47981e+07	4.4121e+07	5.9813e+07	5.26148e+07	5.26312e+07	4.33089e+07	1.78326e+06	4.50113e+07	3.93202e+07	2.52232e+07	3.09366e+07	2.49177e+07	4.68197e+07	0.0255029
MP1612	5.462	96.0443	pos	3-Hydroxypyridine	[M+H-H2O]+	C5H5NO	GRFNBEZIAWKNCO-UHFFFAOYSA-N	92.2			Organoheterocyclic compounds	Pyridines and derivatives	Hydroxypyridines					Level2	5.37373e+07	5.29288e+07	4.70451e+07	4.72625e+07	4.42123e+07	6.16442e+07	8.13969e+07	4.80814e+07	6.39084e+07	4.42743e+07	3.52638e+07	4.79229e+07	5.16779e+07	0.0484051
MP1735	0.682	98.984	pos	Potassium acetate	[M+H]+	C2H3KO2	SCVFZCLFOSHCOH-UHFFFAOYSA-M	90.1	HMDB0303539	C12554	Organic acids and derivatives	Carboxylic acids and derivatives	Carboxylic acid derivatives				#127-08-2	Level2	9.18047e+08	9.14853e+08	1.09705e+09	1.09246e+09	1.1072e+09	7.71764e+08	8.0568e+08	9.14574e+08	7.86141e+08	8.12747e+08	8.07257e+08	8.51752e+08	9.17982e+08	0.00208368
MP1748	1.089	99.0917	pos	PIPERIDIN-2-IMINE	[M+H]+	C5H10N2	DHGUMNJVFYRSIG-UHFFFAOYSA-N	93.5	HMDB0256574		Organoheterocyclic compounds	Pyridines and derivatives	Hydropyridines					Level2	2.25932e+08	2.14679e+08	2.3415e+08	3.05445e+08	2.22174e+08	2.16953e+08	1.77247e+08	2.20712e+08	1.67617e+08	1.55652e+08	1.83419e+08	2.05248e+08	2.25767e+08	0.0239585
MP1827	7.332	101.071	pos	N-Nitroso-pyrrolidine	[M+H]+	C4H8N2O	WNYADZVDBIBLJJ-UHFFFAOYSA-N	81.2	HMDB0031642	C19285	Organoheterocyclic compounds	Pyrrolidines					#930-55-2	Level2	6.51422e+07	7.39397e+07	7.49189e+07	3.66671e+07	6.16354e+07	4.33457e+07	6.641e+07	6.46711e+07	8.00203e+07	5.71724e+07	7.3797e+07	6.45259e+07	7.39242e+07	0.075113
MP1868	0.512	102.034	pos	2-Iminothiolane	[M+H]+	C4H7NS	CNHYKKNIIGEXAY-UHFFFAOYSA-N	71.2	HMDB0245176		Organosulfur compounds	Imidothioesters	Imidothiolactones					Level2	5.93684e+07	6.22785e+07	6.20698e+07	6.26844e+07	6.12093e+07	6.78755e+07	5.50337e+07	6.23853e+07	5.45095e+07	6.42054e+07	6.1073e+07	6.01078e+07	6.15505e+07	0.0228273
MP1873	0.634	102.055	pos	SCH-50911	[M+CH3OH+H]+	C8H15NO3	SEYCKMQSPUVYEF-LURJTMIESA-N	95			Organoheterocyclic compounds	Oxazinanes	Morpholines					Level2	2.83343e+08	2.77522e+08	3.3041e+08	3.24175e+08	3.17655e+08	2.79324e+08	2.62085e+08	2.77952e+08	2.70681e+08	2.38163e+08	2.4727e+08	2.48143e+08	2.83212e+08	0.0114237
MP1879	7.224	102.128	pos	Di-N-propylamine	[M+H]+	C6H15N	WEHWNAOGRSTTBQ-UHFFFAOYSA-N	88.7	HMDB0302261		Organic nitrogen compounds	Organonitrogen compounds	Amines					Level2	3.43534e+07	3.39589e+07	9.67826e+07	5.15855e+07	1.85022e+07	2.78822e+07	2.42253e+07	3.42526e+07	2.97786e+07	3.35117e+07	2.75104e+07	2.39393e+07	2.16361e+07	0.202199
MP1911	1.718	103.054	pos	Cycloserine	[M+H]+	C3H6N2O2	DYDCUQKUCUHJBH-UWTATZPHSA-N	91	HMDB0014405	C08057	Organoheterocyclic compounds	Azolines	Isoxazolines				#68-41-7	Level2	1.39603e+08	1.40329e+08	1.84599e+08	1.92903e+08	1.87058e+08	1.35918e+08	1.30234e+08	1.44206e+08	1.29403e+08	1.23856e+08	1.28966e+08	1.32849e+08	1.38197e+08	0.0182926
MP1950	0.947	104.053	pos	L-beta-homomethionine	[M+CH3OH+H]+	C6H13NO2S	QWVNCDVONVDGDV-UHFFFAOYSA-N	86			Organic acids and derivatives	Carboxylic acids and derivatives	Amino acids, peptides, and analogues					Level2	3.55878e+08	3.52719e+08	2.98374e+08	2.90212e+08	2.98506e+08	2.36652e+08	2.31543e+08	3.55789e+08	2.45576e+08	4.57167e+08	4.67133e+08	4.66613e+08	3.51775e+08	0.00594941
MP1951	0.746	104.053	pos	3-Benzyl-5-ethyl-1,3,5-thiadiazinane-2-thione	[M+H]+	C12H16N2S2	DJCAGMWMFPMXHO-UHFFFAOYSA-N	91.7			Organoheterocyclic compounds	Thiadiazinanes						Level2	3.34646e+08	3.29599e+08	2.75935e+08	2.71749e+08	2.67565e+08	2.06343e+08	2.15566e+08	3.37317e+08	2.12841e+08	4.71272e+08	4.6394e+08	4.75274e+08	3.31454e+08	0.0102559
MP1955	0.687	104.107	pos	(2-hydroxyethyl)trimethylammonium	[M+H]+	C5H14NO	OEYIOHPDSNJKLS-UHFFFAOYSA-N	94.2	HMDB0000097	C00114	Organic nitrogen compounds	Organonitrogen compounds	Quaternary ammonium salts				#62-49-7	Level2	2.15839e+09	2.12636e+09	2.37821e+09	2.41922e+09	2.34614e+09	1.92532e+09	2.07988e+09	2.11538e+09	2.09561e+09	1.54643e+09	1.54475e+09	1.78755e+09	2.07002e+09	0.0172633
MP1957	5.514	104.107	pos	3-Amino-2-pentanol	[M+NH4]+	C5H13NO	BKFGLDUWYUYHRF-UHFFFAOYSA-N	89.5			Organic nitrogen compounds	Organonitrogen compounds	Amines					Level2	3.04907e+07	2.70571e+07	3.75323e+07	2.86427e+07	1.7383e+07	1.97886e+07	2.91206e+07	3.04352e+07	3.93503e+07	1.43006e+07	1.60692e+07	2.70197e+07	1.7279e+07	0.23692
MP2001	5.497	105.033	pos	N-(3,3-Diphenylpropyl)benzamide	[M+ACN+H]+	C22H21NO	NSSSSHDNQFPODZ-UHFFFAOYSA-N	94.7			Benzenoids	Benzene and substituted derivatives	Diphenylmethanes					Level2	3.25255e+07	3.20399e+07	5.33657e+07	5.45528e+07	4.98381e+07	1.55386e+07	1.32426e+07	3.13549e+07	1.21029e+07	3.33156e+07	3.39105e+07	3.67037e+07	3.00813e+07	0.03368
MP2005	5.267	105.07	pos	()-1-phenylethanol	[M+Na]+	C8H10O	WAPNOHKVXSQRPX-SSDOTTSWSA-N	94.9	HMDB0032619	C07112	Benzenoids	Benzene and substituted derivatives					#98-85-1	Level2	4.39473e+08	4.33232e+08	5.00305e+08	5.04491e+08	5.26725e+08	4.08443e+08	4.15174e+08	4.47315e+08	4.19314e+08	3.58128e+08	3.7143e+08	3.78053e+08	4.34345e+08	0.0146374
MP2007	4.006	105.07	pos	1-Phenyl-3-(2-phenylethyl)urea	[M+H]+	C15H16N2O	ZUZSPZMYVHKHKO-UHFFFAOYSA-N	92.9	HMDB0036710		Lipids and lipid-like molecules	Prenol lipids	Diterpenoids				#88048-00-4	Level2	1.37123e+07	1.35267e+07	1.33766e+07	1.49688e+07	1.52433e+07	1.86229e+07	1.74809e+07	1.40184e+07	1.83177e+07	1.18201e+07	1.13828e+07	1.22557e+07	1.3792e+07	0.0148001
MP2030	5.496	106.029	pos	(R,S)-1-Methyl-3-nicotinoylpyrrolidine	[M+H-H2O]+	C11H14N2O	ARYQLVJXQFGHLA-UHFFFAOYSA-N	77										Level2	6.68643e+07	7.50917e+07	1.31805e+08	1.26447e+08	1.26415e+08	7.11206e+07	1.02314e+08	7.5133e+07	7.52439e+07	6.77787e+07	7.30496e+07	7.38568e+07	6.75007e+07	0.0644538
MP2087	1.72	107.049	pos	3-phenyl-DL--alanine	[M+H]+	C9H11NO2		92.7										Level2	4.20743e+07	4.28103e+07	5.73979e+07	4.18638e+07	5.77221e+07	4.31961e+07	4.25977e+07	4.28533e+07	4.15614e+07	3.84924e+07	4.09712e+07	3.81826e+07	4.10993e+07	0.0194709
MP2169	7.368	109.022	pos	(1R,2R)-2-(Trifluoromethyl)cyclopropanamine	[M+2H]2+	C4H6F3N		62.5										Level2	3.27451e+07	2.68992e+07	4.13492e+07	3.7647e+07	7.09414e+07	3.43528e+07	6.47018e+07	3.56401e+07	1.65388e+07	2.45587e+07	4.39401e+07	2.10998e+07	1.56799e+07	0.318102
MP2174	5.266	109.101	pos	8-Oxononanoic acid	[M+H]+	C9H16O3	KNPGTJGXMGNBAY-UHFFFAOYSA-N	97.2			Organic acids and derivatives	Keto acids and derivatives	Medium-chain keto acids and derivatives					Level2	3.47595e+08	3.4233e+08	3.95586e+08	3.84569e+08	3.87204e+08	3.24566e+08	3.3772e+08	3.42874e+08	3.02134e+08	2.81237e+08	2.92836e+08	2.88837e+08	3.47889e+08	0.00862837
MP2215	6.817	110.02	pos	N-Methylmethanesulfonamide	[M+H]+	C2H7NO2S	UHNHTTIUNATJKL-UHFFFAOYSA-N	63.2										Level2	3.83041e+08	3.77918e+08	4.2143e+08	4.07276e+08	2.22799e+08	3.79443e+08	3.98564e+08	3.53029e+08	2.80566e+08	2.38035e+08	2.46512e+08	2.56411e+08	3.17039e+08	0.0842593
MP2261	5.53	111.02	pos	Fyrol DMMP	[2M+Na]+	C3H9O3P	VONWDASPFIQPDY-UHFFFAOYSA-N	73.4			Organic acids and derivatives	Organic phosphonic acids and derivatives	Phosphonic acid diesters					Level2	2.00065e+08	1.60603e+08	2.11225e+08	2.03355e+08	2.28845e+08	1.81393e+08	1.82778e+08	1.98153e+08	1.52048e+08	2.8948e+08	2.38497e+08	2.92114e+08	1.97442e+08	0.100533
MP2326	0.511	112.006	pos	Histamine	[M+H]+	C5H9N3	NTYJJOPFIAHURM-UHFFFAOYSA-N	60.4	HMDB0000870	C00388	Organic nitrogen compounds	Organonitrogen compounds	Amines	Peptides; Hormones and transmitters	Amines; Other hormones; Neurotransmitters	Biogenic amines; Histamine; Biogenic amines	#51-45-6	Level2	1.60469e+07	1.55721e+07	1.20842e+07	1.18946e+07	1.16492e+07	1.34304e+07	1.33419e+07	1.65466e+07	1.09409e+07	2.06101e+07	2.17462e+07	2.2036e+07	1.56362e+07	0.0281922
MP2330	6.778	112.018	pos	4-PYRIDYLTHIOUREA	[M+H]+	C6H7N3S	HLOFIQOOOSRNFY-UHFFFAOYSA-N	70.1										Level2	4.49185e+07	4.62318e+07	8.11532e+07	6.48605e+07	6.27785e+07	7.71013e+07	2.42625e+07	4.65803e+07	3.25276e+07	4.82337e+07	2.21699e+07	2.12945e+07	4.37887e+07	0.0281953
MP2371	3.418	113.096	pos	4-(Hydroxymethyl)cyclohexanol	[M+H]+	C7H14O2	VGRZISGVNOKTQU-UHFFFAOYSA-N	83.9			Organic oxygen compounds	Organooxygen compounds	Alcohols and polyols					Level2	9.77289e+06	1.03559e+07	4.39962e+07	2.42699e+07	3.9707e+07	4.03806e+07	2.45697e+07	1.06585e+07	3.73871e+07	3.60839e+07	3.27443e+07	1.93513e+07	1.06e+07	0.0390899
MP2409	7.4	114.017	pos	2-Nitrofuran	[M+H]+	C4H3NO3	FUBFWTUFPGFHOJ-UHFFFAOYSA-N	70.4	HMDB0245258	C14414	Organoheterocyclic compounds	Furans	Nitrofurans				#609-39-2	Level2	1.57706e+08	1.55412e+08	1.66518e+08	1.65376e+08	1.63148e+08	1.63144e+08	1.56487e+08	1.57831e+08	1.46133e+08	1.50379e+08	1.35946e+08	1.38756e+08	1.59347e+08	0.0102998
MP2471	0.544	115.087	pos	Prolinamide	[M+H]2+	C5H10N2O	VLJNHYLEOZPXFW-UHFFFAOYSA-N	93.2	HMDB0253910		Organic acids and derivatives	Carboxylic acids and derivatives	Amino acids, peptides, and analogues					Level2	6.88287e+08	6.78181e+08	6.37684e+08	6.2102e+08	6.18729e+08	6.9847e+08	6.76491e+08	6.81471e+08	6.71561e+08	6.60373e+08	6.50429e+08	6.73457e+08	6.84359e+08	0.00628765
MP2500	0.545	116.071	pos	1-(Cyclohexylmethyl)proline	[M+H]2+	C12H21NO2		94.7										Level2	1.66046e+09	1.59876e+09	1.51847e+09	1.48428e+09	1.48267e+09	1.7043e+09	1.58884e+09	1.63127e+09	1.54163e+09	1.57269e+09	1.58267e+09	1.61638e+09	1.64086e+09	0.0157774
MP2501	0.663	116.071	pos	L-Proline	[M+NH4]+	C5H9NO2	ONIBWKKTOPOVIA-BYPYZUCNSA-N	95.8	HMDB0000162	C00148	Organic acids and derivatives	Carboxylic acids and derivatives	Amino acids, peptides, and analogues	Peptides	Amino acids	Common amino acids	#147-85-3	Level1	3.23696e+09	3.27089e+09	4.4454e+09	4.42461e+09	4.31307e+09	2.43975e+09	2.50165e+09	3.25566e+09	2.46639e+09	2.74339e+09	2.69205e+09	2.79982e+09	3.2817e+09	0.00595767
MP2556	0.542	117.074	pos	N,N-dimethyl-beta-alanine	[M+H]+	C5H10NO2	KAUSGXYXRRGGFJ-UHFFFAOYSA-M	64.1	HMDB0304421		Organic acids and derivatives	Carboxylic acids and derivatives	Carboxylic acid derivatives					Level2	1.16655e+08	1.17519e+08	1.41117e+08	1.45155e+08	1.01817e+08	1.09187e+08	1.28077e+08	1.19717e+08	1.20922e+08	1.01181e+08	1.02398e+08	1.04989e+08	1.20504e+08	0.0152598
MP2598	1.492	118.086	pos	L-Valine	[M+H]+	C5H11NO2	KZSNJWFQEVHDMF-UHFFFAOYSA-N	95.3	HMDB0000883	C00183	Organic acids and derivatives	Carboxylic acids and derivatives	Amino acids, peptides, and analogues	Peptides	Amino acids	Common amino acids	#72-18-4	Level1	1.86961e+08	1.91964e+08	2.41241e+08	2.90792e+08	2.81206e+08	1.44587e+08	5.74776e+07	1.58057e+08	7.7297e+07	1.74216e+08	2.55691e+08	2.5654e+08	1.92941e+08	0.0903773
MP2601	0.656	118.086	pos	5-AMINOPENTANOATE	[M+H]+	C5H11NO2	JJMDCOVWQOJGCB-UHFFFAOYSA-N	93.5	HMDB0003355	C00431	Organic acids and derivatives	Carboxylic acids and derivatives	Amino acids, peptides, and analogues	Lipids	FA Fatty acyls	FA01 Fatty Acids and Conjugates	#660-88-8	Level2	4.43061e+08	4.43534e+08	6.43409e+08	6.51824e+08	6.31229e+08	4.04209e+08	3.93504e+08	4.42265e+08	4.06874e+08	2.73214e+08	2.83772e+08	2.82362e+08	4.40897e+08	0.00260792
MP2604	7.285	118.086	pos	Glycylglycyl-L-valine	[M+H]+	C9H17N3O4	OLPPXYMMIARYAL-MRVPVSSYSA-N	91.6			Organic acids and derivatives	Carboxylic acids and derivatives	Amino acids, peptides, and analogues					Level2	1.89913e+07	1.9432e+07	1.5854e+07	2.05783e+07	4.32084e+07	2.71502e+07	1.78755e+07	2.18246e+07	1.73922e+07	4.99908e+07	3.86958e+07	1.93617e+07	2.17208e+07	0.072716
MP2642	5.463	119.06	pos	7-Azaindolizine	[M+H]+	C7H6N2	QSLLFYVBWXWUQT-UHFFFAOYSA-N	79.7	HMDB0033576		Organoheterocyclic compounds	Pyrrolopyrazines					#274-45-3	Level2	7.27732e+07	6.99224e+07	7.72093e+07	7.25835e+07	6.39179e+07	8.29172e+07	8.10738e+07	6.99515e+07	4.81162e+07	6.27029e+07	7.17056e+07	5.94459e+07	7.20583e+07	0.0205215
MP2643	5.544	119.06	pos	imidazo(1,2-a)pyridine	[M+ACN+H]+	C7H6N2	UTCSSFWDNNEEBH-UHFFFAOYSA-N	77	HMDB0253414		Organoheterocyclic compounds	Imidazopyridines						Level2	7.49255e+07	7.52427e+07	8.55421e+07	9.16389e+07	8.64347e+07	7.63641e+07	7.00935e+07	6.41649e+07	7.7445e+07	4.45789e+07	4.77634e+07	4.42698e+07	7.56162e+07	0.0766404
MP2646	5.266	119.086	pos	(2-Ethylphenyl)acetonitrile	[M+H]+	C10H11N	LLLAUEJCYCBLPM-UHFFFAOYSA-N	95.7										Level2	9.94676e+08	9.81366e+08	1.14522e+09	1.16085e+09	1.17514e+09	9.3648e+08	9.36952e+08	9.88592e+08	9.48251e+08	8.06738e+08	8.40845e+08	8.31119e+08	9.83981e+08	0.00591323
MP2694	0.634	120.065	pos	L-Threonine	[M+H]+	C4H9NO3	AYFVYJQAPQTCCC-HRFVKAFMSA-N	98.5	HMDB0000167	C00188	Organic acids and derivatives	Carboxylic acids and derivatives	Amino acids, peptides, and analogues	Peptides	Amino acids	Common amino acids	#72-19-5	Level1	1.12441e+09	1.11738e+09	1.38087e+09	1.3839e+09	1.37003e+09	9.09474e+08	9.02575e+08	1.12638e+09	9.25212e+08	9.91117e+08	1.00148e+09	1.00418e+09	1.13301e+09	0.00571678
MP2699	2.971	120.081	pos	phenylethanolamine	[M+CH3OH+H]+	C8H11NO	ULSIYEODSMZIPX-UHFFFAOYSA-N	94.4	HMDB0001065	C02735	Organic nitrogen compounds	Organonitrogen compounds	Amines				#7568-93-6	Level1	9.32584e+07	9.48873e+07	5.47162e+07	5.87862e+07	6.0992e+07	9.76452e+07	9.65277e+07	9.46219e+07	9.52206e+07	1.24102e+08	1.21973e+08	1.27793e+08	9.51941e+07	0.00903805
MP2843	0.508	123.04	pos	Dihydrodaidzein	[M+H-H2O]+	C15H12O4	JHYXBPPMXZIHKG-UHFFFAOYSA-N	66.1	HMDB0005760		Phenylpropanoids and polyketides	Isoflavonoids	Isoflavans				#17238-05-0	Level2	1.12103e+08	1.12668e+08	9.84587e+07	8.91352e+07	9.37597e+07	9.60399e+07	9.63458e+07	1.14875e+08	9.61142e+07	1.36016e+08	1.37705e+08	1.35407e+08	1.12075e+08	0.0117338
MP2844	0.981	123.044	pos	syringol	[M+ACN+H]+	C8H10O3	KLIDCXVFHGNTTM-UHFFFAOYSA-N	94.6	HMDB0034158	C10787	Benzenoids	Phenols	Methoxyphenols				#91-10-1	Level2	7.33997e+07	7.45372e+07	3.75271e+07	3.75008e+07	4.1241e+07	7.75255e+07	6.655e+07	7.40436e+07	7.35046e+07	9.30661e+07	8.39392e+07	1.03342e+08	7.47861e+07	0.00824295
MP2852	4.142	123.117	pos	1,2,3,4-Tetramethyl-1,3-cyclopentadiene	[M+NH4]+	C9H14	VNPQQEYMXYCAEZ-UHFFFAOYSA-N	94.7			Hydrocarbons	Unsaturated hydrocarbons	Branched unsaturated hydrocarbons					Level2	1.5516e+07	1.50211e+07	1.12155e+07	1.17113e+07	1.10865e+07	2.39984e+07	2.63478e+07	1.54511e+07	2.47407e+07	1.10577e+07	1.06918e+07	1.08153e+07	1.52513e+07	0.0145695
MP2900	3.217	124.039	pos	Picolinic acid	[M+H]+	C6H5NO2	SIOXPEMLGUPBBT-UHFFFAOYSA-N	89.2	HMDB0002243	C10164	Organoheterocyclic compounds	Pyridines and derivatives	Pyridinecarboxylic acids and derivatives	Alkaloids	Alkaloids derived from lysine	Piperidine alkaloids	#98-98-6	Level1	4.54288e+07	4.6362e+07	4.44068e+07	4.47315e+07	4.94664e+07	5.3773e+07	5.63816e+07	4.49235e+07	5.77054e+07	4.57169e+07	4.63417e+07	4.43951e+07	4.99791e+07	0.0489134
MP2901	0.946	124.039	pos	NICOTINATE	[M+CH3OH+H]+		PVNIIMVLHYAWGP-UHFFFAOYSA-N	95.5	HMDB0001488	C00253	Organoheterocyclic compounds	Pyridines and derivatives	Pyridinecarboxylic acids and derivatives	Vitamins and cofactors	Vitamins	Water-soluble vitamins	#59-67-6	Level2	3.76182e+08	3.84351e+08	7.95485e+08	8.07676e+08	8.29913e+08	2.8297e+08	2.55792e+08	3.84835e+08	2.90008e+08	1.48034e+08	1.47687e+08	1.52465e+08	3.80971e+08	0.0104596
MP2904	7.142	124.087	pos	2,5-Dimethyl-4-pyrimidinamine	[M+H]+	C6H9N3	UXKNAXNFIYFMIB-UHFFFAOYSA-N	90.2			Organoheterocyclic compounds	Diazines	Pyrimidines and pyrimidine derivatives					Level2	6.92298e+07	6.78959e+07	8.44027e+07	9.4914e+07	6.85872e+07	7.19475e+07	7.49986e+07	6.78318e+07	7.02615e+07	7.06477e+07	6.88954e+07	1.22851e+08	5.05615e+07	0.139359
MP2905	7.015	124.087	pos	1-[(4-Bromo-3,5-dimethyl-1H-pyrazol-1-yl)methyl]-3,5-dimethyl-1H-pyrazol-4-amine	[M+H]+	C11H16BrN5		89.8										Level2	8.2867e+07	6.27211e+07	7.49138e+07	6.12159e+07	3.34064e+07	8.72099e+07	7.15651e+07	8.47948e+07	7.5135e+07	2.92592e+07	5.33394e+07	1.34715e+08	7.98632e+07	0.130214
MP3006	4.897	126.055	pos	D-(+)-Glucosamine	[M+H]+	C6H13NO5	MSWZFWKMSRAUBD-IVMDWMLBSA-N	85.1	HMDB0001514	C00329	Organic oxygen compounds	Organooxygen compounds	Carbohydrates and carbohydrate conjugates	Carbohydrates	Monosaccharides	Amino sugars	#3416-24-8	Level2	3.05499e+07	3.65691e+07	2.76396e+07	3.40765e+07	3.18437e+07	6.12886e+07	6.65037e+07	2.56703e+07	7.8115e+07	2.24602e+07	2.26874e+07	4.1298e+07	3.13034e+07	0.143809
MP3007	0.501	126.073	pos	5-Methyl-cytosine	[M+H]+	C5H7N3O	LRSASMSXMSNRBT-UHFFFAOYSA-N	66.7	HMDB0002894	C02376	Organoheterocyclic compounds	Diazines	Pyrimidines and pyrimidine derivatives				#554-01-8	Level2	3.32833e+07	3.4903e+07	2.14082e+07	2.14019e+07	2.10185e+07	4.22585e+07	4.17271e+07	3.44828e+07	4.24199e+07	3.51348e+07	3.45856e+07	3.53094e+07	3.49947e+07	0.0228768
MP3052	7.449	126.972	pos	1,3-Dichloroacetone	[M+H]+	C3H4Cl2O	SUNMBRGCANLOEG-UHFFFAOYSA-N	67.5	HMDB0244164		Organic oxygen compounds	Organooxygen compounds	Carbonyl compounds					Level2	3.70547e+07	3.76037e+07	3.64442e+07	3.51433e+07	3.98232e+07	3.6053e+07	3.75061e+07	3.67949e+07	3.45407e+07	3.81978e+07	3.24994e+07	3.25243e+07	3.66149e+07	0.0116374
MP3054	4.254	127.039	pos	3-HYDROXY-2-METHYL-4-PYRONE	[M+H]+	C6H6O3	XPCTZQVDEJYUGT-UHFFFAOYSA-N	93.1	HMDB0030776	C11918	Organoheterocyclic compounds	Pyrans	Pyranones and derivatives	Polyketides	Pyrones	Monocyclic gamma-pyrones	#118-71-8	Level2	3.10269e+07	3.05714e+07	2.84548e+07	3.97352e+07	1.99276e+07	3.45046e+07	3.60951e+07	3.09877e+07	2.39722e+07	3.02202e+07	3.36549e+07	4.66557e+07	3.15732e+07	0.0132415
MP3063	1.654	127.05	pos	Thymine	[M+NH4]+	C5H6N2O2	RWQNBRDOKXIBIV-UHFFFAOYAL	93.5	HMDB0000262	C00178	Organoheterocyclic compounds	Diazines	Pyrimidines and pyrimidine derivatives	Nucleic acids	Bases	Pyrimidines	#65-71-4	Level1	1.24204e+08	1.23185e+08	2.18997e+08	2.15693e+08	2.11921e+08	1.0935e+08	1.13465e+08	1.24802e+08	1.12144e+08	6.12197e+07	5.88345e+07	6.48955e+07	1.25066e+08	0.00671696
MP3115	0.514	128.019	pos	2-Acetylthiazole	[M+H]+	C5H5NOS	MOMFXATYAINJML-UHFFFAOYSA-N	76.5	HMDB0032964		Organic oxygen compounds	Organooxygen compounds	Carbonyl compounds				#24295-03-2	Level2	8.85481e+07	8.94793e+07	6.95107e+07	6.97971e+07	6.69577e+07	7.4698e+07	7.49458e+07	8.95912e+07	7.76832e+07	1.13038e+08	1.1817e+08	1.18998e+08	8.88967e+07	0.00552566
MP3117	7.51	128.07	pos	(1S,3R)-ACPD	[M+H]+	C7H11NO4	YFYNOWXBIBKGHB-UHFFFAOYSA-N	86.7	HMDB0242328		Organic acids and derivatives	Carboxylic acids and derivatives	Amino acids, peptides, and analogues					Level2	1.09117e+07	9.936e+06	6.18903e+06	1.00324e+07	1.0492e+07	7.63398e+06	8.31618e+06	9.93803e+06	1.70102e+07	5.48107e+06	1.47152e+07	1.59765e+07	1.03405e+07	0.0448517
MP3183	7.16	129.066	pos	pyroglutamine	[M+H]+	C5H8N2O2	NPWMTBZSRRLQNJ-VKHMYHEASA-N	68.8	HMDB0062558		Organic acids and derivatives	Carboxylic acids and derivatives	Amino acids, peptides, and analogues				#29883-25-8	Level2	3.00719e+07	2.75255e+07	3.71883e+07	2.74926e+07	3.94843e+07	4.61881e+06	4.95759e+07	2.79883e+07	2.76779e+07	2.42118e+07	3.61392e+07	1.45698e+07	3.22968e+07	0.0741596
MP3184	0.717	129.066	pos	Dihydrothymine	[M+H]+	C5H8N2O2	NBAKTGXDIBVZOO-GSVOUGTGSA-N	88.4	HMDB0000079	C00906	Organoheterocyclic compounds	Diazines	Pyrimidines and pyrimidine derivatives				#696-04-8	Level2	1.35349e+08	1.30257e+08	1.63338e+08	1.82507e+08	1.74718e+08	1.09592e+08	1.10618e+08	1.32191e+08	9.86208e+07	1.11128e+08	9.8495e+07	9.92439e+07	1.30715e+08	0.0174089
MP3189	1.023	129.102	pos	3-Ethyl-2-piperazinone	[2M+H]+	C6H12N2O	BAOOEQIOVFBREJ-UHFFFAOYSA-N	81.2			Organic acids and derivatives	Carboxylic acids and derivatives	Amino acids, peptides, and analogues					Level2	2.33477e+08	2.3751e+08	1.61349e+08	1.53943e+08	1.50363e+08	2.47101e+08	2.66171e+08	2.37853e+08	2.55672e+08	3.08314e+08	3.09725e+08	3.12783e+08	2.36178e+08	0.00841359
MP3190	0.54	129.102	pos	Pipecolamide	[M+NH4]+	C6H12N2O	XIMBESZRBTVIOD-UHFFFAOYNA-N	95.1										Level2	1.01602e+08	9.74149e+07	1.11104e+08	1.07971e+08	1.0095e+08	8.90623e+07	9.68799e+07	1.00204e+08	8.89739e+07	1.02541e+08	1.01546e+08	1.02337e+08	9.96117e+07	0.0174692
MP3239	0.964	130.05	pos	4-Oxo-L-proline	[M+H]+	C5H7NO3	HFXAFXVXPMUQCQ-UHFFFAOYSA-N	95.3	HMDB0246561	C01877	Organic acids and derivatives	Carboxylic acids and derivatives	Amino acids, peptides, and analogues				#4347-18-6	Level2	1.20017e+09	1.20684e+09	1.18537e+09	1.06624e+09	1.35467e+09	1.65632e+09	1.42883e+09	1.18394e+09	1.57542e+09	7.40365e+08	5.58962e+08	7.56506e+08	1.26683e+09	0.0298273
MP3245	3.024	130.065	pos	Isoquinoline	[M+Na]+	C9H7N	AWJUIBRHMBBTKR-UHFFFAOYSA-N	87.2	HMDB0034244	C06323	Organoheterocyclic compounds	Isoquinolines and derivatives					#119-65-3	Level2	1.0745e+08	1.05768e+08	1.04391e+08	9.75315e+07	1.02187e+08	9.65187e+07	9.23488e+07	1.06608e+08	1.03324e+08	1.17124e+08	1.0615e+08	1.16534e+08	1.06801e+08	0.00649865
MP3247	0.542	130.086	pos	L-trans-4-Methyl-2-pyrrolidinecarboxylic acid	[M+H]+	C6H11NO2	KKJQZEWNZXRJFG-WHFBIAKZSA-N	94.4	HMDB0029435		Organic acids and derivatives	Carboxylic acids and derivatives	Amino acids, peptides, and analogues				#23009-50-9	Level2	1.22631e+09	1.20976e+09	1.29871e+09	1.28872e+09	1.2508e+09	1.06294e+09	1.05471e+09	1.21167e+09	1.03819e+09	1.15975e+09	1.18014e+09	1.18603e+09	1.21091e+09	0.00642572
MP3248	0.9	130.086	pos	1-ACETYL-2-CARBOXYPIPERIDINE	[M+H]+	C8H13NO3	JACZWLDAHFCGCC-ZETCQYMHSA-N	92.3			Organic acids and derivatives	Carboxylic acids and derivatives	Amino acids, peptides, and analogues					Level2	9.66824e+07	9.70214e+07	1.65958e+08	1.61868e+08	1.39602e+08	5.15308e+07	8.06197e+07	1.04424e+08	8.60924e+07	8.37942e+07	8.39524e+07	8.84356e+07	9.61772e+07	0.0397056
MP3249	0.716	130.086	pos	N(6),N(6)-Dimethyl-L-lysine	[M+ACN+H]+	C8H18N2O2	XXEWFEBMSGLYBY-ZETCQYMHSA-N	93			Organic acids and derivatives	Carboxylic acids and derivatives	Amino acids, peptides, and analogues					Level2	1.90064e+08	2.1109e+08	2.94542e+08	3.8504e+08	3.17824e+08	1.35039e+08	1.23954e+08	2.04357e+08	1.08744e+08	1.43976e+08	1.3599e+08	2.11798e+08	2.09179e+08	0.0466652
MP3251	3.292	130.159	pos	1,1-Dibutyl-3-(3-chloro-2-methylphenyl)urea	[M+H]+	C16H25ClN2O	BUKYPLDYWBEYRI-UHFFFAOYSA-N	94.6			Benzenoids	Benzene and substituted derivatives	N-phenylureas					Level2	1.7927e+08	1.75722e+08	2.25724e+08	2.34748e+08	2.14451e+08	1.75429e+08	1.88601e+08	1.78015e+08	1.63695e+08	1.33551e+08	1.34213e+08	1.35915e+08	1.78494e+08	0.00857637
MP3298	0.124	130.967	pos	2,2-dichloro-1,1-ethanediol	[M+H]+	C2H4Cl2O2	RUUBIFVWPACNLY-UHFFFAOYSA-N	71.7	HMDB0062193	C14860	Organohalogen compounds	Halohydrins	Chlorohydrins				#16086-14-9	Level2	1.60181e+07	1.99584e+07	5.4124e+07	1.40301e+07	1.91847e+07	2.44214e+07	3.44496e+07	1.85323e+07	4.07816e+07	3.95206e+07	1.77649e+07	2.23324e+07	2.0413e+07	0.105592
MP3300	3.393	131.049	pos	CRYPTOSTROBIN(P)	[M+H]+	C16H14O4	QSRIZZQWNHKERT-AWEZNQCLSA-N	92.9			Phenylpropanoids and polyketides	Flavonoids	Flavans					Level2	4.55373e+07	4.64273e+07	4.2388e+07	4.19524e+07	4.10356e+07	7.60932e+07	7.45774e+07	4.58194e+07	7.24709e+07	2.50895e+07	2.55276e+07	2.63221e+07	4.6588e+07	0.0107779
MP3301	1.717	131.049	pos	L-3-phenyllactic acid	[M+H-H2O]+	C9H10O3	VOXXWSYKYCBWHO-MRVPVSSYSA-N	87.7	HMDB0000748	C05607	Phenylpropanoids and polyketides	Phenylpropanoic acids					#7326-19-4	Level1	1.17808e+08	1.12577e+08	1.60835e+08	1.60314e+08	1.6828e+08	1.13728e+08	1.2366e+08	1.20174e+08	1.09517e+08	1.12191e+08	1.16409e+08	1.41054e+08	1.18513e+08	0.0279784
MP3308	5.458	131.086	pos	(+/-)-1-aminotetralin	[M+NH4]+	C10H13N	JRZGPXSSNPTNMA-UHFFFAOYSA-N	93.9	HMDB0244116		Benzenoids	Tetralins						Level2	1.51093e+08	1.48908e+08	1.4732e+08	1.59106e+08	1.4145e+08	1.63623e+08	1.67429e+08	1.45823e+08	1.64021e+08	1.35589e+08	1.13454e+08	1.19271e+08	1.3608e+08	0.0455511
MP3370	0.634	132.065	pos	4-HYDROXY-L-PROLINE	[M+H]+	C5H9NO3	PMMYEEVYMWASQN-BKLSDQPFSA-N	87.4	HMDB0000725	C01157	Organic acids and derivatives	Carboxylic acids and derivatives	Amino acids, peptides, and analogues	Peptides	Amino acids	Other amino acids	#51-35-4	Level2	2.37054e+08	2.35179e+08	2.20093e+08	2.11934e+08	2.0461e+08	2.143e+08	2.08915e+08	2.30888e+08	2.07252e+08	2.64108e+08	2.82738e+08	2.74088e+08	2.38405e+08	0.0139121
MP3371	3.029	132.08	pos	guanidinopropionic acid	[2M+Na]+	C4H9N3O2	KMXXSJLYVJEBHI-UHFFFAOYSA-N	83	HMDB0013222	C03065	Organic nitrogen compounds	Organonitrogen compounds	Guanidines				#353-09-3	Level2	4.9984e+07	6.01673e+07	6.73105e+07	4.80707e+07	5.77353e+07	4.70558e+07	6.11986e+07	6.44112e+07	5.52009e+07	5.78903e+07	5.36971e+07	5.27392e+07	6.3888e+07	0.112248
MP3372	2.2	132.102	pos	DL-Norleucine	[M+H]+	C6H13NO2	LRQKBLKVPFOOQJ-UHFFFAOYSA-N	96	HMDB0251526		Organic acids and derivatives	Carboxylic acids and derivatives	Amino acids, peptides, and analogues					Level2	7.40219e+08	7.5655e+08	7.13979e+08	7.5093e+08	8.43433e+08	7.13341e+08	7.70986e+08	7.33168e+08	7.36296e+08	8.97467e+08	8.823e+08	9.67981e+08	7.95942e+08	0.0371175
MP3375	5.635	132.102	pos	L-Leucine	[M+NH4]+	C6H13NO2	ROHFNLRQFUQHCH-YFKPBYRVSA-N	78.3	HMDB0000687	C00123	Organic acids and derivatives	Carboxylic acids and derivatives	Amino acids, peptides, and analogues	Peptides	Amino acids	Common amino acids	#61-90-5	Level2	5.92259e+06	7.86041e+07	1.04184e+08	6.74963e+07	1.03054e+08	1.02146e+08	7.77712e+07	7.60042e+07	9.29743e+07	4.1722e+07	1.12198e+08	6.7137e+07	7.82487e+07	0.600833
MP3380	3.13	132.102	pos	L-Isoleucine	[M+H]+		AGPKZVBTJJNPAG-WHFBIAKZSA-N	94.9	HMDB0000172	C00407	Organic acids and derivatives	Carboxylic acids and derivatives	Amino acids, peptides, and analogues	Peptides	Amino acids	Common amino acids	#73-32-5	Level1	1.45503e+08	1.50091e+08	2.04472e+08	1.82188e+08	1.9978e+08	1.70804e+08	1.54318e+08	1.44465e+08	2.06616e+08	1.41273e+08	1.59697e+08	1.6287e+08	1.61489e+08	0.0518299
MP3443	0.947	133.032	pos	DNP-DL-Methionine	[2M+H]+	C11H13N3O6S	DOHZIJDJOSBJFP-UHFFFAOYSA-N	98.2			Organic acids and derivatives	Carboxylic acids and derivatives	Amino acids, peptides, and analogues					Level2	6.82619e+08	6.78592e+08	5.60867e+08	5.81638e+08	5.92147e+08	4.47974e+08	4.4119e+08	6.83712e+08	4.56191e+08	8.70229e+08	8.71215e+08	9.22689e+08	6.85011e+08	0.0040624
MP3447	0.545	133.097	pos	D-Ornithine	[M+ACN+H]+	C5H12N2O2	AHLPHDHHMVZTML-SCSAIBSYSA-N	97.1	HMDB0003374	C00515	Organic acids and derivatives	Carboxylic acids and derivatives	Amino acids, peptides, and analogues				#348-66-3	Level2	4.51796e+09	4.44997e+09	4.1268e+09	4.13428e+09	4.12059e+09	4.64474e+09	4.66046e+09	4.46905e+09	4.53025e+09	4.5047e+09	4.40205e+09	4.52296e+09	4.53055e+09	0.00857748
MP3451	5.265	133.101	pos	(-)-Myrtenal	[M+NH4]+	C10H14O	KMRMUZKLFIEVAO-UHFFFAOYSA-N	89.3	HMDB0035250	C11939	Lipids and lipid-like molecules	Prenol lipids	Monoterpenoids	Lipids	PR Prenol lipids	PR01 Isoprenoids	#23727-16-4	Level2	5.77829e+07	5.76916e+07	7.80621e+07	7.61249e+07	7.89985e+07	5.82556e+07	5.63429e+07	5.69972e+07	5.32373e+07	4.63288e+07	5.17587e+07	4.60692e+07	6.00701e+07	0.0229919
MP3455	1.377	133.108	pos	(3-Aminopropoxy)guanidine	[M+H]+	C4H12N4O	JGMONYLSKFKAJN-UHFFFAOYSA-N	61.8	HMDB0039228		Organic nitrogen compounds	Organonitrogen compounds	Guanidines				#97091-01-5	Level2	4.34241e+06	5.89618e+06	2.19176e+07	1.13286e+07	2.56628e+07	2.11722e+06	1.278e+07	1.98045e+07	9.16569e+06	3.79371e+06	9.85609e+06	4.32832e+06	4.47683e+06	0.867065
MP3549	5.267	135.08	pos	(3Z,6E)-5,8-Dihydroxy-10-methyl-5,8,9,10-tetrahydro-2H-oxecin-2-one	[M+Na]2+	C10H14O4		93.3										Level2	9.33351e+07	9.47326e+07	1.08955e+08	1.14757e+08	1.11824e+08	8.86117e+07	9.65478e+07	9.24474e+07	8.63706e+07	7.18599e+07	8.14807e+07	7.99243e+07	9.33914e+07	0.0100808
MP3607	0.764	136.06	pos	Adenine	[M+H]+	C5H5N5	GFFGJBXGBJISGV-UHFFFAOYSA-N	71.2	HMDB0000034	C00147	Organoheterocyclic compounds	Imidazopyrimidines	Purines and purine derivatives	Nucleic acids	Bases	Purines	#73-24-5	Level2	1.00945e+09	1.0561e+09	9.84404e+08	1.05894e+09	1.00724e+09	1.16474e+09	1.16877e+09	9.64208e+08	1.21988e+09	9.43936e+08	9.33725e+08	8.21324e+08	1.10062e+09	0.0569976
MP3609	0.982	136.076	pos	ATEE	[M+ACN+H]+	C13H17NO4		96.4										Level2	2.72613e+08	2.74849e+08	1.37069e+08	1.34246e+08	1.50341e+08	2.74956e+08	2.53479e+08	2.7502e+08	2.65346e+08	3.44983e+08	3.1252e+08	3.83994e+08	2.75986e+08	0.00519397
MP3667	1.063	137.046	pos	Hypoxanthine	[M+H]+	C5H4N4O	FDGQSTZJBFJUBT-UHFFFAOYSA-N	94	HMDB0000157	C00262	Organoheterocyclic compounds	Imidazopyrimidines	Purines and purine derivatives	Alkaloids	Others	Purine alkaloids	#68-94-0	Level1	5.7294e+08	5.57782e+08	9.17748e+08	9.9853e+08	8.59459e+08	5.94353e+08	6.9204e+08	5.87495e+08	6.21956e+08	1.86141e+08	2.15623e+08	1.81329e+08	5.59719e+08	0.0241753
MP3725	4.892	138.055	pos	2-Pyridylacetic Acid	[M+ACN+H]+	C7H7NO2	BPSNETAIJADFTO-UHFFFAOYSA-N	85	HMDB0060722		Organoheterocyclic compounds	Pyridines and derivatives						Level2	6.92133e+07	6.11709e+07	5.4862e+07	5.47256e+07	7.17329e+07	6.13855e+07	1.09777e+08	5.96853e+07	1.07287e+08	2.79557e+07	6.81485e+07	3.82064e+07	6.02153e+07	0.071447
MP3955	7.337	141.959	pos	1,N6-Etheno-adenine	[M+H]+		OGVOXGPIHFKUGM-UHFFFAOYSA-N	75.5	HMDB0244259		Organoheterocyclic compounds	Imidazopyrimidines	Purines and purine derivatives					Level2	4.61944e+07	4.01097e+07	4.41705e+07	3.82392e+07	4.49485e+07	3.79167e+07	1.01557e+07	5.67409e+07	3.80715e+07	1.94663e+07	1.56937e+07	2.09452e+07	2.07291e+07	0.369451
MP3958	7.401	141.983	pos	5-Thiophen-2-yl-[1,3,4]oxadiazole-2-thiol	[2M+NH4]+	C6H4N2OS2	BRVMOBLCZJOKJV-UHFFFAOYSA-N	62.2										Level2	2.62964e+08	2.60308e+08	2.7714e+08	2.71432e+08	2.74383e+08	2.47248e+08	2.45152e+08	2.59419e+08	2.45111e+08	2.39448e+08	2.42873e+08	2.34691e+08	2.64153e+08	0.00847374
MP3990	0.508	142.589	pos	Lys-His	[M+H]+	C12H21N5O3	IGRMTQMIDNDFAA-VHSXEESVSA-N	75.4	HMDB0028953		Organic acids and derivatives	Carboxylic acids and derivatives	Amino acids, peptides, and analogues				#35170-01-5	Level2	5.25115e+07	5.21109e+07	5.64401e+07	5.61748e+07	5.82557e+07	5.90004e+07	6.07798e+07	5.26194e+07	5.98001e+07	4.42555e+07	4.45871e+07	4.21505e+07	5.22727e+07	0.00438915
MP4016	3.024	143.073	pos	5-Nitro-1-naphthalenamine	[M+H]+	C10H8N2O2	WEWILNPCZSSAIJ-UHFFFAOYSA-N	89.4			Benzenoids	Naphthalenes	Nitronaphthalenes					Level2	9.32478e+07	9.52743e+07	9.51078e+07	8.96685e+07	9.80026e+07	8.79621e+07	8.55862e+07	9.42642e+07	8.49442e+07	1.02162e+08	9.56656e+07	9.20204e+07	9.17013e+07	0.0162826
MP4020	1.205	143.082	pos	Eszopiclone N-oxide	[M+H]+	C17H17ClN6O4	IPTIKKTXLHVRKN-INIZCTEOSA-N	90.5			Organoheterocyclic compounds	Pyrrolopyrazines	Cyclopyrrolones					Level2	1.31799e+09	1.33959e+09	1.23175e+09	1.54341e+09	1.39153e+09	1.02482e+09	1.20253e+09	1.34202e+09	1.3178e+09	3.31782e+08	1.28762e+09	1.11506e+09	1.29862e+09	0.0153904
MP4022	1.722	143.082	pos	Piracetam	[M+H]+	C6H10N2O2	GMZVRMREEHBGGF-UHFFFAOYSA-N	94	HMDB0256585		Organic acids and derivatives	Carboxylic acids and derivatives	Amino acids, peptides, and analogues					Level2	6.62754e+07	6.92132e+07	1.03449e+08	7.83523e+07	4.55393e+07	3.96309e+07	2.83955e+07	6.56668e+07	6.53002e+07	1.1498e+08	1.10425e+08	1.26197e+08	6.99314e+07	0.0311984
MP4025	2.201	143.118	pos	2-(Methylamino)-1-(1-pyrrolidinyl)ethanone	[M+H]+	C7H14N2O		81.1										Level2	5.91754e+08	5.89465e+08	2.98784e+08	3.13226e+08	3.29984e+08	6.35525e+08	6.60151e+08	5.85418e+08	6.79014e+08	8.33485e+08	8.57291e+08	8.5163e+08	6.14992e+08	0.0223659
MP4072	4.893	144.066	pos	Piracetam Impuirty D	[2M+NH4]+	C6H9NO3		88.7										Level2	8.54038e+07	7.56493e+07	6.82374e+07	9.68158e+07	5.66956e+07	1.30258e+08	8.11457e+07	8.44647e+07	1.28341e+08	4.53207e+07	6.39419e+07	8.75409e+07	7.67998e+07	0.0628566
MP4073	3.023	144.081	pos	N.omega.-methyltryptamine	[2M+H]+	C11H14N2	NCIKQJBVUNUXLW-UHFFFAOYSA-N	91.4	HMDB0004370	C06213	Organoheterocyclic compounds	Indoles and derivatives	Tryptamines and derivatives	Alkaloids	Alkaloids derived from tryptophan and anthranilic acid	Indole alkaloids	#61-49-4	Level2	9.33985e+07	9.42447e+07	9.27262e+07	9.48775e+07	9.67536e+07	8.19853e+07	9.07098e+07	9.23899e+07	8.65407e+07	1.02897e+08	1.01319e+08	9.31877e+07	9.22793e+07	0.0099541
MP4074	1.465	144.081	pos	N-2-Naphthyl-5-oxoprolinamide	[M+H]+	C15H14N2O2	BZEPQNMASTUAMY-UHFFFAOYSA-N	86.7										Level2	1.61917e+08	1.60425e+08	1.78808e+08	1.74633e+08	1.9502e+08	2.44955e+08	2.23453e+08	1.60682e+08	2.26062e+08	8.1219e+07	7.39953e+07	7.75856e+07	1.60009e+08	0.00510374
MP4079	0.91	144.138	pos	Valpromide	[M+H]+	C8H17NO	OMOMUFTZPTXCHP-UHFFFAOYSA-N	75.2	HMDB0259756		Organic acids and derivatives	Carboximidic acids and derivatives	Carboximidic acids					Level2	2.68408e+08	2.6603e+08	3.63047e+08	4.33806e+08	3.38129e+08	3.35247e+08	3.64431e+08	2.63797e+08	2.92523e+08	1.33334e+08	1.42261e+08	1.44135e+08	2.64285e+08	0.00785132
MP4130	7.162	144.982	pos	dichlorvos	[M+H]+	C4H7Cl2O4P	OEBRKCOSUFCWJD-UHFFFAOYSA-N	66.3	HMDB0033956	C14430	Organic acids and derivatives	Organic phosphoric acids and derivatives	Phosphate esters				#62-73-7	Level2	2.44446e+07	2.42217e+07	2.4142e+07	2.04828e+07	3.08198e+07	1.54232e+07	3.13209e+07	2.42956e+07	1.27532e+07	2.09855e+07	2.03897e+07	3.11672e+07	2.89922e+07	0.091712
MP4132	7.506	145.049	pos	3-Methylglutaconic acid	[M+H]+	C6H8O4	WKRBKYFIJPGYQC-DUXPYHPUSA-N	80.9	HMDB0000522		Lipids and lipid-like molecules	Fatty Acyls	Fatty acids and conjugates				#5746-90-7	Level1	1.6367e+07	3.03155e+07	2.09374e+07	2.97761e+07	2.46914e+07	3.51507e+07	4.57748e+07	2.55833e+07	2.35973e+07	1.60408e+07	2.01653e+07	2.05555e+07	3.15018e+07	0.265063
MP4137	1.613	145.049	pos	Levoglucosan	[M+Na]+	C6H10O5	TWNIBLMWSKIRAT-VFUOTHLCSA-N	89.2	HMDB0000640	C22350	Organoheterocyclic compounds	Oxepanes					#498-07-7	Level1	2.18513e+07	3.03891e+07	2.67014e+07	3.89802e+07	2.71311e+07	3.67496e+07	3.02119e+07	2.91e+07	2.46955e+07	3.10655e+07	3.61391e+07	2.4399e+07	3.13497e+07	0.15312
MP4143	5.456	145.101	pos	PPA	[M+ACN+H]+	C11H14O	XUYJLQHKOGNDPB-UHFFFAOYSA-N	94.8	HMDB0004110	C05682	Organic acids and derivatives	Organic phosphonic acids and derivatives	Organic phosphonic acids				#4408-78-0	Level2	1.31488e+09	1.32383e+09	1.50394e+09	1.51213e+09	1.47637e+09	1.22723e+09	1.29049e+09	1.29565e+09	1.29897e+09	9.92563e+08	1.01897e+09	9.91992e+08	1.29822e+09	0.0103139
MP4196	3.022	146.06	pos	3-Formylindole	[M+H]+	C9H7NO	OLNJUISKUQQNIM-UHFFFAOYSA-N	92.2	HMDB0029737	C08493	Organoheterocyclic compounds	Indoles and derivatives	Indoles				#487-89-8	Level2	5.46239e+08	5.45693e+08	5.45624e+08	5.12403e+08	5.35681e+08	4.92563e+08	4.71734e+08	5.40362e+08	4.74744e+08	5.87813e+08	6.12023e+08	5.94339e+08	5.53549e+08	0.00991544
MP4199	0.689	146.081	pos	Migalastat	[M+H]+	C6H13NO4	LXBIFEVIBLOUGU-DPYQTVNSSA-N	74.9										Level2	4.48739e+07	4.27806e+07	5.43444e+07	1.23393e+08	5.59749e+07	9.82532e+07	4.13158e+07	4.8747e+07	2.36789e+07	3.95885e+07	3.15403e+07	2.82662e+07	4.28504e+07	0.0624057
MP4200	0.541	146.081	pos	L-2-Amino-6-oxohexanoic acid	[M+H]+	C6H11NO3	GFXYTQPNNXGICT-UHFFFAOYSA-N	67.4	HMDB0303320		Organic acids and derivatives	Carboxylic acids and derivatives	Amino acids, peptides, and analogues					Level2	1.5362e+08	1.5284e+08	1.98114e+08	1.98091e+08	2.03086e+08	1.44567e+08	1.42521e+08	1.51792e+08	1.47076e+08	1.35455e+08	1.19978e+08	1.39657e+08	1.57798e+08	0.0170908
MP4201	7.497	146.081	pos	Allysine	[M+H]+	C6H11NO3	GFXYTQPNNXGICT-UHFFFAOYSA-N	82.9	HMDB0001263	C04076	Organic acids and derivatives	Carboxylic acids and derivatives	Amino acids, peptides, and analogues				#6665-12-9	Level2	6.38574e+06	8.41669e+06	7.19546e+06	8.03492e+06	6.80149e+06	9.17027e+06	8.16351e+06	1.242e+07	1.49557e+07	1.01265e+07	8.24124e+06	1.12055e+07	1.11551e+07	0.282906
MP4205	0.644	146.117	pos	DEOXYCARNITINE	[M+H]+	C7H15NO2	JHPNVNIEXXLNTR-UHFFFAOYSA-N	82.2	HMDB0001161	C01181	Lipids and lipid-like molecules	Fatty Acyls	Fatty acids and conjugates				#407-64-7	Level2	4.56385e+08	4.62165e+08	3.55435e+08	3.72482e+08	3.61536e+08	3.89104e+08	3.84032e+08	4.48892e+08	3.71038e+08	5.79912e+08	5.90653e+08	6.05905e+08	4.53544e+08	0.0121934
MP4206	2.721	146.117	pos	5-Methylnorleucine	[M+ACN+H]+	C7H15NO2	FMUMEWVNYMUECA-UHFFFAOYSA-N	84.9			Organic acids and derivatives	Carboxylic acids and derivatives	Amino acids, peptides, and analogues					Level2	1.54667e+07	1.57084e+07	1.10745e+07	1.2051e+07	1.21147e+07	9.93318e+06	1.07592e+07	1.53636e+07	1.25327e+07	3.02952e+07	3.00137e+07	2.96007e+07	1.59537e+07	0.0168692
MP4208	0.491	146.165	pos	Spermidine	[M+H]+	C7H19N3	ATHGHQPFGPMSJY-UHFFFAOYAK	90.3	HMDB0001257	C00315	Organic nitrogen compounds	Organonitrogen compounds	Amines				#124-20-9	Level1	5.54132e+07	5.49121e+07	5.33084e+07	5.10533e+07	5.14669e+07	5.23236e+07	5.32687e+07	5.50922e+07	5.42991e+07	5.43282e+07	5.77497e+07	6.04633e+07	5.59396e+07	0.00814472
MP4255	2.991	147.009	pos	2-Carboxypyrimidine	[M+H]+	C5H4N2O2	ZFCHNZDUMIOWFV-UHFFFAOYSA-N	64.6										Level2	5.72629e+07	5.22166e+07	6.01226e+07	6.44016e+07	5.9722e+07	6.75621e+07	6.90083e+07	5.64663e+07	7.22505e+07	3.4749e+07	3.56263e+07	3.77677e+07	5.64658e+07	0.0411589
MP4257	0.981	147.044	pos	bis-desmethoxycurcumin	[M+Na]+	C19H16O4	YXAKCQIIROBKOP-UHFFFAOYSA-N	80.6			Phenylpropanoids and polyketides	Diarylheptanoids	Linear diarylheptanoids					Level2	6.35403e+07	6.2118e+07	2.91048e+07	2.78439e+07	3.57294e+07	6.09024e+07	5.78806e+07	6.15107e+07	6.45876e+07	8.301e+07	7.33129e+07	8.29311e+07	6.37916e+07	0.0175673
MP4260	0.767	147.076	pos	L-(+)-glutamine	[M+CH3OH+H]+	C5H10N2O3	ZDXPYRJPNDTMRX-UHFFFAOYSA-N	96.2	HMDB0000641	C00064	Organic acids and derivatives	Carboxylic acids and derivatives	Amino acids, peptides, and analogues	Peptides	Amino acids	Common amino acids	#56-85-9	Level1	7.63339e+08	7.5417e+08	7.06392e+08	6.72588e+08	7.93219e+08	6.65531e+08	6.6723e+08	7.63675e+08	6.54356e+08	3.62761e+08	8.19424e+08	7.43867e+08	7.63306e+08	0.0060939
MP4267	0.542	147.113	pos	L-Lysine	[M+NH4]+	C6H14N2O2	KDXKERNSBIXSRK-UHFFFAOYSA-N	96.4	HMDB0000182	C00047	Organic acids and derivatives	Carboxylic acids and derivatives	Amino acids, peptides, and analogues	Peptides	Amino acids	Common amino acids	#56-87-1	Level1	7.77949e+09	7.69957e+09	8.50547e+09	8.42681e+09	8.29392e+09	6.68635e+09	6.64278e+09	7.6745e+09	6.57333e+09	7.59699e+09	7.58132e+09	7.69123e+09	7.80918e+09	0.00826159
MP4318	0.638	148.06	pos	L-Glutamic acid	[M+Na]+	C5H9NO4	WHUUTDBJXJRKMK-VKHMYHEASA-N	96.6	HMDB0000148	C00025	Organic acids and derivatives	Carboxylic acids and derivatives	Amino acids, peptides, and analogues	Peptides; Hormones and transmitters	Amino acids; Neurotransmitters	Common amino acids; Amino acids	#56-86-0	Level1	2.24304e+09	2.2328e+09	2.38744e+09	2.39987e+09	2.35137e+09	2.8374e+09	2.8368e+09	2.22957e+09	2.85739e+09	1.46796e+09	1.43635e+09	1.46157e+09	2.24039e+09	0.00282294
MP4373	4.786	149.023	pos	Phthalic anhydride	[M+H]+	C8H4O3	LGRFSURHDFAFJT-UHFFFAOYSA-N	94.9	HMDB0256501		Organoheterocyclic compounds	Benzofurans	Benzofuranones					Level2	3.29313e+07	3.25178e+07	3.45722e+07	3.44214e+07	3.42995e+07	3.09128e+07	3.20988e+07	3.23844e+07	3.08769e+07	2.84318e+07	2.99326e+07	2.87153e+07	3.24441e+07	0.0075955
MP4376	1.718	149.059	pos	Tropic acid	[M+H]+	C9H10O3	JACRWUWPXAESPB-UHFFFAOYSA-N	96.4	HMDB0062590	C01456	Organic acids and derivatives	Hydroxy acids and derivatives	Beta hydroxy acids and derivatives				#529-64-6 | 552-63-6	Level2	1.6391e+08	1.61614e+08	2.16685e+08	2.2069e+08	2.18949e+08	1.57022e+08	1.531e+08	1.62221e+08	1.58677e+08	1.48765e+08	1.49009e+08	1.51349e+08	1.66748e+08	0.0140472
MP4437	7.446	149.988	pos	Trifluoromethanesulfonamide	[M+H]+	CH2F3NO2S	KAKQVSNHTBLJCH-UHFFFAOYSA-N	62.8	HMDB0259206		Organic acids and derivatives	Organic sulfonic acids and derivatives	Organosulfonic acids and derivatives					Level2	4.70111e+07	4.49013e+07	4.85162e+07	4.78877e+07	4.8551e+07	4.2706e+07	4.19486e+07	4.31665e+07	4.33873e+07	4.42164e+07	3.9888e+07	3.60139e+07	4.64057e+07	0.0378363
MP4442	0.747	150.058	pos	L-METHIONINE	[M+H]+	C5H11NO2S	FFEARJCKVFRZRR-SGAVLPGINA-N	99.9	HMDB0000696	C00073	Organic acids and derivatives	Carboxylic acids and derivatives	Amino acids, peptides, and analogues	Peptides	Amino acids	Common amino acids	#63-68-3	Level1	6.0007e+09	5.91203e+09	4.79708e+09	4.90991e+09	4.91591e+09	3.78738e+09	3.93254e+09	5.99242e+09	3.74914e+09	8.72932e+09	8.67771e+09	8.72741e+09	6.00296e+09	0.00728938
MP4503	0.513	151.035	pos	2-Aminobenzothiazole	[M+H]+	C7H6N2S	UHGULLIUJBCTEF-UHFFFAOYSA-N	63.6	HMDB0245009		Organoheterocyclic compounds	Benzothiazoles						Level2	4.84748e+08	4.8432e+08	3.90427e+08	3.75973e+08	3.74601e+08	4.00978e+08	4.11652e+08	4.84747e+08	4.09448e+08	6.18394e+08	6.23396e+08	6.32988e+08	4.85836e+08	0.00133525
MP4506	3.862	151.046	pos	1-(4-Nitrophenyl)-5-oxo-3-pyrrolidinecarboxylic acid	[M+2H]2+	C11H10N2O5		67.8										Level2	241597	377424	1.86468e+07	60751.8	154074	7.01723e+06	631174	460371	201575	2.69961e+06	381071	1.11179e+06	458890	0.267555
MP4509	5.205	151.05	pos	Ethyl 4-Chlorobutyrate	[M+H]+	C6H11ClO2	OPXNFHAILOHHFO-UHFFFAOYSA-N	64.8										Level2	1.5285e+08	1.47979e+08	1.68781e+08	1.77498e+08	1.79986e+08	1.52699e+08	1.58285e+08	1.52391e+08	1.57222e+08	1.211e+08	1.21877e+08	1.16404e+08	1.49862e+08	0.0151103
MP4571	1.048	152.056	pos	Guanine	[2M+H]+	C5H5N5O	UYTPUPDQBNUYGX-UHFFFAOYAE	93.6	HMDB0000132	C00242	Organoheterocyclic compounds	Imidazopyrimidines	Purines and purine derivatives	Nucleic acids	Bases	Purines	#73-40-5	Level1	7.80673e+07	7.68942e+07	1.10126e+08	1.2003e+08	9.85144e+07	8.28277e+07	8.78722e+07	8.07358e+07	8.59178e+07	4.77813e+07	5.64138e+07	4.71472e+07	7.71561e+07	0.0224408
MP4668	3.071	154.042	pos	2-Amino-4-chloro-3,5-dimethylphenol	[M+H]+	C8H10ClNO	NMAZQRPNNZAYIW-UHFFFAOYSA-N	93.7			Benzenoids	Phenols	Cresols					Level2	3.4877e+08	3.49596e+08	3.65134e+08	3.677e+08	3.6841e+08	3.44427e+08	3.5024e+08	3.51964e+08	3.40373e+08	3.20114e+08	3.15759e+08	3.144e+08	3.45167e+08	0.00807789
MP4729	7.34	154.99	pos	4,5'-Dichloro-2'-hydroxychalcone	[M+CH3OH+H]+	C15H10Cl2O2	TTWITESQDJUURJ-XVNBXDOJSA-N	70.5			Phenylpropanoids and polyketides	Linear 1,3-diarylpropanoids	Chalcones and dihydrochalcones					Level2	6.89611e+07	7.59071e+07	8.44928e+07	9.93582e+07	1.42284e+08	1.22162e+08	8.36982e+07	7.35239e+07	7.90398e+07	3.74281e+07	6.67547e+07	3.63561e+07	4.51991e+07	0.21392
MP4733	4.177	155.047	pos	Diethyl phosphate	[M+H]+	C4H11O4P	UCQFCFPECQILOL-UHFFFAOYSA-N	89.8	HMDB0012209	C06608	Organic acids and derivatives	Organic phosphoric acids and derivatives	Phosphate esters				#598-02-7	Level2	6.80101e+06	6.99338e+06	7.5065e+06	7.16459e+06	7.21885e+06	5.88284e+06	6.18385e+06	6.84092e+06	6.26867e+06	6.22451e+06	5.62551e+06	5.28366e+06	7.32969e+06	0.0343817
MP4736	0.569	155.079	pos	6-n-Propyluracil	[M+H]+	C7H10N2O2	IMUTYIOWQFQGIC-UHFFFAOYSA-N	73.4	HMDB0247095		Organoheterocyclic compounds	Diazines	Pyrimidines and pyrimidine derivatives					Level2	1.56156e+08	1.60078e+08	1.30317e+08	1.31064e+08	1.30753e+08	1.50304e+08	1.50857e+08	1.55646e+08	1.51942e+08	1.83772e+08	1.85066e+08	1.89092e+08	1.60452e+08	0.016023
MP4791	3.071	156.039	pos	760CU98B9K	[M+H]+	C5H5N3O3	BLQMCTXZEMGOJM-UHFFFAOYSA-N	81.4			Organoheterocyclic compounds	Diazines	Pyrimidines and pyrimidine derivatives					Level2	1.04487e+08	1.05349e+08	1.10406e+08	1.09124e+08	1.13308e+08	1.0129e+08	1.05509e+08	1.06702e+08	1.0474e+08	9.54941e+07	1.01794e+08	9.34204e+07	1.03515e+08	0.0128758
MP4794	0.553	156.077	pos	L-Histidine	[M+ACN+H]+		HNDVDQJCIGZPNO-YFKPBYRVSA-N	95.7	HMDB0000177	C00135	Organic acids and derivatives	Carboxylic acids and derivatives	Amino acids, peptides, and analogues	Peptides	Amino acids	Common amino acids	#71-00-1	Level1	5.19522e+08	5.31327e+08	5.97118e+08	5.11589e+08	5.85622e+08	4.11833e+08	4.28647e+08	5.32228e+08	3.56354e+08	4.78361e+08	4.78594e+08	4.89784e+08	5.33031e+08	0.0120495
MP4846	7.729	156.966	pos	Bromobenzene	[M+H]+	C6H5Br	QARVLSVVCXYDNA-UHFFFAOYSA-N	64.3		C11036	Benzenoids	Benzene and substituted derivatives	Halobenzenes				#108-86-1	Level2	2.98412e+07	4.30863e+07	1.75093e+07	3.76471e+07	3.72684e+07	3.36243e+07	3.74932e+07	3.43684e+07	2.08921e+07	1.68985e+07	52381.2	179731	3.9282e+07	0.15749
MP4853	1.023	157.097	pos	2-Propyl-1-indanone	[M+NH4]+	C12H14O	BHZFSMHRFRREQN-UHFFFAOYSA-N	68.8			Benzenoids	Indanes	Indanones					Level2	9.1138e+07	8.97728e+07	6.42122e+07	5.61984e+07	5.51912e+07	9.56984e+07	9.87727e+07	9.25922e+07	9.38845e+07	1.16332e+08	1.31019e+08	1.17411e+08	9.11207e+07	0.0126317
MP4916	5.392	158.081	pos	Tiglylglycine	[M+H]+	C7H11NO3	WRUSVQOKJIDBLP-HWKANZROSA-N	87.6	HMDB0000959		Organic acids and derivatives	Carboxylic acids and derivatives	Amino acids, peptides, and analogues				#35842-45-6	Level2	4.02185e+07	4.13971e+07	6.49535e+07	6.61568e+07	6.39502e+07	2.40786e+07	2.33528e+07	4.01348e+07	2.44437e+07	2.97187e+07	2.96032e+07	3.02257e+07	4.12044e+07	0.0160691
MP4923	4.959	158.154	pos	N-Isobutyl-3-methylbutanamide	[M+ACN+H]+	C9H19NO		92.6										Level2	5.71316e+07	6.05775e+07	6.94728e+07	7.22754e+07	7.12933e+07	6.321e+07	6.71304e+07	6.07765e+07	6.13777e+07	5.81672e+07	6.42413e+07	6.71526e+07	6.04574e+07	0.0291464
MP4984	1.214	159.068	pos	5,6-Dimethyl-2,3-pyrazinedicarbonitrile	[M+H]+	C8H6N4	VPRRXMCIOHZBCX-UHFFFAOYSA-N	71.3	HMDB0246643		Organoheterocyclic compounds	Diazines	Pyrazines					Level2	4.11059e+07	4.16579e+07	4.10503e+07	2.00548e+07	4.08362e+07	4.69632e+07	4.22792e+07	4.21285e+07	4.33319e+07	3.65668e+07	4.01444e+07	4.08272e+07	4.22041e+07	0.0121318
MP4986	1.324	159.091	pos	2,3-Diaminonaphthalene	[M+H]+	C10H10N2	XTBLDMQMUSHDEN-UHFFFAOYSA-N	79.5	HMDB0245385		Benzenoids	Naphthalenes						Level2	3.70333e+08	3.73814e+08	3.77599e+08	3.78087e+08	3.70347e+08	4.85318e+08	4.84099e+08	3.7835e+08	4.7751e+08	3.49724e+08	3.3379e+08	3.35162e+08	3.68893e+08	0.0112911
MP4987	3.023	159.092	pos	benzotript	[M+ACN+H]+	C18H15ClN2O3	QJERBBQXOMUURJ-UHFFFAOYSA-N	96.2	HMDB0249033		Benzenoids	Benzene and substituted derivatives	Benzoic acids and derivatives					Level2	1.25045e+08	1.24389e+08	1.24177e+08	1.22733e+08	1.22314e+08	1.0157e+08	1.08028e+08	1.2337e+08	1.09294e+08	1.31538e+08	1.33046e+08	1.34599e+08	1.28417e+08	0.0174451
MP4991	5.203	159.116	pos	4-Hydroxy-5-{2-[(1E)-3-hydroxy-1-propen-1-yl]-4-methylphenyl}-3-methyl-2-hexanone	[M+H]+	C17H24O3		97.8										Level2	4.24053e+07	4.34965e+07	4.99843e+07	5.22635e+07	5.52934e+07	4.32946e+07	4.11867e+07	4.1834e+07	4.03327e+07	3.36039e+07	3.21858e+07	3.20879e+07	4.19035e+07	0.0181057
MP4995	0.539	159.149	pos	N-[3-(Dimethylamino)propyl]propanamide	[M+NH4]+	C8H18N2O	LPRTUAMEQDRMAZ-UHFFFAOYSA-N	80.3										Level2	2.38811e+08	2.34215e+08	1.93573e+08	1.90234e+08	1.8222e+08	1.88386e+08	1.85733e+08	2.3335e+08	1.92479e+08	2.79756e+08	2.76727e+08	2.82628e+08	2.34154e+08	0.0105643
MP5043	1.212	160.076	pos	SEROTONIN	[M+H]+		QZAYGJVTTNCVMB-UHFFFAOYSA-N	95.7	HMDB0000259	C00780	Organoheterocyclic compounds	Indoles and derivatives	Tryptamines and derivatives	Peptides; Hormones and transmitters	Amines; Neurotransmitters	Biogenic amines; Biogenic amines	#50-67-9	Level2	1.73008e+10	1.73009e+10	1.75256e+10	1.77893e+10	1.7982e+10	1.85383e+10	1.81774e+10	1.73258e+10	1.80096e+10	1.54762e+10	1.54097e+10	1.58016e+10	1.73578e+10	0.00155939
MP5047	2.64	160.097	pos	4-Hydroxystachydrine	[M+H]+	C7H13NO3	MUNWAHDYFVYIKH-PRJDIBJQSA-N	84.6	HMDB0029230		Organic acids and derivatives	Carboxylic acids and derivatives	Amino acids, peptides, and analogues					Level2	1.09833e+07	1.0844e+07	6.53512e+06	1.21313e+07	8.83618e+06	6.72192e+06	7.20915e+06	1.00471e+07	7.75887e+07	9.87546e+06	454071	7.11665e+06	8.61077e+06	0.107515
MP5051	3.453	160.133	pos	2-Acetamidooctanoic acid	[M+NH4]+	C10H19NO3	JJGNMSOJTSABGA-UHFFFAOYSA-N	90.5			Organic acids and derivatives	Carboxylic acids and derivatives	Amino acids, peptides, and analogues					Level2	1.1185e+08	1.15936e+08	4.53587e+07	4.50076e+07	4.78067e+07	1.18545e+08	1.13456e+08	1.16133e+08	1.14619e+08	1.9251e+08	1.92239e+08	1.85462e+08	1.16336e+08	0.0186729
MP5124	5.267	161.132	pos	(2E)-5-(2,3-Dimethyltricyclo[2.2.1.0~2,6~]hept-3-yl)-2-methyl-2-pentenoic acid	[2M+H]+	C15H22O2		97.9										Level2	2.85308e+08	2.80993e+08	3.24099e+08	3.22261e+08	3.19204e+08	2.80542e+08	2.84166e+08	2.88599e+08	2.87775e+08	2.27044e+08	2.41216e+08	2.51815e+08	2.81973e+08	0.0121583
MP5173	0.659	162.076	pos	.alpha.-Aminoadipic acid	[M+NH4]+	C6H11NO4	OYIFNHCXNCRBQI-UHFFFAOYAC	96.9	HMDB0000510	C00956	Organic acids and derivatives	Carboxylic acids and derivatives	Amino acids, peptides, and analogues				#542-32-5	Level2	5.5508e+08	5.46205e+08	3.61472e+08	3.40939e+08	3.33598e+08	3.2564e+08	3.29267e+08	5.4935e+08	3.35372e+08	8.32024e+08	8.55637e+08	8.34982e+08	5.50801e+08	0.00669728
MP5182	0.624	162.112	pos	L-CARNITINE	[M+H]+	C7H15NO3	PHIQHXFUZVPYII-ZCFIWIBFSA-N	96.6	HMDB0000062	C00318	Organic nitrogen compounds	Organonitrogen compounds	Quaternary ammonium salts				#541-15-1	Level1	5.03354e+08	4.97653e+08	4.66589e+08	4.59634e+08	4.57823e+08	6.36256e+08	6.67976e+08	5.0964e+08	6.54598e+08	4.61197e+08	4.20712e+08	4.62418e+08	4.97438e+08	0.0114954
MP5233	4.632	163.039	pos	3-Hydroxy-7-methoxy-2-benzofuran-1(3H)-one	[M+H]+	C9H8O4		95.1										Level2	1.11039e+08	1.09374e+08	1.20681e+08	1.09604e+08	1.07807e+08	1.2049e+08	1.0264e+08	1.09685e+08	1.06551e+08	1.03238e+08	1.01763e+08	9.53582e+07	1.10205e+08	0.00661295
MP5236	2.643	163.04	pos	(1R,3S,4S,5R)-3-{[(2E)-3-(3,4-Dihydroxyphenyl)-2-propenoyl]oxy}-1,4,5-trihydroxycyclohexanecarboxylic acid	[M+H]+	C16H18O9		98.8										Level2	1.1165e+08	1.13868e+08	5.90998e+07	5.91142e+07	6.22149e+07	2.14444e+08	2.09731e+08	1.16424e+08	2.18197e+08	7.26553e+07	7.7071e+07	7.8301e+07	1.16624e+08	0.0205519
MP5242	3.393	163.075	pos	Methyl cinnamate	[M+H]+	C10H10O2	CCRCUPLGCSFEDV-UHFFFAOYSA-N	96.2	HMDB0303905	C06358	Phenylpropanoids and polyketides	Cinnamic acids and derivatives	Cinnamic acid esters				#103-26-4	Level1	1.12696e+08	1.12291e+08	1.00295e+08	1.03935e+08	1.0215e+08	1.81298e+08	1.79877e+08	1.11783e+08	1.77927e+08	6.03408e+07	5.94946e+07	6.13208e+07	1.13742e+08	0.00737998
MP5247	5.317	163.111	pos	2,4-Dimethylpropiophenone	[M+H]+	C11H14O	UWFRVQVNYNPBEF-UHFFFAOYSA-N	93.6	HMDB0302384		Organic oxygen compounds	Organooxygen compounds	Carbonyl compounds					Level2	3.27785e+08	3.31283e+08	4.59869e+07	4.12259e+07	4.566e+07	4.98226e+08	5.08918e+08	3.30883e+08	4.92872e+08	3.6001e+08	3.83434e+08	3.62962e+08	3.29813e+08	0.00474579
MP5251	4.056	163.133	pos	Dipropylene glycol dimethyl ether	[M+H]+	C8H18O3	OQUIHNRSFOIOFU-UHFFFAOYSA-N	76										Level2	2.6033e+07	2.5651e+07	2.78366e+07	2.63997e+07	2.82504e+07	2.53948e+07	2.59805e+07	2.66868e+07	2.40327e+07	2.48822e+07	2.41849e+07	2.4297e+07	2.57929e+07	0.0176083
MP5363	2.993	165.019	pos	2-Hydroxyisophthalic acid	[M+H]+	C8H6O5	WVDGHGISNBRCAO-UHFFFAOYSA-N	92		C14097	Benzenoids	Benzene and substituted derivatives	Benzoic acids and derivatives				#606-19-9	Level2	9.48791e+07	9.44382e+07	1.01531e+08	9.9225e+07	1.00982e+08	1.19766e+08	1.19128e+08	9.74685e+07	1.14226e+08	7.05651e+07	6.62229e+07	6.86824e+07	9.37965e+07	0.0169337
MP5364	0.981	165.054	pos	LATIFOLICININ C ACID	[2M+Na]+	C9H10O4	JVGVDSSUAVXRDY-QMMMGPOBSA-N	99.3			Phenylpropanoids and polyketides	Phenylpropanoic acids						Level2	7.97878e+08	7.8889e+08	4.13316e+08	3.86407e+08	4.506e+08	8.0698e+08	7.42246e+08	7.91696e+08	7.90096e+08	1.0088e+09	9.13883e+08	1.09942e+09	8.08544e+08	0.010934
MP5369	0.659	165.076	pos	L-Iditol	[M+NH4]+	C6H14O6	FBPFZTCFMRRESA-UNTFVMJOSA-N	78.7	HMDB0011632	C01507	Organic oxygen compounds	Organooxygen compounds	Carbohydrates and carbohydrate conjugates				#488-45-9	Level2	3.0676e+08	3.08673e+08	4.34231e+08	4.35391e+08	4.46296e+08	2.79928e+08	2.88657e+08	3.09089e+08	2.83569e+08	2.13978e+08	2.31161e+08	2.17787e+08	3.08413e+08	0.00331361
MP5376	1.037	165.113	pos	4-Amino-1-methyl-N-propyl-1H-pyrazole-5-carboxamide	[M+ACN+H]2+	C8H14N4O	SDHYCZUADSAQNA-UHFFFAOYSA-N	64.9			Organic acids and derivatives	Carboxylic acids and derivatives	Carboxylic acid derivatives					Level2	4.03129e+07	4.15763e+07	1.62639e+07	1.97491e+07	1.2548e+07	3.99886e+07	4.64334e+07	4.05831e+07	4.47132e+07	6.17665e+07	7.39501e+07	6.32247e+07	3.98122e+07	0.0182971
MP5430	7.4	165.991	pos	2-Methylthiazole-5-carboxylic acid	[M+H]+	C5H5NO2S	QCXCIYPOMMIBHO-UHFFFAOYSA-N	64.1										Level2	2.36886e+08	2.31186e+08	2.53617e+08	2.64891e+08	2.61457e+08	2.23414e+08	2.21416e+08	2.32088e+08	2.21699e+08	2.03218e+08	2.11837e+08	2.10915e+08	2.31818e+08	0.0112518
MP5434	2.706	166.05	pos	N-isopropylterephthalamic acid	[M+Na]+	C11H13NO3	PRCGIFCKPACTDG-UHFFFAOYSA-N	84.5	HMDB0060608		Benzenoids	Benzene and substituted derivatives	Benzoic acids and derivatives					Level2	1.26958e+07	1.27154e+07	2.54715e+06	4.23773e+06	3.82949e+06	3.17712e+07	3.09333e+07	1.25302e+07	3.20729e+07	1.77725e+06	274782	994664	1.34664e+07	0.0325194
MP5435	0.64	166.053	pos	Methioninesulfoxide	[M+H]+	C5H11NO3S	QEFRNWWLZKMPFJ-UHFFFAOYSA-N	98.8	HMDB0002005	C02989	Organic acids and derivatives	Carboxylic acids and derivatives	Amino acids, peptides, and analogues				#3226-65-1	Level1	1.62344e+08	1.62739e+08	1.63856e+08	1.57803e+08	1.53449e+08	1.02564e+08	1.06411e+08	1.62022e+08	1.01992e+08	1.95059e+08	1.9195e+08	2.02759e+08	1.61973e+08	0.00217979
MP5444	1.716	166.086	pos	val-phe	[M+NH4]+	C14H20N2O3	GJNDXQBALKCYSZ-RYUDHWBXSA-N	93	HMDB0029134		Organic acids and derivatives	Carboxylic acids and derivatives	Amino acids, peptides, and analogues				#3918-92-1	Level2	2.84647e+10	2.89039e+10	3.80858e+10	3.88167e+10	3.85442e+10	2.73225e+10	2.80237e+10	2.89215e+10	2.73137e+10	2.62654e+10	2.62158e+10	2.62013e+10	2.89718e+10	0.00817647
MP5497	0.601	167.092	pos	ala-asp-lys	[M+H]2+	C13H24N4O6	LSLIRHLIUDVNBN-CIUDSAMLSA-N	68.8			Organic acids and derivatives	Carboxylic acids and derivatives	Amino acids, peptides, and analogues					Level2	9.25553e+07	9.99228e+07	5.85e+07	6.72283e+07	6.25852e+07	5.99777e+07	1.03743e+08	9.27014e+07	5.1606e+07	1.13413e+08	1.92247e+08	1.82549e+08	9.41626e+07	0.0365719
MP5564	7.399	167.986	pos	2-Bromoisobutyramide	[M+H]+	C4H8BrNO	WTRIMJTZOOLIFZ-UHFFFAOYSA-N	61.7										Level2	7.19977e+07	6.96372e+07	7.3006e+07	7.32548e+07	7.24448e+07	6.65595e+07	6.61744e+07	6.98986e+07	6.32191e+07	5.862e+07	6.22387e+07	6.51231e+07	6.8787e+07	0.0194581
MP5569	2.951	168.062	pos	(2-Acetamidophenoxy)acetic acid	[M+NH4]+	C10H11NO4		66.9										Level2	4.03515e+07	3.97475e+07	4.58892e+07	4.92813e+07	5.11829e+07	4.75711e+07	4.75679e+07	4.01535e+07	4.84154e+07	2.95567e+07	3.04063e+07	3.56397e+07	4.13509e+07	0.0168659
MP5573	4.892	168.065	pos	3-Methoxyanthranilate	[M+H]+	C8H9NO3	SXOPCLUOUFQBJV-UHFFFAOYSA-N	73.9	HMDB0060374	C05831	Benzenoids	Benzene and substituted derivatives	Benzoic acids and derivatives					Level2	6.78953e+07	6.70905e+07	4.84953e+07	4.42857e+07	5.59172e+07	9.08802e+07	1.05316e+08	7.04181e+07	9.48287e+07	3.19877e+07	5.50955e+07	2.43136e+07	7.05313e+07	0.0254151
MP5578	1.484	168.089	pos	tetrahydropterin	[M+H]+	C6H9N5O	BOEUHAUGJSOEDZ-UHFFFAOYSA-N	63.6	HMDB0258903		Organoheterocyclic compounds	Pteridines and derivatives	Pterins and derivatives					Level2	3.26786e+07	3.44378e+07	1.52103e+07	1.60578e+07	2.54448e+07	3.16571e+07	1.98539e+07	3.44665e+07	2.97009e+07	4.33702e+07	2.65037e+07	4.19259e+07	3.45501e+07	0.0265724
MP5633	2.266	169.049	pos	Orsellinic acid	[M+H]+	C8H8O4	AMKYESDOVDKZKV-UHFFFAOYSA-N	81.9			Benzenoids	Benzene and substituted derivatives	Benzoic acids and derivatives					Level2	2.77461e+07	2.76704e+07	3.71195e+07	3.69722e+07	3.74586e+07	1.41031e+07	1.48887e+07	2.73837e+07	1.44523e+07	3.61752e+07	3.5871e+07	3.31641e+07	2.90588e+07	0.0266725
MP5636	5.204	169.06	pos	2-Pyrroloylglycine	[M+H]+	C7H8N2O3	ADLMGGMQERWRHI-UHFFFAOYSA-N	86.6	HMDB0059778		Organic acids and derivatives	Carboxylic acids and derivatives	Amino acids, peptides, and analogues				#98276-81-4	Level2	1.89073e+09	1.86945e+09	1.43668e+09	2.4124e+09	1.55505e+09	1.81805e+09	1.802e+09	1.96264e+09	1.81949e+09	1.49209e+09	1.49217e+09	1.44918e+09	1.86864e+09	0.0233819
MP5639	0.568	169.095	pos	Pyridoxamine	[M+H]+	C8H12N2O2	NHZMQXZHNVQTQA-UHFFFAOYSA-N	76.1	HMDB0001431	C00534	Organoheterocyclic compounds	Pyridines and derivatives	Pyridoxamines	Vitamins and cofactors	Vitamins	Water-soluble vitamins	#85-87-0	Level2	2.3323e+08	2.27239e+08	2.43763e+08	2.35444e+08	2.38339e+08	1.83296e+08	1.87274e+08	2.32032e+08	1.87463e+08	2.79247e+08	2.72685e+08	2.72408e+08	2.35553e+08	0.015097
MP5641	4.142	169.122	pos	dl-Perillaldehyde	[M+H-H2O]+	C10H14O	RUMOYJJNUMEFDD-UHFFFAOYSA-N	95.6			Lipids and lipid-like molecules	Prenol lipids	Monoterpenoids					Level2	7.75822e+07	7.64098e+07	5.32927e+07	5.15077e+07	5.22872e+07	1.2918e+08	1.30458e+08	7.69248e+07	1.25459e+08	5.38262e+07	5.53628e+07	5.59722e+07	7.73081e+07	0.00659681
MP5702	3.023	170.06	pos	1-Naphthyl isocyanate	[M+H]+	C11H7NO	BDQNKCYCTYYMAA-UHFFFAOYSA-N	89.8	HMDB0243960		Benzenoids	Naphthalenes						Level2	2.07413e+08	2.073e+08	2.03094e+08	2.01876e+08	2.14374e+08	1.75699e+08	1.80473e+08	2.06551e+08	1.81513e+08	2.22229e+08	2.26178e+08	2.22663e+08	2.08006e+08	0.00288192
MP5703	0.56	170.092	pos	N.tau.1-Methyl-DL-histidine	[M+Na]+	C7H11N3O2		97.3										Level2	4.96563e+08	4.90062e+08	5.07805e+08	4.92532e+08	4.84837e+08	4.62401e+08	4.85513e+08	4.9083e+08	4.62974e+08	4.92822e+08	4.66715e+08	4.87601e+08	4.88137e+08	0.00737667
MP5704	0.749	170.092	pos	N(PAI)-METHYL-L-HISTIDINE	[M+H]+	C7H11N3O2	BRMWTNUJHUMWMS-UHFFFAOYSA-N	93.6			Organic acids and derivatives	Carboxylic acids and derivatives	Amino acids, peptides, and analogues					Level2	2.00818e+08	2.09369e+08	1.94695e+08	1.78529e+08	1.99986e+08	1.92891e+08	2.15074e+08	2.06619e+08	1.96492e+08	2.76531e+08	1.93315e+08	1.91947e+08	2.10035e+08	0.0203055
MP5712	3.938	170.118	pos	trandolaprilat	[M+CH3OH+H]+	C22H30N2O5	AHYHTSYNOHNUSH-HXFGRODQSA-N	77.5	HMDB0060583	C21515	Organic acids and derivatives	Carboxylic acids and derivatives	Amino acids, peptides, and analogues					Level2	1.59091e+07	1.6691e+07	1.2671e+07	1.41927e+07	1.41253e+07	3.22171e+07	3.52163e+07	1.72327e+07	3.51546e+07	5.18223e+06	5.2345e+06	5.03446e+06	1.72492e+07	0.0375726
MP5762	0.571	171.053	pos	Propylthiouracil	[M+H]+	C7H10N2OS	KNAHARQHSZJURB-UHFFFAOYSA-N	65.1	HMDB0014690	C07569	Organoheterocyclic compounds	Diazines	Pyrimidines and pyrimidine derivatives				#51-52-5	Level2	1.19277e+08	1.19358e+08	1.06297e+08	1.04578e+08	1.10442e+08	1.16488e+08	1.23799e+08	1.18248e+08	1.22143e+08	1.15498e+08	1.09739e+08	1.1702e+08	1.19822e+08	0.00556912
MP5769	2.201	171.113	pos	Levetiracetam	[M+H-H2O]+	C8H14N2O2	HPHUVLMMVZITSG-ZCFIWIBFSA-N	64	HMDB0015333	C07841	Organic acids and derivatives	Carboxylic acids and derivatives	Amino acids, peptides, and analogues				#102767-28-2	Level2	2.42842e+08	2.40619e+08	1.27833e+08	1.33326e+08	1.40689e+08	2.63458e+08	2.92682e+08	2.4805e+08	2.75986e+08	3.54452e+08	3.56677e+08	3.56552e+08	2.48549e+08	0.0159386
MP5773	4.25	171.149	pos	2-Amino-3-methyl-1-pyrrolidin-1-yl-butan-1-one	[M+H-H2O]+	C9H18N2O	IHBAVXVTGLANPI-UHFFFAOYSA-N	84.7	HMDB0246938		Organic acids and derivatives	Carboxylic acids and derivatives	Amino acids, peptides, and analogues					Level2	9.17331e+07	9.33859e+07	9.78263e+07	9.12057e+07	9.48569e+07	8.57467e+07	8.49601e+07	9.44389e+07	9.03614e+07	8.97504e+07	8.91013e+07	8.91475e+07	9.11856e+07	0.0161495
MP5894	0.035	172.956	pos	2-Bromophenol	[M+H]+	C6H5BrO	VADKRMSMGWJZCF-UHFFFAOYSA-N	60	HMDB0032059	C14841	Benzenoids	Phenols	Halophenols				#95-56-7	Level2	3.97572e+07	4.33812e+07	4.3088e+07	4.26904e+07	1.17263e+07	3.47885e+07	3.63106e+07	3.74967e+07	3.0047e+07	2.5514e+07	2.05157e+07	1.85056e+07	3.55245e+07	0.0863603
MP5908	1.059	173.092	pos	Gly-l-pro	[M+H]+	C7H12N2O3	KZNQNBZMBZJQJO-YFKPBYRVSA-N	96.4	HMDB0000721		Organic acids and derivatives	Carboxylic acids and derivatives	Amino acids, peptides, and analogues				#704-15-4	Level2	1.78526e+08	1.64149e+08	1.9006e+08	1.17612e+08	1.09852e+08	1.24065e+08	1.40359e+08	1.64215e+08	1.29738e+08	1.66817e+08	3.2646e+08	1.57741e+08	1.71915e+08	0.0407857
MP5910	0.647	173.092	pos	Prolylglycine	[M+CH3OH+H]2+	C7H12N2O3	RNKSNIBMTUYWSH-YFKPBYRVSA-N	91.2	HMDB0011178		Organic acids and derivatives	Carboxylic acids and derivatives	Amino acids, peptides, and analogues				#2578-57-6	Level1	1.40318e+08	1.39432e+08	1.39964e+08	1.40763e+08	1.46576e+08	1.2273e+08	1.27372e+08	1.38566e+08	1.2351e+08	1.51413e+08	1.48219e+08	1.08369e+07	1.41936e+08	0.0102741
MP5913	0.95	173.116	pos	leu-gly-arg	[M+CH3OH+H]+	C14H28N6O4	BABSVXFGKFLIGW-UWVGGRQHSA-N	85			Organic acids and derivatives	Carboxylic acids and derivatives	Amino acids, peptides, and analogues					Level2	1.96862e+06	1.50988e+06	6.42179e+06	5.39124e+06	5.96283e+06	622673	924478	1.92684e+06	2.769e+06	143229	686645	176806	1.92884e+06	0.118149
MP5920	5.265	173.132	pos	(3aR,4R,5R,6aS)-5-Hydroxy-4-[(1E,3S)-3-hydroxy-1-octen-1-yl]hexahydro-2H-cyclopenta[b]furan-2-one	[M+ACN+H]+	C15H24O4		96.3										Level2	2.6023e+08	2.57505e+08	2.94998e+08	2.91256e+08	2.76994e+08	2.12878e+08	2.56685e+08	2.57912e+08	2.26508e+08	2.14903e+08	2.21273e+08	2.22681e+08	2.57175e+08	0.00535617
MP5964	5.1	174.055	pos	4-QUINOLINECARBOXYLATE	[M+H]+		VQMSRUREDGBWKT-UHFFFAOYSA-N	78.8	HMDB0257047	C06414	Organoheterocyclic compounds	Quinolines and derivatives	Quinoline carboxylic acids				#486-74-8	Level2	3.55367e+07	3.55883e+07	2.2762e+07	2.22022e+07	2.21902e+07	4.42046e+07	4.49802e+07	3.53692e+07	4.31034e+07	3.27038e+07	3.27807e+07	3.29671e+07	3.40833e+07	0.0203026
MP5972	3.923	174.113	pos	Acexamic acid	[M+H]+	C8H15NO3	WDSCBUNMANHPFH-UHFFFAOYSA-N	81.9	HMDB0247031		Lipids and lipid-like molecules	Fatty Acyls	Fatty acids and conjugates					Level2	7.85424e+07	7.74259e+07	5.66436e+06	7.52276e+06	5.3922e+06	2.33136e+08	2.36224e+08	7.81678e+07	2.32613e+08	7.59615e+06	8.97768e+06	6.96302e+06	7.93484e+07	0.0102056
MP5973	3.487	174.113	pos	N-ACETYL-DL-LEUCINE	[M+H]+	C8H15NO3	WXNXCEHXYPACJF-UHFFFAOYSA-N	79.4			Organic acids and derivatives	Carboxylic acids and derivatives	Amino acids, peptides, and analogues					Level2	1.59686e+07	1.63123e+07	7.39412e+06	7.69736e+06	7.80846e+06	4.28474e+07	4.3047e+07	1.60505e+07	4.26491e+07	1.82231e+06	1.44614e+06	2.25826e+06	1.63338e+07	0.0113983
MP5976	0.972	174.124	pos	(E)-N~5~-(1-Aminoethylidene)-L-ornithine	[M+CH3OH+H]+	C7H15N3O2		84.8										Level2	1.22064e+08	1.21501e+08	1.3962e+08	1.17193e+08	1.55641e+08	1.62512e+08	1.32077e+08	1.17824e+08	1.45245e+08	6.17489e+07	4.74063e+07	7.10251e+07	1.219e+08	0.0166566
MP6036	3.96	175.075	pos	2-{2-Hydroxy-5-[(1E)-3-hydroxy-1-propen-1-yl]-3-methoxyphenyl}-3-(4-hydroxy-3-methoxyphenyl)propyl hexopyranoside	[M+Na]+	C26H34O11	SEOZHEFAHJQWFY-ONEGZZNKSA-N	91.8			Phenylpropanoids and polyketides	Stilbenes	Stilbene glycosides					Level2	4.05275e+07	4.00768e+07	64576.5	3742.1	46767.1	3614.93	97111.5	4.06184e+07	190128	1.08426e+08	1.06982e+08	1.09207e+08	3.97761e+07	0.00980572
MP6039	1.381	175.108	pos	Gly-Val	[M+H]+	C7H14N2O3	STKYPAFSDFAEPH-ZCFIWIBFSA-N	98.9	HMDB0028854		Organic acids and derivatives	Carboxylic acids and derivatives	Amino acids, peptides, and analogues				#1963-21-9	Level2	1.11952e+08	1.12948e+08	9.20097e+07	9.42556e+07	9.28103e+07	8.88845e+07	8.83708e+07	1.13747e+08	8.85489e+07	1.69595e+08	1.53806e+08	1.59738e+08	1.13642e+08	0.0073089
MP6043	4.851	175.111	pos	2-(4-tert-Butylbenzoyl)thiazole	[2M+NH4]+	C16H24O2		90.1										Level2	2.47491e+09	2.44017e+09	2.19611e+09	2.16004e+09	2.14956e+09	3.16805e+09	3.07843e+09	2.44322e+09	3.07717e+09	1.92677e+09	1.94348e+09	1.97579e+09	2.48134e+09	0.008631
MP6044	5.084	175.112	pos	Nardosinone	[M+H]+	C15H22O3	KXGHHSIMRWPVQM-UHFFFAOYSA-N	86.4	HMDB0255460		Lipids and lipid-like molecules	Prenol lipids	Sesquiterpenoids					Level2	5.75977e+07	5.90153e+07	4.63966e+07	4.6745e+07	5.38473e+07	1.02965e+08	8.95074e+07	5.22905e+07	1.02656e+08	5.16447e+07	4.77479e+07	5.26015e+07	6.11559e+07	0.0656798
MP6047	4.212	175.112	pos	4-(4-Ethylphenyl)butanoic acid	[M+ACN+H]+	C12H16O2	IDXWSFCOUZYCMF-UHFFFAOYSA-N	91.7			Benzenoids	Benzene and substituted derivatives						Level2	1.23168e+07	1.21344e+07	4.30083e+06	3.20088e+06	3.52807e+06	2.48692e+07	2.60713e+07	1.30629e+07	2.60256e+07	1.16708e+07	8.02879e+06	1.08784e+07	1.25415e+07	0.0321311
MP6049	0.558	175.119	pos	L-ARGININE	[M+H]+	C6H14N4O2	ODKSFYDXXFIFQN-BYPYZUCNSA-N	99.8	HMDB0000517	C00062	Organic acids and derivatives	Carboxylic acids and derivatives	Amino acids, peptides, and analogues	Peptides	Amino acids	Common amino acids	#74-79-3	Level1	1.87844e+09	1.84829e+09	3.03202e+09	2.9905e+09	3.01641e+09	1.81296e+09	1.80376e+09	1.84328e+09	1.74817e+09	7.60147e+08	7.46656e+08	7.73731e+08	1.85633e+09	0.00836532
MP6052	5.266	175.148	pos	trans-Damascone	[M+H]+	C13H20O		92.6										Level2	8.17111e+08	8.04614e+08	9.23822e+08	9.12895e+08	9.09021e+08	7.39048e+08	7.08038e+08	8.23305e+08	7.26086e+08	6.11936e+08	6.20548e+08	6.30114e+08	8.24843e+08	0.0112518
MP6091	4.586	176.071	pos	Methyl 1-(cyclohexylmethyl)-1H-indole-3-carboxylate	[M+ACN+H]+	C17H21NO2	KNWOMWABRWXHET-UHFFFAOYSA-N	97.1			Organoheterocyclic compounds	Indoles and derivatives	Indolecarboxylic acids and derivatives					Level2	2.633e+08	2.61106e+08	3.08517e+08	2.87327e+08	2.8927e+08	3.40878e+08	3.36571e+08	2.61017e+08	3.32615e+08	1.70259e+08	1.70314e+08	1.75098e+08	2.61998e+08	0.00404839
MP6142	7.842	176.972	pos	Methylenediphosphonic acid	[M+H]+	CH6O6P2	MBKDYNNUVRNNRF-UHFFFAOYSA-N	69.7	HMDB0254641		Organic acids and derivatives	Organic phosphonic acids and derivatives	Bisphosphonates					Level2	2.98175e+07	2.7378e+07	2.66895e+07	2.41878e+07	3.00442e+07	2.34724e+07	6.09064e+07	2.94785e+07	3.22424e+07	5.64316e+07	3.63959e+07	2.47296e+07	2.6669e+07	0.0546611
MP6147	0.573	177.061	pos	Pemoline	[M+H]+	C9H8N2O2	NRNCYVBFPDDJNE-UHFFFAOYSA-N	89.6	HMDB0256214	C07899	Benzenoids	Benzene and substituted derivatives					#2152-34-3	Level2	1.02188e+08	1.00043e+08	8.40776e+07	8.56106e+07	8.01249e+07	9.13463e+07	9.78533e+07	1.00545e+08	9.20135e+07	1.11024e+08	1.06046e+08	1.11439e+08	1.00986e+08	0.0090792
MP6151	2.971	177.102	pos	gly-phe-phe	[2M+Na]+	C20H23N3O4	FEUPVVCGQLNXNP-IRXDYDNUSA-N	89.9			Organic acids and derivatives	Carboxylic acids and derivatives	Amino acids, peptides, and analogues					Level2	1.45382e+08	1.43222e+08	9.3624e+07	9.0485e+07	9.26104e+07	1.51749e+08	1.60291e+08	1.48725e+08	1.53811e+08	1.9264e+08	1.96597e+08	1.98751e+08	1.4531e+08	0.0156265
MP6301	1.038	179.602	pos	asn-pro-lys	[M+ACN+H]+	C15H27N5O5	AWXDRZJQCVHCIT-UHFFFAOYSA-N	61.5										Level2	3.03733e+08	2.99117e+08	1.28395e+08	1.50885e+08	1.15458e+08	2.86037e+08	3.50455e+08	3.08537e+08	3.11308e+08	4.41975e+08	5.2746e+08	4.32182e+08	3.00155e+08	0.0140488
MP6328	5.599	180.065	pos	3-Succinoylpyridine	[M+NH4]+	C9H9NO3	JGSUNMCABQUBOY-UHFFFAOYSA-N	71.2	HMDB0000992	C19569	Organic acids and derivatives	Keto acids and derivatives	Gamma-keto acids and derivatives				#4192-31-8	Level2	8.95356e+07	8.81095e+07	1.13177e+08	1.98595e+08	9.30118e+07	3.49053e+07	663026	9.70552e+07	3.00912e+07	1.10526e+08	1.23922e+08	1.16978e+08	9.15437e+07	0.0428608
MP6331	3.497	180.066	pos	Hippuric acid	[M+H]+	C9H9NO3	QIAFMBKCNZACKA-UHFFFAOYAD	89.2	HMDB0000714	C01586	Benzenoids	Benzene and substituted derivatives	Benzoic acids and derivatives				#495-69-2	Level1	4.68572e+07	4.61472e+07	5.13585e+07	5.21847e+07	4.8534e+07	3.91274e+07	3.94233e+07	4.65018e+07	3.954e+07	5.1242e+07	5.00747e+07	4.96326e+07	4.69538e+07	0.0078835
MP6383	1.079	181.038	pos	Methyl 3-fluoroimidazo[1,2-a]pyridine-2-carboxylate	[M+ACN+H]+	C9H7FN2O2	XPFMBPZXBGQIIM-UHFFFAOYSA-N	77.1										Level2	6.74579e+07	6.5153e+07	8.52077e+07	8.49848e+07	6.66553e+07	5.5334e+07	6.43616e+07	6.76576e+07	6.4081e+07	5.85382e+07	6.2804e+07	5.36286e+07	6.73887e+07	0.0176306
MP6388	1.018	181.06	pos	Nicotinuric acid	[M+H]+	C8H8N2O3	ZBSGKPYXQINNGF-UHFFFAOYSA-N	83.2	HMDB0003269	C05380	Organic acids and derivatives	Carboxylic acids and derivatives	Amino acids, peptides, and analogues				#583-08-4	Level1	5.92882e+07	5.85128e+07	3.73549e+07	3.12923e+07	3.33812e+07	3.53064e+07	4.40783e+07	6.05988e+07	4.10943e+07	1.04361e+08	1.08457e+08	1.08828e+08	6.04628e+07	0.0166557
MP6393	6.069	181.06	pos	Picolinoylglycine	[M+CH3OH+H]+	C8H8N2O3	MNYZGNSHBPLAFN-UHFFFAOYSA-N	96.7	HMDB0059766		Organic acids and derivatives	Carboxylic acids and derivatives	Amino acids, peptides, and analogues					Level2	2.08849e+08	1.52776e+08	1.22622e+08	1.83639e+08	1.7163e+08	2.27917e+08	3.89085e+08	2.16115e+08	1.58827e+08	1.12412e+08	1.14435e+08	1.29205e+08	1.99588e+08	0.146746
MP6402	0.939	181.108	pos	val-asp-lys	[M+Na]+	C15H28N4O6	BMGOFDMKDVVGJG-NHCYSSNCSA-N	69			Organic acids and derivatives	Peptidomimetics	Hybrid peptides					Level2	2.76591e+08	2.79583e+08	1.13034e+08	1.19083e+08	1.22453e+08	3.32338e+08	3.2948e+08	2.83533e+08	3.24681e+08	3.39677e+08	3.45866e+08	3.35769e+08	2.83982e+08	0.0124572
MP6405	4.078	181.123	pos	Galbanic acid	[M+NH4]+	C24H30O5	CVWWNYPTZYQCSE-UHFFFAOYSA-N	85	HMDB0030163		Lipids and lipid-like molecules	Prenol lipids	Terpene lactones				#3566-55-0	Level2	1.73499e+07	1.75462e+07	1.38723e+07	1.44341e+07	1.78305e+07	1.78421e+07	1.82768e+07	1.7355e+07	1.69835e+07	1.30546e+07	1.33342e+07	1.15919e+07	1.71432e+07	0.00948957
MP6436	0.521	181.6	pos	ser-gln-lys	[M+NH4]+	C14H27N5O6	VMVNCJDKFOQOHM-GUBZILKMSA-N	65.6										Level2	1.0932e+08	1.11067e+08	8.87574e+07	8.41344e+07	8.90754e+07	1.37503e+08	1.37682e+08	1.11844e+08	1.21702e+08	1.10761e+08	9.89332e+07	9.55897e+07	1.0987e+08	0.0103366
MP6467	1.149	182.081	pos	L-Tyrosine	[M+H-H2O]+	C9H11NO3	OUYCCCASQSFEME-QMMMGPOBSA-N	97.1	HMDB0000158	C00082	Organic acids and derivatives	Carboxylic acids and derivatives	Amino acids, peptides, and analogues	Peptides	Amino acids	Common amino acids	#60-18-4	Level1	9.47305e+07	7.31469e+07	4.4741e+07	3.78899e+07	5.3326e+07	8.90662e+07	6.4966e+07	9.31352e+07	8.6354e+07	1.38142e+08	1.18778e+08	1.45104e+08	9.03474e+07	0.113405
MP6468	0.981	182.081	pos	h-d-tyr-otbu	[M+NH4]+	C13H19NO3	DIGHFXIWRPMGSA-LLVKDONJSA-N	100			Organic acids and derivatives	Carboxylic acids and derivatives	Amino acids, peptides, and analogues					Level2	6.04864e+09	5.97205e+09	3.17232e+09	2.82035e+09	3.36586e+09	6.24967e+09	5.73301e+09	6.06284e+09	6.12848e+09	7.8122e+09	6.97975e+09	8.49796e+09	6.16808e+09	0.0133047
MP6470	0.595	182.097	pos	thr-asp-lys	[M+NH4]2+	C14H26N4O7	GNHRVXYZKWSJTF-HJGDQZAQSA-N	71.2										Level2	8.36443e+07	8.21069e+07	5.56933e+07	4.35241e+07	5.10307e+07	5.8435e+07	1.19281e+08	7.09749e+07	4.666e+07	1.19518e+08	1.99007e+08	1.31418e+08	8.26866e+07	0.0745455
MP6472	4.123	182.117	pos	2,5-Dimethoxyphenethylamine	[M+H]+	C10H15NO2	WNCUVUUEJZEATP-UHFFFAOYSA-N	73.8			Benzenoids	Benzene and substituted derivatives	Methoxybenzenes					Level2	7.07406e+06	7.38631e+06	1.40015e+07	1.53364e+07	1.47972e+07	5.6934e+06	5.62456e+06	7.59141e+06	5.19301e+06	5.00728e+06	1.16614e+06	4.72184e+06	7.60762e+06	0.0335163
MP6516	7.156	182.985	pos	2,3,5,6-Tetrafluorobenzenethiol	[M+H]+	C6H2F4S	IGOGJHYWSOZGAE-UHFFFAOYSA-N	62.7	HMDB0245438		Benzenoids	Thiophenols						Level2	1.2012e+08	1.10894e+08	1.2768e+08	6.85409e+07	9.88675e+07	1.16905e+08	8.86995e+07	1.30172e+08	7.39053e+07	9.62384e+07	9.20359e+07	6.33776e+07	9.14848e+07	0.145447
MP6524	4.176	183.078	pos	Triethyl phosphate	[M+H]+	C6H15O4P	DQWPFSLDHJDLRL-UHFFFAOYSA-N	95.5	HMDB0259191		Organic acids and derivatives	Organic phosphoric acids and derivatives	Phosphate esters					Level2	1.00579e+08	9.93973e+07	1.02033e+08	1.00721e+08	9.79959e+07	9.10691e+07	9.19714e+07	1.03884e+08	9.2425e+07	8.83614e+07	8.59569e+07	7.4353e+07	1.05183e+08	0.0266041
MP6534	4.088	183.138	pos	Methyl (2E,4Z)-decadienoate	[M+H]+	C11H18O2	SFHSEXGIVSBRRK-UQGDGPGGSA-N	76.1	HMDB0034730		Lipids and lipid-like molecules	Fatty Acyls	Fatty acid esters				#4493-42-9	Level2	5.45093e+07	5.56791e+07	6.69925e+07	6.77e+07	6.90419e+07	6.88911e+07	6.85592e+07	5.51823e+07	6.93077e+07	2.95901e+07	3.04343e+07	3.01401e+07	5.58619e+07	0.0109397
MP6573	4.531	183.989	pos	Se-Methylselenocysteine	[M+H]+	C4H9NO2Se	XDSSPSLGNGIIHP-YEQUQEJONA-N	66.2	HMDB0004113	C05689	Organic acids and derivatives	Carboxylic acids and derivatives	Amino acids, peptides, and analogues				#26046-90-2	Level2	2.93328e+07	2.89158e+07	2.99615e+07	3.05835e+07	2.97953e+07	2.76178e+07	2.84424e+07	2.97652e+07	2.82955e+07	2.73121e+07	2.58822e+07	2.67436e+07	2.90593e+07	0.0127694
MP6580	0.66	184.064	pos	Choline sulfate	[M+H]+	C5H13NO4S	WXCQAWGXWVRCGP-UHFFFAOYSA-N	91.7	HMDB0250194	C00919	Organic acids and derivatives	Organic sulfuric acids and derivatives	Sulfuric acid esters				#4858-96-2	Level2	2.31297e+08	2.25363e+08	2.79362e+08	2.81041e+08	2.76717e+08	3.29046e+08	3.36205e+08	2.25818e+08	3.37698e+08	7.32092e+07	7.8698e+07	8.01606e+07	2.26125e+08	0.0122462
MP6582	5.822	184.073	pos	(2R)-2-[(Methylcarbamoyl)oxy]-3-(octyloxy)propyl 2-(trimethylammonio)ethyl phosphate	[M+H]+	C18H39N2O7P		95.8										Level2	3.28048e+07	3.11773e+07	2.74819e+07	3.1621e+07	2.70883e+07	3.86329e+07	1.81149e+07	2.6855e+07	3.19527e+07	4.19818e+07	3.81765e+07	4.45136e+07	3.24343e+07	0.0886547
MP6583	1.503	184.096	pos	Ginkgotoxin	[M+H]+	C9H13NO3	SVINQHQHARVZFF-UHFFFAOYSA-N	64.7	HMDB0029455		Organoheterocyclic compounds	Pyridines and derivatives	Pyridoxines				#1464-33-1	Level2	3.13956e+07	3.09437e+07	3.55482e+07	3.28145e+07	3.5489e+07	2.80401e+07	2.59096e+07	3.19328e+07	2.7188e+07	3.93324e+07	4.11419e+07	4.12717e+07	3.19374e+07	0.0151775
MP6584	0.571	184.108	pos	1-butyl-2-methyl-4-nitro-1H-imidazole	[M+H-H2O]+	C8H13N3O2	QZJVHLRSLFVNTO-UHFFFAOYSA-N	76										Level2	3.82551e+08	3.78868e+08	5.95417e+08	6.20496e+08	5.91074e+08	4.73224e+08	4.87221e+08	3.74693e+08	4.84919e+08	8.33697e+07	7.95374e+07	7.90676e+07	3.82737e+08	0.00998383
MP6621	4.95	184.985	pos	1-Iodobutane	[M+H]+	C4H9I	KMGBZBJJOKUPIA-UHFFFAOYSA-N	63.2	HMDB0243906		Organohalogen compounds	Organoiodides						Level2	6.58328e+07	7.4046e+07	6.70016e+07	1.21106e+08	6.87277e+07	6.56004e+07	3.53577e+07	7.85782e+07	6.78479e+07	5.79996e+07	9.31719e+07	6.82478e+07	6.75815e+07	0.0823577
MP6628	0.607	185.032	pos	5-Hydroxyisourate	[M+H]+	C5H4N4O4	LTQYPAVLAYVKTK-YFKPBYRVSA-N	63	HMDB0030097	C11821	Organoheterocyclic compounds	Imidazopyrimidines	Purines and purine derivatives				#151359-24-9	Level2	6.33715e+07	6.03219e+07	5.63411e+07	5.91522e+07	5.89496e+07	5.71553e+07	5.45184e+07	6.33737e+07	5.53824e+07	7.4867e+07	6.30333e+07	6.2896e+07	6.35005e+07	0.0247094
MP6629	0.57	185.069	pos	3-Methyl-6-(methylamino)-5-nitroso-2,4(1H,3H)-pyrimidinedione	[M+H]+	C6H8N4O3		77.8										Level2	6.8049e+07	6.94613e+07	7.23099e+07	6.88031e+07	7.53999e+07	6.29436e+07	6.38176e+07	6.84025e+07	6.17122e+07	6.52063e+07	6.43594e+07	6.72349e+07	7.06575e+07	0.0169907
MP6632	0.925	185.092	pos	Barbital	[M+H]+	C8H12N2O3	FTOAOBMCPZCFFF-UHFFFAOYSA-N	69	HMDB0248870		Organoheterocyclic compounds	Diazines	Pyrimidines and pyrimidine derivatives					Level2	2.60285e+07	2.55943e+07	3.80119e+06	7.54528e+06	3.18037e+07	5.07654e+06	8.453e+06	1.88547e+07	8.42108e+06	7.26814e+06	7.63583e+06	3.59338e+07	2.08588e+07	0.154961
MP6635	3.357	185.117	pos	Pinonic acid	[M+H]+	C10H16O3	SIZDUQQDBXJXLQ-UHFFFAOYSA-N	92.1			Organic oxygen compounds	Organooxygen compounds	Carbonyl compounds					Level2	4.65301e+07	4.5835e+07	3.92376e+07	3.79655e+07	4.199e+07	5.90651e+07	5.86132e+07	4.66025e+07	6.06411e+07	4.48418e+07	4.24592e+07	4.46661e+07	4.74458e+07	0.0141547
MP6642	4.046	185.132	pos	Parthenolide	[2M+H]+	C15H20O3	KTEXNACQROZXEV-ASQAGLHZSA-N	97.7	HMDB0242219	C07609	Lipids and lipid-like molecules	Prenol lipids	Terpene lactones	Lipids	PR Prenol lipids	PR01 Isoprenoids	#20554-84-1	Level2	3.22034e+07	3.17561e+07	4.40772e+07	4.69972e+07	4.77464e+07	3.48938e+07	3.49786e+07	3.18002e+07	3.43611e+07	1.77252e+07	1.76164e+07	1.78662e+07	3.42845e+07	0.0368888
MP6697	4.722	186.076	pos	5,5,5-Trifluoroleucine	[M+Na]+	C6H10F3NO2	XFGVJLGVINCWDP-UHFFFAOYSA-N	68.1			Organic acids and derivatives	Carboxylic acids and derivatives	Amino acids, peptides, and analogues					Level2	1.95875e+08	1.91595e+08	4.12052e+08	2.50892e+08	2.45844e+08	2.16054e+08	3.78871e+08	1.96906e+08	2.19746e+08	9.51768e+07	9.49711e+07	1.03933e+08	1.92233e+08	0.0135544
MP6710	4.568	186.221	pos	Dodecylamine	[M+H]+	C12H27N	JRBPAEWTRLWTQC-UHFFFAOYSA-N	74.7	HMDB0251571		Organic nitrogen compounds	Organonitrogen compounds	Amines					Level2	2.06839e+07	2.1058e+07	2.25318e+07	2.10411e+07	2.10325e+07	2.28232e+07	1.96478e+07	2.08351e+07	1.83304e+07	2.5878e+07	2.45398e+07	2.41706e+07	2.13103e+07	0.0130171
MP6730	1.109	186.61	pos	pro-gln-lys	[M+H-H2O]2+	C16H29N5O5	LANQLYHLMYDWJP-RAMGSTBQSA-N	62.4										Level2	9.56268e+07	9.33266e+07	3.86685e+07	3.55197e+07	3.71609e+07	5.73014e+07	5.73566e+07	9.26198e+07	6.03738e+07	1.72366e+08	1.71882e+08	1.73197e+08	9.98715e+07	0.0342849
MP6732	1.184	186.61	pos	gln-pro-lys	[M+H]2+	C16H29N5O5	MFORDNZDKAVNSR-UHFFFAOYSA-N	60.6										Level2	2.8704e+08	2.88606e+08	1.72197e+08	1.82329e+08	1.75571e+08	2.43978e+08	2.35926e+08	2.89074e+08	2.20015e+08	4.34276e+08	4.33438e+08	4.28292e+08	2.89444e+08	0.00366496
MP6753	0.508	186.981	pos	5,6-Dichloro-1H-benzimidazole	[M+H]+	C7H4Cl2N2	IPRDZAMUYMOJTA-UHFFFAOYSA-N	61	HMDB0247168		Organoheterocyclic compounds	Benzimidazoles						Level2	7.19676e+06	7.11949e+06	7.82124e+06	7.14814e+06	7.51729e+06	7.0364e+06	5.92619e+06	7.10107e+06	1.92412e+06	7.20051e+06	4.74235e+06	6.33285e+06	7.78341e+06	0.0444925
MP6755	5.265	186.981	pos	2-Chloro-N-(5-chloro-2-pyridinyl)acetamide	[M+CH3OH+H]+	C7H6Cl2N2O	FWIPEIVJWOOWGO-UHFFFAOYSA-N	64.5										Level2	6.64705e+07	6.65597e+07	8.54471e+07	8.24052e+07	7.88781e+07	5.68215e+07	6.14718e+07	6.81177e+07	5.65413e+07	6.00398e+07	6.87637e+07	5.65072e+07	6.5159e+07	0.0181825
MP6767	0.945	187.108	pos	ALA-PRO	[M+CH3OH+H]+	C8H14N2O3	WPWUFUBLGADILS-PHDIDXHHSA-N	97.4	HMDB0028695		Organic acids and derivatives	Carboxylic acids and derivatives	Amino acids, peptides, and analogues				#13485-59-1	Level2	3.77314e+08	3.83506e+08	3.21129e+08	3.25562e+08	3.4939e+08	5.25568e+08	5.43966e+08	3.8967e+08	5.40524e+08	2.58736e+08	2.47089e+08	2.66695e+08	3.79611e+08	0.0141308
MP6768	0.647	187.108	pos	pro-ala	[M+H]+	C8H14N2O3	FELJDCNGZFDUNR-WDSKDSINSA-N	92.5	HMDB0029010		Organic acids and derivatives	Carboxylic acids and derivatives	Amino acids, peptides, and analogues					Level2	1.99361e+08	2.01152e+08	1.85077e+08	1.80108e+08	2.61761e+08	2.92855e+07	2.8905e+07	7.05698e+07	2.41448e+08	3.09893e+08	3.36903e+08	3.14852e+08	2.01835e+08	0.38706
MP6819	6.552	188	pos	1-(2,5-Dichlorophenyl)piperazine	[2M+Na]+	C10H12Cl2N2	JHICIIDUQBMMRM-UHFFFAOYSA-N	60.6										Level2	3.74252e+07	3.60031e+07	5.0653e+07	4.70915e+07	4.5784e+07	3.52168e+07	3.36118e+07	3.5774e+07	1.75523e+07	3.25417e+07	2.76281e+07	2.63646e+07	2.72846e+07	0.135287
MP6824	1.463	188.07	pos	Desethylatrazine	[2M+H]+	C6H10ClN5	DFWFIQKMSFGDCQ-UHFFFAOYSA-N	94.4	HMDB0033249	C06559	Organoheterocyclic compounds	Triazines	Aminotriazines				#6190-65-4	Level2	2.40025e+10	2.42291e+10	2.73148e+10	2.84909e+10	2.85302e+10	2.8328e+10	2.88988e+10	2.42588e+10	2.80423e+10	1.72984e+10	1.75245e+10	1.75343e+10	2.43022e+10	0.00553019
MP6826	3.023	188.071	pos	1-methyl-1,2,3,4-tetrahydro-beta-carboline-3-carboxylic acid	[M+Na]+	C13H14N2O2	ZUPHXNBLQCSEIA-UHFFFAOYSA-N	98.8	HMDB0037942		Alkaloids and derivatives	Harmala alkaloids						Level2	3.28739e+10	3.3687e+10	3.16381e+10	3.08005e+10	3.16554e+10	2.8756e+10	2.86843e+10	3.26059e+10	3.09886e+10	3.45385e+10	3.49075e+10	3.52456e+10	3.2495e+10	0.0163572
MP6828	5.266	188.082	pos	N-Phenyl-1H-pyrazole-3-carboxamide	[M+Na]2+	C10H9N3O	WMZYZYFPPQOFKY-UHFFFAOYSA-N	67.3										Level2	8.98347e+07	9.0723e+07	1.1852e+08	1.09679e+08	1.15261e+08	7.50467e+07	8.03452e+07	8.86154e+07	7.84152e+07	7.08385e+07	8.41642e+07	7.35924e+07	8.87797e+07	0.0110028
MP6831	1.124	188.115	pos	4,6-Dimethyl-2-{[3-(4-morpholinyl)propyl]amino}nicotinonitrile	[M+CH3OH+H]2+	C15H22N4O	IFGDZGMJCVOVLP-UHFFFAOYSA-N	78.2			Organoheterocyclic compounds	Pyridines and derivatives	3-pyridinecarbonitriles					Level2	1.62437e+09	1.60001e+09	5.5987e+08	5.90995e+08	6.39244e+08	2.00407e+09	1.90501e+09	1.60262e+09	1.9096e+09	2.18945e+09	1.97747e+09	2.15774e+09	1.67024e+09	0.0200157
MP6832	1.037	188.115	pos	leu-asp-lys	[M+2H]2+	C16H30N4O6	MYGQXVYRZMKRDB-SRVKXCTJSA-N	73.8			Organic acids and derivatives	Carboxylic acids and derivatives	Amino acids, peptides, and analogues					Level2	2.24014e+09	2.20763e+09	1.01215e+09	1.11427e+09	8.80324e+08	2.09949e+09	2.58156e+09	2.30412e+09	2.23574e+09	3.58211e+09	4.05417e+09	3.31158e+09	2.21422e+09	0.0196405
MP6833	0.744	188.115	pos	val-glu-lys	[M+H]2+	C16H30N4O6	ZXAGTABZUOMUDO-GVXVVHGQSA-N	74.5			Organic acids and derivatives	Carboxylic acids and derivatives	Amino acids, peptides, and analogues					Level2	6.23709e+08	5.89271e+08	2.49749e+08	2.48505e+08	2.77593e+08	3.28188e+08	6.32562e+08	5.95612e+08	3.37523e+08	7.75972e+08	8.20514e+08	6.90269e+08	5.91311e+08	0.0267371
MP6834	1.409	188.115	pos	(4aR,8aR)-4a-chloro-2-methylperhydroisoquinoline oxalate	[M+H]+	C10H18ClN		87.5										Level2	1.70523e+08	1.76219e+08	1.35761e+08	1.39756e+08	1.46536e+08	1.57793e+08	1.64259e+08	1.77359e+08	1.66376e+08	1.97994e+08	1.91043e+08	2.21677e+08	1.77575e+08	0.0189128
MP6838	3.899	188.128	pos	8-Amino-7-oxononanoic acid	[M+H]+	C9H17NO3	GUAHPAJOXVYFON-ZETCQYMHSA-N	69.2	HMDB0240687	C01092	Lipids and lipid-like molecules	Fatty Acyls	Fatty acids and conjugates	Lipids	FA Fatty acyls	FA01 Fatty Acids and Conjugates	#682799-71-9	Level2	3.12528e+07	3.13762e+07	1.41299e+07	1.50845e+07	1.54181e+07	8.31711e+07	7.93739e+07	3.25918e+07	7.92368e+07	5.5582e+06	5.46555e+06	6.22991e+06	3.26075e+07	0.0232725
MP6884	0.753	189.074	pos	3-Amino-2-quinoxalinecarboxamide	[M+H]+	C9H8N4O		83.2										Level2	2.15924e+07	3.31416e+07	5.45388e+07	5.2723e+07	5.30149e+07	6.45373e+07	5.40348e+07	1.04854e+06	6.13063e+07	2.13874e+09	458201	149519	3.31355e+07	0.680777
MP6889	1.16	189.102	pos	Phenazone	[M+H]+	C11H12N2O	VEQOALNAAJBPNY-UHFFFAOYSA-N	62	HMDB0015503	C13244	Organoheterocyclic compounds	Azoles	Pyrazoles				#60-80-0	Level2	2.77851e+08	2.74646e+08	2.9213e+08	2.87218e+08	2.84627e+08	3.18527e+08	3.09809e+08	2.80042e+08	2.92699e+08	2.53646e+08	2.41309e+08	2.57176e+08	2.80519e+08	0.00962234
MP6891	2.201	189.123	pos	(2R)-2-[(Ammonioacetyl)amino]-4-methylpentanoate	[M+H]+	C8H16N2O3		98.8										Level2	1.06465e+10	1.0648e+10	5.5594e+09	5.71294e+09	5.93061e+09	1.24056e+10	1.31632e+10	1.09748e+10	1.29091e+10	1.56855e+10	1.57765e+10	1.62947e+10	1.09927e+10	0.0179764
MP6892	2.955	189.123	pos	Gly-Ile	[M+H]+	C8H16N2O3	KGVHCTWYMPWEGN-IYSWYEEDSA-N	97.7	HMDB0028844		Organic acids and derivatives	Carboxylic acids and derivatives	Amino acids, peptides, and analogues					Level2	1.26489e+08	1.24634e+08	1.03435e+08	9.49147e+07	9.82299e+07	1.19028e+08	1.20083e+08	1.26154e+08	1.22621e+08	1.75296e+08	1.77577e+08	1.7038e+08	1.29145e+08	0.0148154
MP6893	0.619	189.123	pos	thr-glu-lys	[2M+H]+	C15H28N4O7	HJOSVGCWOTYJFG-WDCWCFNPSA-N	67.7			Organic acids and derivatives	Carboxylic acids and derivatives	Amino acids, peptides, and analogues					Level2	3.27148e+07	2.15679e+07	5.29143e+07	3.82262e+07	4.62237e+07	1.66091e+07	5.13483e+06	3.21352e+07	3.8445e+08	7.95388e+07	9.42123e+07	1.01022e+08	2.36974e+07	0.207963
MP6895	0.948	189.123	pos	N6-Acetyl-L-Lysine	[M+H]+	C8H16N2O3	DTERQYGMUDWYAZ-ZETCQYMHSA-N	82.7	HMDB0000206	C02727	Organic acids and derivatives	Carboxylic acids and derivatives	Amino acids, peptides, and analogues				#692-04-6	Level1	5.96772e+08	6.02218e+08	6.70066e+08	6.9667e+08	6.89852e+08	7.28301e+08	7.02234e+08	5.97285e+08	7.17008e+08	4.32702e+08	4.07413e+08	4.50941e+08	6.04132e+08	0.00606517
MP6899	0.551	189.16	pos	NEPSILON,NEPSILON,NEPSILON-TRIMETHYLLYSINE	[M+H]+	C9H20N2O2	MXNRLFUSFKVQSK-UHFFFAOYSA-N	98.1			Organic acids and derivatives	Carboxylic acids and derivatives	Amino acids, peptides, and analogues					Level2	2.70949e+09	2.345e+09	2.5905e+09	2.65068e+09	2.52113e+09	2.84356e+09	2.81136e+09	2.67413e+09	2.91732e+09	1.83027e+09	1.9142e+09	1.92036e+09	2.60918e+09	0.0638243
MP6901	4.85	189.163	pos	(E)-5-((1S,4R)-3,3-Dimethylbicyclo[2.2.1]heptan-2-yl)pent-3-en-2-one	[2M+H]+	C14H22O		97.5										Level2	3.44996e+09	3.4608e+09	3.22718e+09	3.17941e+09	3.15227e+09	4.23792e+09	4.18695e+09	3.44043e+09	4.14482e+09	2.63027e+09	2.70194e+09	2.67573e+09	3.50298e+09	0.007962
MP6945	3.28	190.05	pos	Kynurenic acid ethyl ester	[M+H]+	C12H11NO3		94.7										Level2	5.26814e+07	5.19196e+07	3.45252e+07	3.60602e+07	3.38594e+07	6.09241e+07	6.39609e+07	5.30789e+07	6.09772e+07	6.97701e+07	7.07283e+07	6.76222e+07	5.31692e+07	0.010801
MP7009	0.572	191.077	pos	1-(4-methyl-2-pyridyl)pyrrolidine-2,5-dione	[2M+NH4]+	C10H10N2O2		80.7										Level2	1.60554e+08	1.55387e+08	1.57816e+08	1.5622e+08	1.49069e+08	1.24101e+08	1.25886e+08	1.55631e+08	1.30738e+08	1.78672e+08	1.75722e+08	1.71926e+08	1.55905e+08	0.0157155
MP7010	2.26	191.082	pos	2-[(1S)-1-Hydroxyethyl]-4(1H)-quinazolinone	[M+H]+	C10H10N2O2		84.1										Level2	3.54906e+07	3.61613e+07	3.51687e+07	3.74068e+07	3.94802e+07	3.6133e+07	3.70418e+07	3.72517e+07	3.47045e+07	3.2626e+07	3.09213e+07	2.95662e+07	3.97048e+07	0.049797
MP7011	1.223	191.082	pos	6-Hydroxy-1H-indole-3-acetamide	[M+H]+	C10H10N2O2	PGXXGODNTPWQHZ-UHFFFAOYSA-N	74	HMDB0031173		Organoheterocyclic compounds	Indoles and derivatives	Hydroxyindoles				#192184-73-9	Level2	1.2548e+08	1.28153e+08	1.15299e+08	1.33504e+08	1.27939e+08	1.2625e+08	1.31184e+08	1.28284e+08	1.34751e+08	1.15822e+08	1.12492e+08	1.11524e+08	1.28493e+08	0.0111423
MP7014	1.48	191.092	pos	2-Methylimidazo[1,2-a]pyridine-3-carbohydrazide	[2M+NH4]+	C9H10N4O	IOWSGEGUOPGCBC-UHFFFAOYSA-N	73										Level2	5.66403e+07	5.58004e+07	4.49486e+07	3.90525e+07	4.49276e+07	3.0783e+07	5.38807e+07	5.89343e+07	5.2843e+07	7.19805e+07	7.61274e+07	7.28058e+07	5.71677e+07	0.023185
MP7023	5.853	191.179	pos	(+)-Sclareolide	[M+CH3OH+H]+	C16H26O2	IMKJGXCIJJXALX-UELODSCDNA-N	97.6	HMDB0035293		Organoheterocyclic compounds	Naphthofurans					#564-20-5	Level2	7.07619e+07	6.75509e+07	5.46456e+06	1.9101e+06	6.76338e+06	9.10143e+07	8.88459e+07	6.98003e+07	8.9154e+07	8.94643e+07	9.63343e+07	9.0281e+07	6.993e+07	0.0197705
MP7066	0.919	192.032	pos	2,3-Dioxo-7-indolinecarboxylic acid	[M+H]+	C9H5NO4	ROODQCZSWXEDJL-UHFFFAOYSA-N	72.9			Organoheterocyclic compounds	Indoles and derivatives	Indolines					Level2	2.56537e+07	2.6398e+07	3.56639e+07	3.78121e+07	3.57543e+07	2.60437e+07	2.69187e+07	2.64356e+07	2.54497e+07	2.40705e+07	2.23763e+07	2.34082e+07	2.61585e+07	0.0137627
MP7068	4.467	192.065	pos	Isopropyl 5-hydroxy-2-methyl-1H-indole-3-carboxylate	[M+H]+	C13H15NO3		80.4										Level2	5.30142e+07	5.22125e+07	8.2429e+07	8.14299e+07	8.16272e+07	3.98435e+07	4.01714e+07	5.34363e+07	3.69264e+07	3.84502e+07	4.01148e+07	4.10576e+07	5.25095e+07	0.01026
MP7072	0.537	192.074	pos	N-Methyl-L-histidine	[M+H]+	C7H11N3O2	CYZKJBZEIFWZSR-LURJTMIESA-N	79.9	HMDB0255176	C03298	Organic acids and derivatives	Carboxylic acids and derivatives	Amino acids, peptides, and analogues				#24886-03-1	Level2	1.03173e+08	1.01613e+08	9.22078e+07	9.93984e+07	9.49701e+07	9.0048e+07	9.87006e+07	105248	691894	1.27113e+08	1.16004e+08	1.69441e+06	1.01854e+08	0.665812
MP7121	0.576	193.035	pos	4-Hydroxy-5-phenyl-1,3-dihydroimidazole-2-thione	[M+H]+	C9H8N2OS	UBVLODSYTZNNFR-UHFFFAOYSA-N	81.9	HMDB0257568		Organoheterocyclic compounds	Azoles	Imidazoles					Level2	1.34749e+08	1.32569e+08	1.31846e+08	1.30096e+08	1.28008e+08	1.44461e+08	1.43378e+08	1.29941e+08	1.45869e+08	1.11254e+08	1.12373e+08	1.09e+08	1.33163e+08	0.0150888
MP7125	1.204	193.097	pos	5'-Hydroxycotinine	[M+H]+	C10H12N2O2	BBNHNZGTKSWIHD-SNVBAGLBSA-N	66.2	HMDB0001427		Organoheterocyclic compounds	Pyridines and derivatives	Pyrrolidinylpyridines				#61192-50-5	Level2	5.78079e+07	6.31366e+07	4.30849e+07	5.26093e+07	4.72714e+07	6.43231e+07	7.04187e+07	6.42554e+07	4.95573e+07	7.4111e+07	6.4361e+07	6.43588e+07	6.20084e+07	0.0455711
MP7140	5.865	193.159	pos	(1S,6S,8R,11R)-6-(Hydroxymethyl)-2,6,9-trimethyltricyclo[5.4.0.0~2,9~]undecane-8,11-diol	[M+H]+	C15H26O3		90.2										Level2	3.04938e+07	3.13227e+07	4.17392e+07	3.96975e+07	3.93109e+07	2.37736e+07	2.47526e+07	3.13706e+07	2.37426e+07	2.86363e+07	2.9927e+07	3.0839e+07	3.13188e+07	0.0135726
MP7187	0.52	194.097	pos	2-Phenylindole	[2M+H]2+	C14H11N	KLLLJCACIRKBDT-UHFFFAOYSA-N	75.5	HMDB0245294		Organoheterocyclic compounds	Indoles and derivatives	Indoles					Level2	2.64952e+07	2.60385e+07	2.86992e+07	2.96029e+07	2.52289e+07	3.10129e+07	2.91266e+07	2.64208e+07	2.87582e+07	2.48473e+07	2.48623e+07	2.49185e+07	2.64692e+07	0.00811408
MP7190	4.399	194.118	pos	Benzonatate	[M+H]+	C11H15NO2	MAFMQEKGGFWBAB-UHFFFAOYSA-N	84.3	HMDB0015006		Benzenoids	Benzene and substituted derivatives	Benzoic acids and derivatives				#104-31-4	Level2	7.99901e+06	7.46591e+06	8.42809e+06	2.20819e+07	1.04977e+07	7.45502e+06	6.60615e+06	6.8966e+06	5.13798e+06	1.12721e+07	6.11414e+06	8.80245e+06	6.42355e+06	0.0950636
MP7194	2.728	194.118	pos	4-Phenylisovaline	[M+H]+	C11H15NO2	PHZKTNAAGCQMAO-LLVKDONJSA-N	84.9										Level2	1.11754e+07	1.14625e+07	8.45952e+06	3.92084e+07	1.08523e+07	2.08881e+07	1.38964e+07	1.30937e+07	1.18428e+07	1.48411e+07	1.41941e+07	1.71194e+07	1.14016e+07	0.0748744
MP7196	7.307	194.118	pos	methoxyphedrine	[M+H]+	C11H15NO2	MQUIHBQDYYAEMH-UHFFFAOYSA-N	83.4	HMDB0243795		Organic oxygen compounds	Organooxygen compounds	Carbonyl compounds					Level2	2.20826e+07	2.00245e+07	3.42382e+07	1.64111e+07	2.04798e+07	2.34736e+07	2.93494e+07	2.00423e+07	2.35728e+07	2.37246e+07	2.01144e+07	2.62604e+07	2.00476e+07	0.0497481
MP7243	1.075	195.051	pos	theophylline one	[M+H]+	C7H6N4O3	NARFUTCXQDFDHJ-UHFFFAOYSA-N	91.3	HMDB0258965		Organoheterocyclic compounds	Imidazopyrimidines	Purines and purine derivatives					Level2	5.41816e+08	5.33761e+08	4.47839e+08	4.72956e+08	4.12863e+08	5.63824e+08	6.54721e+08	5.57925e+08	5.87365e+08	5.87977e+08	6.28374e+08	5.61327e+08	5.35441e+08	0.0203236
MP7244	4.632	195.065	pos	Methyl caffeate	[2M+NH4]+	C10H10O4	OCNYGKNIVPVPPX-HWKANZROSA-N	88.1		C10477	Phenylpropanoids and polyketides	Cinnamic acids and derivatives	Hydroxycinnamic acids and derivatives				#3843-74-1	Level1	2.34763e+07	2.3477e+07	2.83005e+07	2.5105e+07	2.66429e+07	2.36415e+07	2.21351e+07	2.35123e+07	2.18003e+07	2.19086e+07	2.08383e+07	2.44962e+07	2.33061e+07	0.00395641
MP7245	3.622	195.076	pos	Makaluvic acid B	[M+H]+	C9H10N2O3	OLQCKORDSCNMIR-UHFFFAOYSA-N	78			Organoheterocyclic compounds	Pyrrolopyridines						Level2	2.75459e+07	2.79229e+07	1.27035e+07	1.37954e+07	1.37466e+07	4.79393e+07	4.5768e+07	2.7279e+07	4.42573e+07	3.60935e+07	3.47732e+07	3.55893e+07	2.99607e+07	0.0432279
MP7246	3.767	195.076	pos	Phenylureidoacetic acid	[M+CH3OH+H]+	C9H10N2O3	GIOUOHDKHHZWIQ-UHFFFAOYSA-N	79			Organic acids and derivatives	Carboxylic acids and derivatives	Amino acids, peptides, and analogues					Level2	1.29395e+08	1.28064e+08	9.42205e+07	9.7039e+07	9.89582e+07	1.79347e+08	1.83077e+08	1.30374e+08	1.87862e+08	1.68085e+08	1.70181e+08	1.64784e+08	1.34546e+08	0.0214335
MP7247	4.169	195.092	pos	4-Fluoro-5-(4-morpholinyl)-1,2-benzenediamine	[M+H]+	C10H14FN3O		88										Level2	9.91642e+06	9.88033e+06	1.28621e+07	1.34052e+07	1.4266e+07	9.80659e+06	1.00315e+07	9.98426e+06	9.46114e+06	9.29011e+06	8.765e+06	8.96497e+06	1.00025e+07	0.00575873
MP7248	2.954	195.113	pos	(5aR,10aR)-Octahydro-5H,10H-dipyrrolo[1,2-a:1',2'-d]pyrazine-5,10-dione	[M+CH3OH+H]+	C10H14N2O2	BKASXWPLSXFART-HTQZYQBOSA-N	93.1			Organic acids and derivatives	Carboxylic acids and derivatives	Amino acids, peptides, and analogues					Level2	2.40839e+08	2.3743e+08	2.26796e+08	2.23584e+08	2.36698e+08	1.68471e+08	1.72538e+08	2.37616e+08	1.86315e+08	3.03872e+08	2.9707e+08	2.98461e+08	2.42646e+08	0.0106267
MP7249	3.263	195.113	pos	2-(2,6-Dimethylphenoxy)acetohydrazide	[M+Na]+	C10H14N2O2	BXTXJUJFIBOLDD-UHFFFAOYSA-N	88.3			Benzenoids	Phenol ethers						Level2	8.38308e+06	8.04902e+06	2.91497e+07	1.19012e+07	1.66673e+07	9.02194e+06	1.34482e+07	1.03674e+07	1.50466e+07	2.58536e+07	1.46913e+07	2.75653e+07	8.21639e+06	0.123858
MP7254	1.01	195.123	pos	leu-glu-lys	[M+ACN+H]+	C17H32N4O6	HQUXQAMSWFIRET-AVGNSLFASA-N	73.7			Organic acids and derivatives	Carboxylic acids and derivatives	Amino acids, peptides, and analogues					Level2	2.69538e+08	2.50329e+08	1.60839e+08	1.13302e+08	2.10504e+08	1.89663e+08	2.37242e+08	2.80291e+08	2.73707e+08	4.34511e+08	4.0605e+08	4.45845e+08	2.97829e+08	0.0724539
MP7257	1.184	195.123	pos	ile-glu-lys	[2M+Na]+	C17H32N4O6	DFJJAVZIHDFOGQ-MNXVOIDGSA-N	75.1			Organic acids and derivatives	Carboxylic acids and derivatives	Amino acids, peptides, and analogues					Level2	3.1321e+09	3.08679e+09	1.89917e+09	1.87096e+09	1.88487e+09	2.63977e+09	2.54511e+09	3.14226e+09	2.54388e+09	4.84661e+09	4.69681e+09	4.79997e+09	3.15764e+09	0.00973563
MP7272	0.575	195.602	pos	asp-gln-lys	[M+H]2+	C15H27N5O7	SNAWMGHSCHKSDK-GUBZILKMSA-N	71										Level2	6.45367e+07	6.33975e+07	5.38617e+07	5.05008e+07	5.00103e+07	5.87506e+07	6.55348e+07	7.38151e+07	6.84343e+07	6.6869e+07	6.01409e+07	6.29868e+07	6.34355e+07	0.0760275
MP7282	7.426	195.993	pos	Methyl 3-(2-chloro-6-fluorophenyl)-5-methyl-1,2-oxazole-4-carboxylate	[2M+Na]+	C12H9ClFNO3	VUXXAVIGDIIYBQ-UHFFFAOYSA-N	61.9			Benzenoids	Benzene and substituted derivatives	Halobenzenes					Level2	1.46532e+08	1.46705e+08	1.56397e+08	1.46985e+08	1.50931e+08	1.36279e+08	1.41624e+08	1.44587e+08	1.40401e+08	1.24637e+08	1.35376e+08	1.08103e+08	1.47167e+08	0.00778915
MP7286	5.675	196.061	pos	-Hydroxyhippuric acid	[M+H]+	C9H9NO4	GCWCVCCEIQXUQU-UHFFFAOYSA-N	93.5			Benzenoids	Benzene and substituted derivatives	Benzoic acids and derivatives					Level2	6.56809e+07	6.46572e+07	1.08028e+08	1.31269e+08	1.30126e+08	5.94481e+07	4.89495e+07	6.97633e+07	6.18803e+07	3.82664e+07	3.80271e+07	3.32705e+07	6.50751e+07	0.0354579
MP7344	3.405	197.092	pos	2,3-Dimethoxybenzohydrazide	[M+Na]+	C9H12N2O3	BNLLOWWVYZWIGN-UHFFFAOYSA-N	68			Benzenoids	Benzene and substituted derivatives	Methoxybenzenes					Level2	6.48372e+07	6.69764e+07	7.06694e+07	7.14549e+07	6.96469e+07	8.26216e+07	7.83139e+07	6.59205e+07	8.08409e+07	5.61925e+07	5.43662e+07	5.60321e+07	6.77183e+07	0.0189345
MP7412	0.946	198.076	pos	3,4-dihydroxyphenylalanine	[M+H]+	C9H11NO4	WTDRDQBEARUVNC-UHFFFAOYAD	99.6	HMDB0000181	C00355	Organic acids and derivatives	Carboxylic acids and derivatives	Amino acids, peptides, and analogues	Peptides; Hormones and transmitters	Amino acids; Neurotransmitters	Other amino acids; Amino acids	#59-92-7	Level2	3.38973e+08	3.27137e+08	4.69828e+08	4.66437e+08	4.32882e+08	1.69001e+08	2.05747e+08	3.39252e+08	1.61715e+08	3.35367e+08	3.29873e+08	3.17672e+08	3.30955e+08	0.0180142
MP7415	1.29	198.1	pos	3-(1H-Imidazol-1-ylmethyl)-1H-indole	[M+2H]2+	C12H11N3	FRADTKAUXQUOIJ-UHFFFAOYSA-N	67.2			Organoheterocyclic compounds	Indoles and derivatives	Indoles					Level2	4.19549e+07	4.3848e+07	2.57423e+07	2.19207e+07	2.97534e+07	4.52483e+07	4.24524e+07	4.35914e+07	4.62483e+07	5.99927e+07	5.64157e+07	6.01216e+07	4.3963e+07	0.0215949
MP7420	3.131	198.112	pos	1-(2,4-Difluorophenyl)piperidine	[M+H]+	C11H13F2N	DZAKQIMUXDHLRT-UHFFFAOYSA-N	71.3										Level2	4.16764e+07	4.18645e+07	5.76259e+07	5.65155e+07	5.64286e+07	4.27937e+07	3.93819e+07	4.23975e+07	3.91309e+07	3.63155e+07	3.63747e+07	3.58329e+07	4.3633e+07	0.02079
MP7475	4.278	199.148	pos	(1S,2E,6R,10E,11aR,13R,14aS)-1,13-Dihydroxy-6-methyl-1,6,7,8,9,11a,12,13,14,14a-decahydro-4H-cyclopenta[f]oxacyclotridecin-4-one	[M+H-H2O]+	C16H24O4		97.4										Level2	1.96269e+08	1.95638e+08	1.29976e+08	1.35807e+08	1.36181e+08	3.46187e+08	3.86073e+08	2.01017e+08	3.48091e+08	1.69342e+08	1.66583e+08	1.69028e+08	2.01429e+08	0.0153984
MP7478	4.85	199.148	pos	(-)-Polygodial	[M+Na]+	C15H22O2	AZJUJOFIHHNCSV-KCQAQPDRSA-N	97.5	HMDB0256673	C09712	Organic oxygen compounds	Organic oxides		Terpenoids	Sesquiterpenoids (C15)	Farnesenes	#6754-20-7	Level2	3.90507e+08	3.895e+08	3.7181e+08	3.69283e+08	3.67801e+08	4.77052e+08	4.82508e+08	3.87942e+08	4.75897e+08	2.98826e+08	3.01845e+08	3.11027e+08	3.90816e+08	0.00332183
MP7504	1.482	199.605	pos	his-asn-lys	[M+CH3OH+H]+	C16H27N7O5	LYSVCKOXIDKEEL-UHFFFAOYSA-N	61.8										Level2	4.24133e+09	4.32937e+09	3.25182e+09	3.32465e+09	3.27491e+09	4.12793e+09	4.18748e+09	4.32169e+09	3.97169e+09	5.80629e+09	5.87171e+09	5.81629e+09	4.34109e+09	0.0105376
MP7532	7.809	199.987	pos	4-Chloro-7-nitrobenzofurazan	[M+H]+	C6H2ClN3O3	IGHBXJSNZCFXNK-UHFFFAOYSA-N	61	HMDB0246389		Organoheterocyclic compounds	Benzoxadiazoles						Level2	1.33842e+08	1.09074e+08	1.26267e+08	2.80895e+08	1.5145e+08	1.24437e+08	1.61283e+08	1.26759e+08	1.75449e+08	1.07205e+08	9.31797e+07	2.35975e+08	1.32111e+08	0.0902646
MP7540	1.398	200.092	pos	2-Acetyl-1,5,6,7-tetrahydro-6-hydroxy-7-(hydroxymethyl)-4H-azepine-4-one	[M+H]+	C9H13NO4	OISIGIMXBVOALX-UHFFFAOYSA-N	67.1	HMDB0035177		Organoheterocyclic compounds	Azepines						Level2	1.84153e+08	1.81466e+08	1.93034e+08	1.96208e+08	2.03163e+08	2.24664e+08	2.25182e+08	1.85651e+08	2.22741e+08	1.34687e+08	1.33947e+08	1.34414e+08	1.84927e+08	0.00993079
MP7598	2.927	201.066	pos	Thiobarbital	[M+H]+	C8H12N2O2S	QGVNJRROSLYGKF-UHFFFAOYSA-N	89.6	HMDB0259001		Organoheterocyclic compounds	Diazines	Pyrimidines and pyrimidine derivatives					Level2	4.71253e+07	4.83977e+07	5.4277e+07	5.35142e+07	5.22178e+07	4.60549e+07	4.56031e+07	4.84598e+07	4.58905e+07	5.69298e+07	5.86216e+07	6.11895e+07	4.85346e+07	0.0139567
MP7603	3.983	201.095	pos	Bisphenol F	[M+H]+	C13H12O2	PXKLMJQFEQBVLD-UHFFFAOYSA-N	70.8	HMDB0240711	C14298	Benzenoids	Benzene and substituted derivatives	Diphenylmethanes				#620-92-8	Level2	1.51916e+07	1.49808e+07	1.23129e+07	1.52613e+07	1.34293e+07	2.19555e+07	2.1707e+07	1.53698e+07	2.21608e+07	1.11866e+07	1.24659e+07	1.29522e+07	1.54462e+07	0.0135822
MP7604	4.548	201.095	pos	Dehydrotremetone	[M+H]+	C13H12O2	DMYZBECNVZSNRN-UHFFFAOYSA-N	73.1	HMDB0250959	C08741	Organoheterocyclic compounds	Benzofurans					#3015-20-1	Level2	1.90028e+07	1.87175e+07	1.16214e+07	1.15417e+07	1.08554e+07	2.70999e+07	2.47674e+07	1.93502e+07	2.47092e+07	2.0905e+07	2.13569e+07	2.06152e+07	1.87841e+07	0.0150317
MP7610	3.282	201.147	pos	ile-ile-arg	[M+NH4]2+	C18H36N6O4	KYLIZSDYWQQTFM-KSFNBINOSA-N	65.3										Level2	2.23465e+07	2.20209e+07	4.38891e+07	4.63276e+07	4.51811e+07	1.81109e+07	1.68862e+07	2.31383e+07	1.78011e+07	1.1679e+07	1.19875e+07	1.11346e+07	2.24501e+07	0.0208968
MP7611	0.673	201.16	pos	Hexamethylenebisacetamide	[M+H]+	C10H20N2O2	BNQSTAOJRULKNX-UHFFFAOYSA-N	71.6	HMDB0041901		Organic acids and derivatives	Carboximidic acids and derivatives	Carboximidic acids				#3073-59-4	Level2	7.97543e+08	7.85463e+08	8.02458e+08	8.13214e+08	8.07571e+08	7.04484e+08	7.19025e+08	7.80368e+08	7.05975e+08	7.69064e+08	7.71735e+08	7.6287e+08	7.86561e+08	0.00917961
MP7616	5.462	201.164	pos	(+)-Nootkatone	[M+H]+	C15H22O	WTOYNNBCKUYIKC-UHFFFAOYSA-N	96.7	HMDB0303909	C17914	Lipids and lipid-like molecules	Prenol lipids	Sesquiterpenoids				#4674-50-4	Level1	1.00987e+10	1.00072e+10	8.32088e+09	8.29264e+09	8.28823e+09	1.15218e+10	1.1475e+10	9.87643e+09	1.13764e+10	8.31457e+09	8.44683e+09	8.5473e+09	9.94162e+09	0.00950809
MP7617	5.603	201.164	pos	Alpha-Cyperone	[M+H]+	C15H22O	KUFXJZXMWHNCEH-UHFFFAOYSA-N	96.5	HMDB0037061	C17090	Lipids and lipid-like molecules	Prenol lipids	Sesquiterpenoids				#473-08-5	Level2	2.60125e+09	2.61068e+09	2.67733e+09	2.78345e+09	2.75593e+09	3.47422e+09	3.31198e+09	2.58387e+09	3.4104e+09	1.92223e+09	2.02739e+09	1.94726e+09	2.59415e+09	0.00436026
MP7618	5.204	201.164	pos	(1S,3R,3aS,4S,8aR)-1,3-Dihydroxy-3-isopropyl-6,8a-dimethyl-1,2,3,3a,4,5,8,8a-octahydro-4-azulenyl 4-methoxybenzoate	[M+H]+	C23H32O5		96.2										Level2	1.34298e+09	1.35779e+09	1.56407e+09	1.63216e+09	1.6356e+09	1.38816e+09	1.2885e+09	1.35974e+09	1.35058e+09	1.09488e+09	1.09415e+09	1.04955e+09	1.35186e+09	0.00556594
MP7658	3.071	202.044	pos	5-(4-Nitrophenyl)-2-furanmethanol	[M+H]+	C11H9NO4		74.3										Level2	2.56933e+09	2.57912e+09	2.72907e+09	2.68634e+09	2.70078e+09	2.50471e+09	2.56533e+09	2.53861e+09	2.61381e+09	2.38749e+09	2.35863e+09	2.40758e+09	2.60918e+09	0.0113005
MP7671	2.991	202.132	pos	2-(1-Pyrrolidinylmethyl)-1H-benzimidazole	[M+NH4]2+	C12H15N3	JGFCLFOKNDCXSK-UHFFFAOYSA-N	61.6										Level2	2.71769e+08	2.72239e+08	1.10746e+08	1.00818e+08	1.0791e+08	2.19452e+08	2.14704e+08	2.77927e+08	2.10488e+08	4.28106e+08	4.46382e+08	4.45708e+08	2.78376e+08	0.0129382
MP7676	0.718	202.18	pos	1-(2-Hydroxyethyl)-2,2,6,6-tetramethyl-4-piperidinol	[2M+Na]+	C11H23NO2	STEYNUVPFMIUOY-UHFFFAOYSA-N	93.4			Organoheterocyclic compounds	Piperidines						Level2	4.58464e+08	4.49081e+08	5.05315e+08	5.20165e+08	4.98537e+08	4.82108e+08	4.96923e+08	4.65115e+08	4.79841e+08	3.56942e+08	3.4336e+08	3.59506e+08	4.50609e+08	0.0163169
MP7680	4.23	202.216	pos	N,N-Dimethyldecylamine N-oxide	[M+H]+	C12H27NO	ZRKZFNZPJKEWPC-UHFFFAOYSA-N	90.5			Organic nitrogen compounds	Organonitrogen compounds	Aminoxides					Level2	1.53307e+07	1.58903e+07	1.83942e+07	1.62567e+07	1.72706e+07	2.47442e+07	1.46459e+07	1.59092e+07	1.51503e+07	2.03508e+07	1.86338e+07	1.85329e+07	1.57995e+07	0.017294
MP7700	0.844	202.623	pos	Glu-Lys-Lys	[M+H-H2O]+	C17H33N5O6	HRBYTAIBKPNZKQ-UHFFFAOYSA-N	82.8										Level2	2.21687e+06	4.89636e+06	5.67943e+08	2.07038e+06	7.97647e+07	7.51178e+07	7.91838e+07	2.51982e+07	8.4793e+07	988815	5.20592e+07	3.10082e+07	2.50272e+07	0.871565
MP7725	1.348	203.094	pos	Rehmaglutin A	[M+H]+	C9H14O5	QMQZZRSFTSGWJA-FJYMVOSHSA-N	62.8			Lipids and lipid-like molecules	Prenol lipids	Monoterpenoids					Level2	4.41785e+07	4.4666e+07	3.47631e+07	3.72258e+07	3.59916e+07	2.23294e+07	2.92321e+07	4.47072e+07	2.27333e+07	6.62977e+07	6.41134e+07	6.8731e+07	4.47855e+07	0.00616867
MP7726	0.701	203.103	pos	ser-pro	[M+H]+	C8H14N2O4	WBAXJMCUFIXCNI-NTSWFWBYSA-N	98.1	HMDB0029047		Organic acids and derivatives	Carboxylic acids and derivatives	Amino acids, peptides, and analogues				#23827-93-2	Level2	5.49666e+08	5.41359e+08	4.2767e+08	4.14851e+08	4.3332e+08	6.45811e+08	6.46948e+08	5.37863e+08	6.39203e+08	5.27571e+08	5.2407e+08	5.19071e+08	5.41746e+08	0.00919016
MP7728	0.635	203.103	pos	Alanylhydroxyproline	[M+H]+	C8H14N2O4	KYHSUPXEBSYFGK-JKUQZMGJSA-N	80.4	HMDB0028688		Organic acids and derivatives	Carboxylic acids and derivatives	Amino acids, peptides, and analogues				#76400-25-4	Level2	3.55243e+08	3.50881e+08	3.15669e+08	2.97695e+08	3.04728e+08	3.25686e+08	3.51493e+08	3.5544e+08	3.31887e+08	3.74944e+08	3.80971e+08	3.83137e+08	3.51039e+08	0.0071699
MP7731	4.117	203.117	pos	N-Acetyltryptamine	[M+H]+	C12H14N2O	NVUGEQAEQJTCIX-UHFFFAOYSA-N	82.5	HMDB0255077		Organoheterocyclic compounds	Indoles and derivatives	Indoles					Level2	8.51774e+06	8.57915e+06	1.27907e+07	1.37638e+07	1.39763e+07	6.254e+06	6.62593e+06	8.4816e+06	6.71506e+06	6.09206e+06	6.23558e+06	6.09661e+06	8.84397e+06	0.0190486
MP7732	1.568	203.118	pos	1'H-Spiro[cyclopentane-1,2'-quinazolin]-4'(3'H)-one	[M+ACN+H]+	C12H14N2O	BGYVTOPASJGSEB-UHFFFAOYSA-N	73.8			Organoheterocyclic compounds	Diazanaphthalenes	Benzodiazines					Level2	6.17888e+07	6.50532e+07	8.42406e+07	9.01565e+07	8.32363e+07	8.65832e+07	9.26416e+07	6.50901e+07	9.35882e+07	4.15605e+07	4.07444e+07	4.58333e+07	6.52308e+07	0.0259713
MP7734	2.175	203.139	pos	Alanylnorleucine	[M+H]+	C9H18N2O3		94.6										Level2	5.66261e+08	5.60092e+08	2.79288e+08	2.9613e+08	3.07965e+08	1.06825e+09	1.08453e+09	5.80261e+08	1.07565e+09	4.99473e+08	4.97113e+08	5.08428e+08	5.81539e+08	0.0184445
MP7738	4.046	203.143	pos	2-Hydroxy-4,4,6a,9,12b-pentamethyl-4a,6,6a,12,12a,12b-hexahydro-4H,9H-benzo[f]pyrano[2,3-b]chromene-1,11(5H,10H)-dione	[M+NH4]+	C21H28O5		81.8										Level2	1.46067e+07	1.43859e+07	1.82539e+07	1.77432e+07	1.79723e+07	1.35683e+07	1.44346e+07	1.46154e+07	1.43707e+07	1.01964e+07	1.03494e+07	1.00543e+07	1.45075e+07	0.00737458
MP7739	0.617	203.15	pos	N,N-DIMETHYLARGININE	[M+H]+		YDGMGEXADBMOMJ-LURJTMIESA-N	81.8	HMDB0001539	C03626	Organic acids and derivatives	Carboxylic acids and derivatives	Amino acids, peptides, and analogues				#30315-93-6	Level2	1.15709e+08	1.1334e+08	7.68334e+07	7.55083e+07	7.54214e+07	5.17089e+07	5.37801e+07	1.13189e+08	5.62496e+07	1.81013e+08	1.8169e+08	1.83975e+08	1.15578e+08	0.0120227
MP7742	6.355	203.179	pos	6-(2-Hydroxypropan-2-yl)-4,8a-dimethyl-2,3,4,6,7,8-hexahydro-1H-naphthalen-1-ol	[2M+Na]+	C15H26O2		96.6										Level2	5.3043e+08	5.22507e+08	4.82096e+08	4.91223e+08	4.99156e+08	5.75216e+08	5.66785e+08	5.3096e+08	5.83392e+08	5.26593e+08	5.05421e+08	5.42795e+08	5.26317e+08	0.00749296
MP7744	5.996	203.179	pos	(-)-beta-Caryophyllene epoxide	[M+Na]+	C15H24O	NVEQFIOZRFFVFW-RHYMVJRONA-N	95.1	HMDB0036789	C16908	Lipids and lipid-like molecules	Prenol lipids	Sesquiterpenoids	Lipids	PR Prenol lipids	PR01 Isoprenoids	#1139-30-6	Level2	3.95015e+07	3.79963e+07	1.5401e+07	1.53962e+07	1.52506e+07	5.24157e+07	4.62354e+07	3.93335e+07	5.05023e+07	4.87668e+07	5.07416e+07	4.68297e+07	3.94084e+07	0.0182394
MP7791	1.241	204.065	pos	3-[(4-Methoxyphenyl)carbamoyl]bicyclo[2.2.1]hept-5-ene-2-carboxylic acid	[M+Na]+	C16H17NO4	RVWGVVNUECLEFH-UHFFFAOYSA-N	86.5										Level2	7.36242e+07	7.28985e+07	6.92049e+07	7.63916e+07	6.56511e+07	7.86238e+07	8.64847e+07	7.5378e+07	6.22597e+07	4.65344e+07	8.06696e+07	6.47995e+07	7.7828e+07	0.0292694
MP7795	4.457	204.086	pos	alpha-L-Fucp-(1->3)-D-GlcpNAc	[M+H]+	C14H25NO10	TUXVLTYUDHJDAL-SFHUXEFOSA-N	92.5			Organic oxygen compounds	Organooxygen compounds	Carbohydrates and carbohydrate conjugates					Level2	1.82677e+08	1.79887e+08	1.95245e+08	1.87947e+08	1.76476e+08	2.21774e+08	2.34018e+08	1.85785e+08	2.26723e+08	3.35639e+08	1.45618e+08	1.48391e+08	1.80528e+08	0.0145963
MP7800	5.667	204.087	pos	N-acetyl-alpha-D-glucosamine	[2M+NH4]+	C8H15NO6	OVRNDRQMDRJTHS-CBQIKETKSA-N	96.8	HMDB0000212	C20328	Organic oxygen compounds	Organooxygen compounds	Carbohydrates and carbohydrate conjugates				#10036-64-3	Level2	5.51962e+07	5.67513e+07	3.80616e+07	8.4341e+06	1.87534e+07	9.77665e+07	9.32553e+07	6.14266e+07	8.49274e+07	1.40944e+07	1.5653e+08	1.42065e+07	5.46741e+07	0.0538909
MP7802	0.697	204.098	pos	N-ACETYLMANNOSAMINE	[M+H]+		OVRNDRQMDRJTHS-OZRXBMAMSA-N	80.9	HMDB0001129	C00645	Organic oxygen compounds	Organooxygen compounds	Carbohydrates and carbohydrate conjugates	Carbohydrates	Monosaccharides	Amino sugars	#3615-17-6	Level2	1.48423e+08	1.46022e+08	2.4585e+08	3.03619e+08	2.41244e+08	1.83349e+08	1.64837e+08	1.25755e+08	1.51618e+08	2.09862e+08	9.9574e+07	8.02957e+07	1.46573e+08	0.0753399
MP7803	4.007	204.102	pos	1-(2,3-Dihydro-1,4-benzodioxin-6-yl)-2-(methylamino)-1-propanone	[M+H]+	C12H15NO3	MRFMNGZRIIBJTB-UHFFFAOYSA-N	69.3			Organoheterocyclic compounds	Benzodioxanes	Benzo-1,4-dioxanes					Level2	2.80645e+08	2.79387e+08	2.80163e+08	3.01136e+08	3.03651e+08	3.60063e+08	3.72894e+08	2.81818e+08	3.62017e+08	2.18029e+08	2.262e+08	2.2735e+08	2.8231e+08	0.00464198
MP7807	0.529	204.134	pos	Gly-Lys	[M+H]+	C8H17N3O3	IKAIKUBBJHFNBZ-ZCFIWIBFSA-N	85.2	HMDB0028846		Organic acids and derivatives	Carboxylic acids and derivatives	Amino acids, peptides, and analogues					Level2	7.71841e+08	7.74689e+08	6.25398e+08	6.1423e+08	6.32802e+08	7.6552e+08	7.51486e+08	7.75873e+08	7.46563e+08	8.47177e+08	8.29975e+08	8.3956e+08	7.73178e+08	0.00227211
MP7864	0.765	205.068	pos	GALACTITOL	[2M+Na]+		FBPFZTCFMRRESA-GUCUJZIJSA-N	73	HMDB0000107	C01697	Organic oxygen compounds	Organooxygen compounds	Carbohydrates and carbohydrate conjugates				#608-66-2	Level2	1.47412e+08	1.43602e+08	1.92661e+08	1.90979e+08	1.90164e+08	1.34809e+08	1.35498e+08	1.44406e+08	1.32263e+08	1.07759e+08	9.49163e+07	1.03342e+08	1.48261e+08	0.0155145
MP7865	0.65	205.082	pos	gamma-Glutamylglycine	[M+H]+	C7H12N2O5	ACIJGUBIMXQCMF-BYPYZUCNSA-N	86.4	HMDB0011667		Organic acids and derivatives	Carboxylic acids and derivatives	Amino acids, peptides, and analogues				#1948-29-4	Level2	3.93761e+08	3.92966e+08	3.36233e+08	3.40966e+08	3.44212e+08	3.05707e+08	3.18892e+08	3.91187e+08	3.03238e+08	4.55692e+08	4.61098e+08	4.5234e+08	3.89602e+08	0.00474793
MP7866	6.021	205.085	pos	4-(Butoxycarbonyl)benzoic acid	[M+H]+	C12H14O4	QLUQHFODHZKSDT-UHFFFAOYSA-N	84.9			Benzenoids	Benzene and substituted derivatives	Benzoic acids and derivatives					Level2	1.81244e+08	1.78535e+08	1.84079e+08	1.8967e+08	1.92789e+08	1.66863e+08	1.69585e+08	1.81859e+08	1.71853e+08	1.65491e+08	1.6589e+08	1.68502e+08	1.82289e+08	0.00931763
MP7867	3.96	205.086	pos	Resorcinol diglycidyl ether	[M+H-H2O]+	C12H14O4	WPYCRFCQABTEKC-UHFFFAOYSA-N	76.6			Benzenoids	Phenol ethers						Level2	2.06191e+07	2.06742e+07	3.21494e+06	2.17974e+06	1.21198e+06	1.93725e+06	3.01133e+06	2.04626e+07	1.59085e+06	5.70481e+07	5.5655e+07	5.28374e+07	2.19208e+07	0.0322058
MP7869	3.023	205.097	pos	DL-N-Acetyltryptophan	[M+NH4]+	C13H14N2O3	DZTHIGRZJZPRDV-UHFFFAOYSA-N	97.7			Organic acids and derivatives	Carboxylic acids and derivatives	Amino acids, peptides, and analogues					Level2	3.36308e+10	3.39079e+10	3.22006e+10	3.24317e+10	3.28038e+10	2.98001e+10	3.20836e+10	3.37786e+10	3.04302e+10	4.0072e+10	3.63454e+10	3.73849e+10	3.40278e+10	0.0050433
MP7871	1.578	205.107	pos	phe-asp-lys	[M+2H]2+	C19H28N4O6	WIVCOAKLPICYGY-KKUMJFAQSA-N	66			Organic acids and derivatives	Peptidomimetics	Hybrid peptides					Level2	3.73723e+08	3.6875e+08	2.08401e+08	2.04111e+08	2.00006e+08	3.80864e+08	3.87833e+08	3.8181e+08	3.77886e+08	5.47609e+08	5.56973e+08	5.52628e+08	3.79038e+08	0.01541
MP7874	0.969	205.118	pos	Ser-Val	[M+H]+	C8H16N2O4	ILVGMCVCQBJPSH-RITPCOANSA-N	89.7	HMDB0029052		Organic acids and derivatives	Carboxylic acids and derivatives	Amino acids, peptides, and analogues				#51782-06-0	Level2	7.03068e+07	6.92878e+07	3.19998e+07	2.89333e+07	4.00173e+07	1.20782e+08	9.68198e+07	6.93757e+07	1.10345e+08	6.91627e+07	5.38062e+07	6.96721e+07	7.39114e+07	0.0307788
MP7875	0.553	205.154	pos	5-Hydroxy-10,10-dimethyl-6-methylenebicyclo[7.2.0]undecan-2-one	[M+H]+	C14H22O2		66.1										Level2	1.55469e+08	1.43823e+08	1.58606e+08	1.56662e+08	1.64183e+08	1.61017e+08	1.67472e+08	1.56124e+08	1.61592e+08	1.13805e+08	1.25646e+08	1.25253e+08	1.56409e+08	0.0398902
MP7883	5.99	205.195	pos	Farnesyl acetate	[M+CH3OH+H]+	C17H28O2	ZGIGZINMAOQWLX-NCZFFCEISA-N	68.4	HMDB0240268		Lipids and lipid-like molecules	Prenol lipids	Sesquiterpenoids				#4128-17-0	Level2	1.50303e+07	1.47773e+07	736678	1.21639e+06	1.50389e+06	2.17651e+07	2.44563e+07	1.56704e+07	2.67152e+07	1.86387e+07	1.9535e+07	1.8662e+07	1.53847e+07	0.025788
MP7912	4.515	206.081	pos	Methyl 4-methoxy-1H-indole-2-carboxylate	[M+CH3OH+H]+	C11H11NO3	GLCZQTLCVLVFGV-UHFFFAOYSA-N	93.7										Level2	2.27861e+07	2.24441e+07	2.72952e+07	2.74895e+07	2.81297e+07	3.39529e+07	3.60863e+07	2.30176e+07	3.40517e+07	5.78168e+06	6.45953e+06	6.23358e+06	2.27194e+07	0.010379
MP7913	5.1	206.081	pos	trifloxystrobin	[M+CH3OH+H]+	C20H19F3N2O4	ONCZDRURRATYFI-TVJDWZFNSA-N	81.8		C18562	Benzenoids	Benzene and substituted derivatives	Trifluoromethylbenzenes				#141517-21-7	Level2	3.13994e+09	3.10867e+09	2.11036e+09	2.06345e+09	2.02162e+09	4.25708e+09	4.22673e+09	3.21555e+09	4.10119e+09	2.98777e+09	3.04567e+09	3.02154e+09	3.10301e+09	0.0164816
MP7914	4.885	206.081	pos	Methyl 1-methoxy-1H-indole-3-carboxylate	[M+H]+	C11H11NO3	JAAYVMHPQAMBJS-UHFFFAOYSA-N	78.6	HMDB0032755		Organoheterocyclic compounds	Indoles and derivatives	Indolecarboxylic acids and derivatives				#18377-50-9	Level2	3.73202e+06	3.6194e+06	3.95673e+06	3.19511e+06	3.02203e+06	2.50903e+06	3.24188e+06	5.26687e+06	3.24553e+06	5.63103e+06	2.421e+06	1.74669e+06	6.95883e+06	0.320406
MP7976	7.399	207.018	pos	2-(4-Chlorobenzyl)succinic acid	[M+ACN+H]+	C11H11ClO4	ZUYLPFIRBGKDRV-UHFFFAOYSA-N	64.2										Level2	5.66548e+08	5.6346e+08	5.9849e+08	5.90821e+08	6.15071e+08	5.28078e+08	5.64082e+08	5.67558e+08	5.26727e+08	5.12869e+08	5.09414e+08	5.09258e+08	5.68575e+08	0.00390234
MP7978	0.575	207.051	pos	5-(1,2-dithiolan-3-yl)pentanoic acid	[M+H]+	C8H14O2S2	AGBQKNBQESQNJD-UHFFFAOYSA-N	84.3	HMDB0001451	C16241	Organoheterocyclic compounds	Dithiolanes	Lipoic acids and derivatives	Lipids	FA Fatty acyls	FA01 Fatty Acids and Conjugates	#1200-22-2	Level2	1.92944e+08	1.89062e+08	2.16631e+08	2.21107e+08	2.17497e+08	1.6577e+08	1.69946e+08	1.87541e+08	1.69671e+08	1.68334e+08	1.64894e+08	1.61616e+08	1.90675e+08	0.0121663
MP7980	1.081	207.079	pos	H-GLY-MET-OH	[M+NH4]+	C7H14N2O3S	PFMUCCYYAAFKTH-YFKPBYRVSA-N	97			Organic acids and derivatives	Carboxylic acids and derivatives	Amino acids, peptides, and analogues					Level2	4.36301e+08	4.38133e+08	1.70139e+08	1.74471e+08	1.51536e+08	4.74967e+08	4.94467e+08	4.33705e+08	4.75932e+08	6.22692e+08	6.3413e+08	5.88111e+08	4.31189e+08	0.00697475
MP7983	5.185	207.102	pos	1-O-[(2E,4E)-9-Carboxy-8-hydroxy-2,7-dimethyl-2,4-nonadienoyl]-beta-D-glucopyranose	[M+H]+	C18H28O10		84.6										Level2	2.3864e+07	2.35133e+07	2.80664e+07	2.9053e+07	2.9235e+07	4.09196e+07	3.72013e+07	2.58594e+07	3.83979e+07	8.59346e+06	8.45683e+06	6.98707e+06	2.3613e+07	0.0457566
MP7984	0.517	207.111	pos	his-glu-lys	[M+CH3OH+H]+	C17H28N6O6	JCOSMKPAOYDKRO-AVGNSLFASA-N	70			Organic acids and derivatives	Carboxylic acids and derivatives	Amino acids, peptides, and analogues					Level2	8.49256e+07	8.51099e+07	6.56562e+07	6.95029e+07	6.50975e+07	6.37443e+07	6.65356e+07	8.38555e+07	6.52049e+07	1.13402e+08	1.18663e+08	1.12072e+08	9.00201e+07	0.0319971
MP7986	7	207.124	pos	2-Piperazin-1-ylnicotinamide	[M+H]+	C10H14N4O	RYNARQDUUQTTFJ-UHFFFAOYSA-N	70.7			Organoheterocyclic compounds	Diazinanes	Piperazines					Level2	6.64694e+07	6.69169e+07	6.8308e+07	5.54201e+07	7.2602e+07	5.77596e+07	7.08278e+07	6.93785e+07	6.64813e+07	6.40343e+07	6.47901e+07	5.95216e+07	6.29881e+07	0.0396129
MP8105	0.577	209.009	pos	[2-Chloro-6-fluoro-4-(trifluoromethyl)phenyl]hydrazine	[M+H]+	C7H5ClF4N2	LDEAIXDNMCHKOF-UHFFFAOYSA-N	65.1										Level2	5.70667e+07	5.72261e+07	6.41514e+07	6.0621e+07	6.25889e+07	6.96128e+07	7.25949e+07	5.57939e+07	7.14649e+07	3.37938e+07	3.58745e+07	3.42451e+07	5.67341e+07	0.0113072
MP8113	0.611	209.059	pos	2-[(2-nitrovinyl)amino]benzoic acid	[2M+Na]+	C9H8N2O4	YWPFGPVRLBUCRW-AATRIKPKSA-N	68.1										Level2	1.85027e+08	1.83079e+08	2.44405e+08	2.51121e+08	2.44931e+08	1.1963e+08	1.15858e+08	1.7781e+08	1.1721e+08	1.57646e+08	1.55392e+08	1.73917e+08	1.83709e+08	0.0173772
MP8114	0.76	209.059	pos	1,2-Anthraquinone	[M+H]+	C14H8O2	RGHILYZRVFRRNK-UHFFFAOYSA-N	66.4	HMDB0244055		Benzenoids	Anthracenes	Anthraquinones					Level2	1.1906e+08	1.17042e+08	2.15416e+08	1.9169e+08	1.87089e+08	1.00484e+08	1.36661e+08	1.1748e+08	1.1395e+08	1.16713e+08	1.16547e+08	1.0896e+08	1.06977e+08	0.0478588
MP8117	1.674	209.092	pos	Kynurenine	[M+H]+	C10H12N2O3	YGPSJZOEDVAXAB-MRVPVSSYSA-N	91.9	HMDB0250769	C01718	Organic oxygen compounds	Organooxygen compounds	Carbonyl compounds				#343-65-7	Level2	2.45148e+07	2.41879e+07	6.7123e+06	7.84201e+06	8.49976e+06	2.06464e+07	2.19098e+07	2.48588e+07	2.10853e+07	4.97024e+07	5.03747e+07	5.59652e+07	2.52286e+07	0.0181244
MP8120	3.554	209.092	pos	Ethyl 9-hydroxy-9H-fluorene-9-carboxylate	[M+H]+	C16H14O3	ZIIRWAAFDVUMKT-UHFFFAOYSA-N	70.3										Level2	1.31198e+07	1.29247e+07	2.90204e+06	3.00115e+06	2.93624e+06	2.44251e+07	2.33421e+07	1.33869e+07	2.39176e+07	1.39084e+07	1.36599e+07	1.39195e+07	1.31293e+07	0.0144275
MP8123	1.626	209.126	pos	ile-glu-arg	[M+Na]+	C17H32N6O6	JDAWAWXGAUZPNJ-YUVKLTJASA-N	74.1										Level2	3.07302e+08	3.15451e+08	4.22048e+08	4.27986e+08	4.32174e+08	3.83255e+08	4.03983e+08	3.1519e+08	3.89811e+08	1.96131e+08	2.05718e+08	2.1048e+08	3.11341e+08	0.0122869
MP8132	7.183	209.154	pos	5-(7-Hydroxy-6-methyloctyl)-2(5H)-furanone	[M+H]+	C13H22O3		79.8										Level2	1.21267e+07	1.21407e+07	4.04625e+07	3.99366e+07	4.38799e+07	3.71514e+07	1.37837e+07	1.23395e+07	8.55745e+06	1.08145e+07	1.4809e+07	9.41318e+06	1.25185e+07	0.0151106
MP8168	1.462	210.052	pos	4-pyrrolidino-3-chloronitrobenzene	[M+H]+	C10H11ClN2O2	XMLGZIMCJDYHOD-UHFFFAOYSA-N	64.3										Level2	9.65352e+07	9.75798e+07	1.09637e+08	1.17914e+08	8.53607e+07	1.07734e+08	1.21682e+08	1.04511e+08	1.22161e+08	8.64457e+07	8.54109e+07	8.34778e+07	1.08144e+08	0.0547759
MP8171	0.915	210.076	pos	2-[(2-Methoxy-2-oxoethyl)amino]benzoic acid	[2M+Na]+	C10H11NO4	AKCIMWNRRUVYMQ-UHFFFAOYSA-N	89			Organic acids and derivatives	Carboxylic acids and derivatives	Amino acids, peptides, and analogues					Level2	5.74404e+07	6.18949e+07	5.14264e+07	6.67576e+07	5.24834e+07	4.33032e+07	3.61482e+07	6.17623e+07	4.3871e+07	8.36591e+07	8.3609e+07	8.37205e+07	6.21177e+07	0.0369561
MP8224	4.987	211.087	pos	Caffeinol	[M+H]+	C8H10N4O3	NXGJWKRNZOULRN-UHFFFAOYSA-N	86.4	HMDB0249533		Organoheterocyclic compounds	Imidazopyrimidines	Purines and purine derivatives					Level2	1.21344e+07	1.11214e+07	2.68062e+07	2.71409e+07	2.87604e+07	4.95801e+06	4.6205e+06	1.22833e+07	4.72526e+06	7.85214e+06	7.12053e+06	6.92954e+06	1.23077e+07	0.0472676
MP8234	3.775	211.144	pos	3-sec-Butylhexahydropyrrolo[1,2-a]pyrazine-1,4-dione	[M+NH4]+	C11H18N2O2		94.5										Level2	1.46614e+07	1.48094e+07	1.22327e+07	1.31671e+07	1.24893e+07	1.48851e+07	1.40693e+07	1.47773e+07	1.45484e+07	1.87489e+07	1.71562e+07	1.80777e+07	1.48586e+07	0.00567415
MP8241	5.865	211.169	pos	4-(2,6,6-Trimethyl-3-oxo-1-cyclohexen-1-yl)-2-butanyl beta-D-glucopyranoside	[2M+Na]+	C19H32O7		83.6										Level2	3.21261e+07	2.98054e+07	4.14351e+07	3.97052e+07	3.97937e+07	2.30766e+07	2.22774e+07	3.21002e+07	2.35799e+07	2.68978e+07	2.72146e+07	2.73091e+07	3.21659e+07	0.0368625
MP8278	1.969	212.092	pos	MCA	[M+H]+	C10H13NO4	FOCAUTSVDIKZOP-UHFFFAOYSA-N	82.4	HMDB0031331	C06755	Organic acids and derivatives	Carboxylic acids and derivatives	Alpha-halocarboxylic acids and derivatives	Lipids	FA Fatty acyls	FA01 Fatty Acids and Conjugates	#79-11-8	Level2	2.7492e+07	2.82911e+07	1.42735e+07	1.2699e+07	1.52984e+07	4.09925e+07	4.11492e+07	2.82694e+07	4.18106e+07	3.574e+07	3.67177e+07	3.8556e+07	2.05748e+07	0.142978
MP8285	1.85	212.116	pos	phe-glu-lys	[M+NH4]2+	C20H30N4O6	PSKRILMFHNIUAO-JYJNAYRXSA-N	68.7			Organic acids and derivatives	Carboxylic acids and derivatives	Amino acids, peptides, and analogues					Level2	5.25637e+07	5.46776e+07	2.14072e+07	1.21348e+07	2.33162e+07	2.14094e+07	2.12631e+07	5.48642e+07	1.03464e+07	1.24798e+08	1.32267e+08	1.31952e+08	5.49677e+07	0.0210572
MP8327	0.575	213.075	pos	Eudesmic acid	[M+H]+	C10H12O5	SJSOFNCYXJUNBT-UHFFFAOYSA-N	72.5	HMDB0033839		Benzenoids	Benzene and substituted derivatives	Benzoic acids and derivatives				#118-41-2	Level2	5.03903e+07	4.91094e+07	1.00199e+08	1.02509e+08	9.37614e+07	5.73492e+07	5.12354e+07	5.07397e+07	5.30903e+07	8.49972e+07	8.41398e+07	7.6336e+07	5.00705e+07	0.0139948
MP8334	0.723	213.124	pos	Pro-Pro	[M+H]+	C10H16N2O3	RWCOTTLHDJWHRS-YUMQZZPRSA-N	96.6	HMDB0011180		Organic acids and derivatives	Carboxylic acids and derivatives	Amino acids, peptides, and analogues				#20488-28-2	Level2	3.64214e+09	3.87213e+09	3.60106e+09	2.99814e+09	3.07775e+09	2.72939e+09	2.8984e+09	3.59432e+09	3.01362e+09	4.50013e+09	4.37824e+09	4.49464e+09	3.60088e+09	0.0357743
MP8338	4.046	213.127	pos	7-Methyl-3-methylene-6-(3-oxobutyl)-3,3a,4,7,8,8a-hexahydro-2H-cyclohepta[b]furan-2-one	[2M+H]+	C15H20O3	AVFIYMSJDDGDBQ-UHFFFAOYSA-N	92.8			Lipids and lipid-like molecules	Prenol lipids	Terpene lactones					Level2	9.40355e+07	9.49031e+07	1.28597e+08	1.36662e+08	1.34861e+08	9.74339e+07	1.06747e+08	9.50353e+07	1.03374e+08	4.77505e+07	4.83291e+07	5.02227e+07	9.43536e+07	0.00495683
MP8386	3.988	214.119	pos	Irgarol-descyclopropyl	[M+NH4]+	C8H15N5S	MWWBDLRPMWTLRX-UHFFFAOYSA-N	61			Organoheterocyclic compounds	Triazines	1,3,5-triazines					Level2	4.69269e+07	4.6271e+07	6.63534e+07	6.9708e+07	7.12212e+07	5.04564e+07	5.17324e+07	4.73577e+07	5.18988e+07	2.74134e+07	2.83702e+07	2.67516e+07	4.74368e+07	0.0113622
MP8430	2.683	215.057	pos	Sulfaguanidine	[M+H]+	C7H10N4O2S	BRBKOPJOKNSWSG-UHFFFAOYSA-N	61.8	HMDB0258573		Benzenoids	Benzene and substituted derivatives	Benzenesulfonamides					Level2	3.69418e+07	3.63378e+07	2.81089e+07	3.03463e+07	3.31275e+07	3.41251e+07	3.31672e+07	3.64244e+07	3.52291e+07	2.62499e+07	3.13115e+07	5.39377e+07	2.83173e+07	0.119807
MP8435	3.273	215.082	pos	nalidixic acid	[M+CH3OH+H]+	C12H12N2O3	MHWLWQUZZRMNGJ-UHFFFAOYSA-N	89	HMDB0014917	C05079	Organoheterocyclic compounds	Diazanaphthalenes	Naphthyridines	Antibiotics	Quinolones	4-Quinolones	#389-08-2	Level2	7.53927e+07	7.56414e+07	8.18258e+07	8.33939e+07	7.70906e+07	1.10857e+08	1.1147e+08	7.69903e+07	1.08571e+08	4.49876e+07	4.59035e+07	4.22836e+07	7.64355e+07	0.00963942
MP8440	1.122	215.139	pos	pro-val	[M+CH3OH+H]+	C10H18N2O3	AWJGUZSYVIVZGP-HTQZYQBOSA-N	89.2	HMDB0029030		Organic acids and derivatives	Carboxylic acids and derivatives	Amino acids, peptides, and analogues					Level2	4.55605e+08	4.53112e+08	3.4114e+08	3.26186e+08	3.50526e+08	3.69294e+08	3.6244e+08	4.53806e+08	3.53539e+08	6.18212e+08	6.26166e+08	6.54731e+08	4.54636e+08	0.00236756
MP8443	1.253	215.139	pos	Valylproline	[M+ACN+H]+	C10H18N2O3	GIAZPLMMQOERPN-UHFFFAOYSA-N	90.1	HMDB0029135		Organic acids and derivatives	Carboxylic acids and derivatives	Amino acids, peptides, and analogues				#20488-27-1	Level2	2.86757e+07	4.62406e+07	4.51106e+07	7.63768e+07	4.80952e+07	6.09143e+07	5.22605e+07	4.5766e+07	4.67829e+07	8.56927e+07	3.95653e+07	3.28729e+07	4.6098e+07	0.208222
MP8447	3.927	215.143	pos	(3aR,4aS,5S,5aR,6aR)-5-(3-Hydroxybutyl)-5a-methyl-3-methyleneoctahydro-2H-cyclopropa[f][1]benzofuran-2-one	[M+H-H2O]+	C15H22O3	MTIXBBDFRVGBOQ-WQFFSLPPSA-N	92.1			Lipids and lipid-like molecules	Prenol lipids	Terpene lactones					Level2	1.12931e+07	1.15452e+07	9.57001e+06	1.08554e+07	1.09617e+07	1.74987e+07	1.76058e+07	1.17161e+07	1.73445e+07	9.48345e+06	9.26774e+06	9.98191e+06	1.14376e+07	0.0155105
MP8500	2.865	216.123	pos	his-phe-lys	[M+H-H2O]+	C21H30N6O4	ZFDKSLBEWYCOCS-BZSNNMDCSA-N	65.1			Organic acids and derivatives	Carboxylic acids and derivatives	Amino acids, peptides, and analogues					Level2	3.27904e+07	3.23241e+07	3.48958e+07	3.71465e+07	3.91692e+07	3.53674e+07	3.49611e+07	3.24597e+07	3.5497e+07	3.13251e+07	2.97682e+07	3.02966e+07	3.35587e+07	0.0168637
MP8502	1.824	216.135	pos	3-Phenyl-1-Piperidin-1-Ylprop-2-En-1-One	[M+H]+	C14H17NO	KNOXUMZPTHELAO-UHFFFAOYSA-N	61.8			Phenylpropanoids and polyketides	Cinnamic acids and derivatives						Level2	5.69795e+07	5.63275e+07	3.3072e+07	1.88154e+07	3.77752e+07	5.50997e+07	5.59157e+07	5.75408e+07	5.50863e+07	1.03484e+08	1.05014e+08	1.09438e+08	5.88688e+07	0.0188099
MP8555	3.353	217.097	pos	2,3,4,9-Tetrahydro-1H--carboline-3-carboxylic acid	[M+NH4]+	C12H12N2O2		89.2										Level2	5.03896e+07	5.03951e+07	4.49626e+07	4.4044e+07	4.45923e+07	4.89368e+07	5.19149e+07	4.97514e+07	5.1805e+07	6.115e+07	5.88662e+07	5.9887e+07	5.17e+07	0.0161881
MP8559	6.377	217.106	pos	(4S,5S,8S,10R)-4,5,8-trihydroxy-10-methyl-3,4,5,8,9,10-hexahydro-2H-oxecin-2-one	[M+H-H2O]2+	C10H16O5		67.3										Level2	2.9286e+07	2.75172e+07	3.01529e+07	2.62572e+07	3.18008e+07	2.90353e+07	2.80243e+07	3.19446e+07	2.51469e+07	2.43152e+07	2.39688e+07	2.38534e+07	1.264e+07	0.341835
MP8560	6.459	217.106	pos	6-Isopropyl-5-methyl-7-oxo-4,7-dihydropyrazolo[1,5-a]pyrimidine-3-carbonitrile	[M+H-H2O]2+	C11H12N4O	PXXCTAHOJZNFSP-UHFFFAOYSA-N	71.6										Level2	1.21688e+08	1.09713e+08	1.21075e+08	1.21175e+08	1.28232e+08	1.24667e+08	1.01676e+08	1.30893e+08	1.11459e+08	8.92878e+07	8.90786e+07	4.07686e+07	9.33069e+07	0.142563
MP8561	0.663	217.118	pos	[(2S,3R)-2-Amino-3-hydroxybutanoyl] (2S)-pyrrolidine-2-carboxylate	[M+H]+	C9H16N2O4	SZSONRAGYKEUGH-UHFFFAOYSA-N	91.2	HMDB0257877		Organic acids and derivatives	Carboxylic acids and derivatives	Amino acids, peptides, and analogues					Level2	3.18755e+08	3.13941e+08	2.5479e+08	2.54001e+08	3.0214e+08	2.76693e+08	2.81474e+08	3.14441e+08	2.79779e+08	3.81247e+08	3.93842e+08	3.8453e+08	3.24173e+08	0.014946
MP8562	0.949	217.118	pos	thr-pro	[M+H]+	C9H16N2O4	QOLYAJSZHIJCTO-RRKCRQDMSA-N	87.2	HMDB0029069		Organic acids and derivatives	Carboxylic acids and derivatives	Amino acids, peptides, and analogues				#46398-79-2	Level2	1.54317e+08	1.52872e+08	1.31125e+08	1.11231e+08	1.41448e+08	2.10967e+08	1.71695e+08	1.5536e+08	2.29262e+08	1.68938e+08	1.21246e+08	1.62895e+08	1.52508e+08	0.00858202
MP8568	3.341	217.155	pos	6-(5-Hydroxy-4-methylene-2-cyclohexen-1-yl)-2-methyl-2-hepten-4-one	[M+NH4]+	C15H22O2		63.3										Level2	3.10063e+07	3.07755e+07	2.03999e+07	2.19061e+07	2.01977e+07	5.2542e+06	4.87972e+06	3.13356e+07	4.45497e+06	7.11279e+07	7.30896e+07	6.91878e+07	3.10432e+07	0.00740408
MP8569	1.354	217.155	pos	Valylvaline	[M+CH3OH+H]+	C10H20N2O3	KRNYOVHEKOBTEF-JGVFFNPUSA-N	76.2	HMDB0029140		Organic acids and derivatives	Carboxylic acids and derivatives	Amino acids, peptides, and analogues				#3918-94-3	Level2	4.83376e+07	4.81083e+07	5.73182e+07	6.01073e+07	6.12919e+07	6.92597e+07	6.84531e+07	4.98675e+07	7.20652e+07	4.01804e+07	4.32563e+07	3.99192e+07	4.99572e+07	0.0199834
MP8578	4.276	217.159	pos	2-[(2R,4aR,8R,8aR)-8-Hydroxy-4a,8-dimethyldecahydro-2-naphthalenyl]acrylic acid	[M+H-H2O]+	C15H24O3	FXKCXGBBUBCRPU-QHSBEEBCSA-N	83.7			Lipids and lipid-like molecules	Prenol lipids	Sesquiterpenoids					Level2	1.87947e+08	1.9271e+08	1.32886e+08	1.3461e+08	1.36567e+08	3.21336e+08	3.24937e+08	1.94951e+08	3.23939e+08	1.58702e+08	1.54941e+08	1.62036e+08	1.95326e+08	0.0176075
MP8625	2.928	218.092	pos	6-Amino-1-benzyluracil	[M+H]+	C11H11N3O2	QMKJOZVQZBJSEC-UHFFFAOYSA-N	86.6										Level2	9.22346e+07	9.28836e+07	9.83181e+07	1.02276e+08	1.00352e+08	8.84436e+07	9.16913e+07	9.39867e+07	8.76609e+07	1.07527e+08	1.08043e+08	1.16612e+08	9.41425e+07	0.00976179
MP8631	6.791	218.113	pos	N-desisopropylpropranolol	[M+H]+	C13H15NO2	ZFMCITCRZXLMDJ-UHFFFAOYSA-N	62.3	HMDB0060961		Benzenoids	Naphthalenes						Level2	3.67397e+07	3.25189e+07	3.81268e+07	4.44061e+07	4.37398e+07	3.35452e+07	3.50399e+07	3.90507e+07	3.00918e+07	2.94359e+07	2.59247e+07	2.72706e+07	2.80746e+07	0.141959
MP8633	0.531	218.149	pos	Ala-Lys	[M+H]+	C9H19N3O3	QXRNAOYBCYVZCD-NKWVEPMBSA-N	89.8	HMDB0028692		Organic acids and derivatives	Carboxylic acids and derivatives	Amino acids, peptides, and analogues				#6366-77-4	Level2	3.48418e+08	3.53547e+08	2.85876e+08	2.68745e+08	2.72784e+08	4.24842e+08	4.51616e+08	3.50847e+08	4.53051e+08	3.41231e+08	3.40684e+08	3.38494e+08	3.56308e+08	0.009668
MP8667	0.643	219.097	pos	Alanylglutamic acid	[M+H]+	C8H14N2O5	VYZAGTDAHUIRQA-WHFBIAKZSA-N	82.6	HMDB0028686		Organic acids and derivatives	Carboxylic acids and derivatives	Amino acids, peptides, and analogues				#13187-90-1	Level2	1.77824e+08	1.81915e+08	5.38647e+07	5.6884e+07	5.17443e+07	3.11273e+08	3.17913e+08	1.82513e+08	3.19347e+08	1.54774e+08	1.55954e+08	1.57651e+08	1.80695e+08	0.0115309
MP8669	5.262	219.102	pos	6-Hydroxy-7-methyl-8-oxo-3-[(1E)-1-propen-1-yl]-5,6,7,8-tetrahydro-1H-isochromen-7-yl 4-hydroxy-2-methoxy-6-methylbenzoate	[M+CH3OH+H]+	C22H24O7	KFFKMHLZUAKCOH-AATRIKPKSA-N	64.8			Organoheterocyclic compounds	Azaphilones						Level2	5.73996e+07	6.34285e+07	6.7078e+07	7.9974e+07	7.79941e+07	9.24983e+07	8.74725e+07	6.20785e+07	9.62005e+07	2.4578e+07	2.08106e+07	2.25781e+07	6.43115e+07	0.0497834
MP8674	1.903	219.134	pos	D-Seryl-L-leucine	[M+H]+	C9H18N2O4		97.4										Level2	2.0978e+08	2.06965e+08	1.73819e+08	1.80968e+08	1.80562e+08	3.28469e+08	3.32653e+08	2.12992e+08	3.25237e+08	1.81248e+08	1.73934e+08	1.81272e+08	2.15823e+08	0.0181978
MP8677	1.637	219.134	pos	Ser-Ile	[M+H]+	C9H18N2O4	BXLYSRPHVMCOPS-DSYKOEDSSA-N	92.7	HMDB0029042		Organic acids and derivatives	Carboxylic acids and derivatives	Amino acids, peptides, and analogues				#91086-51-0	Level2	8.55588e+07	8.44971e+07	5.9443e+07	5.96081e+07	5.86498e+07	1.39128e+08	1.41119e+08	8.71987e+07	1.41839e+08	7.55972e+07	7.49085e+07	7.46177e+07	8.73886e+07	0.0160191
MP8678	1.025	219.134	pos	Thr-Val	[M+NH4]+	C9H18N2O4	CKHWEVXPLJBEOZ-QYNIQEEDSA-N	82.9	HMDB0029074		Organic acids and derivatives	Carboxylic acids and derivatives	Amino acids, peptides, and analogues				#99032-17-4	Level2	3.38055e+07	3.33464e+07	2.81799e+07	2.53706e+07	2.3274e+07	4.42987e+07	4.91222e+07	3.68134e+07	5.08997e+07	2.93381e+07	3.67712e+07	3.4343e+07	3.34681e+07	0.0479699
MP8685	5.605	219.174	pos	8-Isopropyl-4,11-dimethyl-5,12-dioxatricyclo[9.1.0.0~4,6~]dodecan-7-ol	[M+ACN+H]+	C15H26O3		88.4										Level2	1.07315e+08	2.37992e+08	1.88106e+08	7.03208e+08	2.85782e+08	1.85579e+07	1.22774e+08	1.00005e+08	1.0581e+07	8.16134e+06	4.40329e+08	1.91926e+07	5.80905e+07	0.618535
MP8686	5.853	219.174	pos	beta-Elemenone	[M+H]+	C15H22O	ABLPGPHZENVRRH-UHFFFAOYSA-N	87.2	HMDB0039637		Lipids and lipid-like molecules	Prenol lipids	Sesquiterpenoids				#20303-60-0	Level2	5.13901e+09	5.06147e+09	3.67312e+08	3.37483e+08	3.63658e+08	6.62021e+09	6.77292e+09	5.3083e+09	6.82412e+09	6.92385e+09	6.94084e+09	6.98401e+09	5.10865e+09	0.0208507
MP8737	2.21	220.118	pos	Pantothenate	[M+H]+	C9H17NO5	GHOKWGTUZJEAQD-ZETCQYMHSA-N	99.9	HMDB0000210	C00864	Organic oxygen compounds	Organooxygen compounds	Alcohols and polyols	Vitamins and cofactors	Vitamins	Water-soluble vitamins	#79-83-4	Level1	2.686e+08	2.64585e+08	3.38113e+08	3.36583e+08	3.42216e+08	3.72108e+08	3.9283e+08	2.68202e+08	3.81104e+08	8.71012e+07	8.61654e+07	9.05311e+07	2.68698e+08	0.0073604
MP8741	2.603	220.133	pos	1-(2,3-Dihydro-6-methyl-1H-pyrrolizin-5-yl)-1,4-pentanedione	[M+H]+	C13H17NO2	NLJUZIDVCBWHAK-UHFFFAOYSA-N	80.1	HMDB0040006		Organoheterocyclic compounds	Pyrrolizines					#97073-01-3	Level2	2.3758e+07	5.76825e+06	4.29683e+06	9.37048e+06	5.27515e+06	9.56291e+06	4.56836e+06	2.3146e+07	6.44285e+07	2.23195e+07	247425	1.51971e+07	2.08455e+07	0.462498
MP8793	1.676	221.103	pos	ethyl 2-cyano-3-[(1-methyl-1H-pyrazol-3-yl)amino]acrylate	[M+H]+	C10H12N4O2		76.4										Level2	3.37804e+07	3.36636e+07	2.15796e+07	2.28557e+07	2.1731e+07	2.64122e+07	2.59127e+07	3.33371e+07	2.84655e+07	5.41801e+07	5.18847e+07	5.12676e+07	3.47271e+07	0.0176206
MP8794	1.48	221.103	pos	2,4-Diamino-6,7-dimethoxyquinazoline	[M+H]+	C10H12N4O2	ZCIPYVXKMWNKLZ-UHFFFAOYSA-N	77.3	HMDB0060724		Organoheterocyclic compounds	Diazanaphthalenes	Benzodiazines					Level2	8.13814e+07	8.01546e+07	6.13312e+07	5.96301e+07	5.90752e+07	7.60303e+07	7.80784e+07	8.08887e+07	7.36763e+07	1.00767e+08	9.90567e+07	9.73679e+07	8.10406e+07	0.00639664
MP8799	4.286	221.153	pos	paralemnolin B	[M+H]+	C14H20O2	JCIKHRNWFTXWBE-UHFFFAOYSA-N	80.2			Organic oxygen compounds	Organooxygen compounds	Carbonyl compounds					Level2	1.58388e+07	1.63948e+07	2.21194e+07	2.34573e+07	2.29669e+07	1.68881e+07	1.7629e+07	1.65958e+07	1.70098e+07	1.48403e+07	1.44935e+07	1.4834e+07	1.66339e+07	0.0224055
MP8801	3.059	221.17	pos	1,1,3,3-Tetraethoxypropane	[M+H]+	C11H24O4	KVJHGPAAOUGYJX-UHFFFAOYSA-N	69	HMDB0244047		Organic oxygen compounds	Organooxygen compounds	Ethers					Level2	1.34132e+08	1.41314e+08	1.40952e+08	1.39614e+08	1.55568e+08	1.58396e+08	1.63052e+08	1.41529e+08	1.73362e+08	1.27094e+08	1.25144e+08	1.28454e+08	1.41788e+08	0.0265647
MP8803	4.223	221.175	pos	2-(1-Piperazinyl)-N-(2-pyridinylmethyl)ethanamine	[M+H]+	C12H20N4	KRQSKMDJMSKNLA-UHFFFAOYSA-N	64.9										Level2	1.99254e+06	1.9777e+06	2.17e+06	2.40168e+06	2.19463e+06	2.37913e+06	2.29819e+06	1.9741e+06	2.11057e+06	2.06481e+06	2.06024e+06	2.13294e+06	2.15045e+06	0.041941
MP8808	4.627	221.226	pos	4,8,12-Trimethyl-1,3E,7E,11-tridecatetraene	[M+H]+	C16H28	XVIPCWLIFRBCRP-RNPYNJAESA-N	80.5	HMDB0034498	C20700	Lipids and lipid-like molecules	Prenol lipids	Sesquiterpenoids				#62235-06-7	Level2	1.07035e+07	1.09908e+07	3.20233e+06	3.55953e+06	3.89758e+06	5.20051e+06	4.5273e+06	1.0398e+07	3.82796e+06	2.22168e+07	1.88761e+07	2.21312e+07	1.08339e+07	0.0234317
MP8859	2.281	222.065	pos	1-(5-amino-2-phenyl-[1,3,4]thiadiazol-3-yl)ethanone	[2M+NH4]2+	C10H11N3OS	FSUOZVHASSEDMX-UHFFFAOYSA-N	72.7										Level2	2.72122e+07	2.67828e+07	1.71614e+07	1.14259e+07	1.71638e+07	2.62514e+07	2.66659e+07	2.68097e+07	2.30357e+07	2.38413e+07	2.18223e+07	4.47803e+07	2.26641e+07	0.0829001
MP8861	4.416	222.076	pos	Methyl 5-hydroxyoxindole-3-acetate	[M+H]+	C11H11NO4	PQPVNWBNDOFPBO-MRVPVSSYSA-N	77.9	HMDB0038990		Organoheterocyclic compounds	Indoles and derivatives	Indolyl carboxylic acids and derivatives					Level2	3.79234e+07	3.83833e+07	4.45335e+07	4.25061e+07	4.3485e+07	4.82382e+07	4.99936e+07	3.82218e+07	4.70679e+07	2.53757e+07	2.72121e+07	2.65223e+07	3.8913e+07	0.0108121
MP8863	4.254	222.097	pos	N-Acetyl-D-glucosamine	[M+H]+	C8H15NO6	OVRNDRQMDRJTHS-PVFLNQBWSA-N	82.4	HMDB0000215	C00140	Organic oxygen compounds	Organooxygen compounds	Carbohydrates and carbohydrate conjugates	Carbohydrates	Monosaccharides	Amino sugars	#7512-17-6	Level1	8.26023e+06	8.13584e+06	9.00354e+06	9.02922e+06	9.45071e+06	8.12611e+06	8.29845e+06	8.18867e+06	4.67583e+06	7.24735e+06	6.97377e+06	7.13317e+06	8.53588e+06	0.0214903
MP8867	4.007	222.112	pos	4-Acetyl-1-cyclopropyl-2,5-dimethyl-1H-pyrrole-3-carboxylic acid	[M+H]+	C12H15NO3	JSEIYOKZAHNTFI-UHFFFAOYSA-N	75.4			Organic oxygen compounds	Organooxygen compounds	Carbonyl compounds					Level2	9.37299e+08	9.59987e+08	9.59371e+08	9.88044e+08	1.02179e+09	1.24158e+09	1.26158e+09	9.652e+08	1.2478e+09	7.51487e+08	7.90756e+08	7.76272e+08	9.66929e+08	0.0143016
MP8869	4.125	222.113	pos	3,4-EDMC	[M+NH4]+	C12H15NO3	MRFMNGZRIIBJTB-UHFFFAOYSA-N	76.4			Organoheterocyclic compounds	Benzodioxanes	Benzo-1,4-dioxanes					Level2	6.67481e+07	7.06659e+07	7.22143e+07	7.87749e+07	7.29427e+07	9.84501e+07	9.86588e+07	7.15745e+07	9.80576e+07	6.17905e+07	7.56238e+07	6.72413e+07	7.17784e+07	0.0334248
MP8874	5.143	222.149	pos	-Aminopropyltriethoxysilane	[M+NH4]+	C9H23NO3Si	WYTZZXDRDKSJID-UHFFFAOYSA-N	79.1										Level2	2.80632e+07	2.7651e+07	1.23562e+07	1.23954e+07	1.27535e+07	3.87724e+07	3.60504e+07	2.84416e+07	3.7224e+07	3.72909e+07	3.76642e+07	3.56474e+07	2.82014e+07	0.0117988
MP8921	0.577	223.025	pos	[(4,6-Diaminopyrimidin-2-yl)thio]acetic acid	[M+H]+	C6H8N4O2S	JKAISOKGXPAILZ-UHFFFAOYSA-N	74.3			Organosulfur compounds	Thioethers	Aryl thioethers					Level2	6.9266e+07	6.57306e+07	8.85288e+07	9.27873e+07	9.20785e+07	6.5361e+07	6.906e+07	6.63877e+07	6.64822e+07	4.59533e+07	4.67049e+07	4.35013e+07	6.59435e+07	0.0246231
MP8924	0.611	223.074	pos	CYSTATHIONINE	[M+H]+	C7H14N2O4S	ILRYLPWNYFXEMH-WHFBIAKZSA-N	96.2	HMDB0033142	C00542	Organic acids and derivatives	Carboxylic acids and derivatives	Amino acids, peptides, and analogues				#535-34-2	Level2	2.44524e+08	2.46318e+08	2.59926e+08	2.6306e+08	2.55943e+08	2.10433e+08	2.26389e+08	2.46708e+08	1.99633e+08	2.30243e+08	2.2962e+08	2.41387e+08	2.46071e+08	0.00389437
MP8928	4.786	223.096	pos	Monoisobutyl phthalic acid	[M+H-H2O]+	C12H14O4	RZJSUWQGFCHNFS-UHFFFAOYSA-N	87.4	HMDB0002056		Benzenoids	Benzene and substituted derivatives	Benzoic acids and derivatives				#30833-53-5	Level2	3.15381e+07	3.10655e+07	3.35031e+07	3.23728e+07	3.25889e+07	3.07663e+07	3.06677e+07	3.16302e+07	2.98698e+07	2.82137e+07	2.86661e+07	2.85864e+07	3.12543e+07	0.00827233
MP8932	2.217	223.108	pos	Phenylalanylglycine	[M+H]+	C11H14N2O3	GLUBLISJVJFHQS-VIFPVBQESA-N	85	HMDB0028995		Organic acids and derivatives	Carboxylic acids and derivatives	Amino acids, peptides, and analogues				#721-90-4	Level2	1.375e+08	1.39954e+08	1.74719e+08	1.84216e+08	1.91504e+08	1.68192e+08	1.7942e+08	1.39842e+08	1.75488e+08	9.43923e+07	9.23765e+07	9.53446e+07	1.40094e+08	0.00886997
MP8933	2.971	223.108	pos	Glycyl-D-phenylalanine	[2M+NH4]+	C11H14N2O3	JBCLFWXMTIKCCB-SECBINFHSA-N	91.9	HMDB0028848		Organic acids and derivatives	Carboxylic acids and derivatives	Amino acids, peptides, and analogues					Level2	4.79248e+09	4.72448e+09	2.82436e+09	2.92046e+09	2.92332e+09	4.8801e+09	4.87413e+09	4.81014e+09	4.91434e+09	6.58315e+09	6.41781e+09	6.73003e+09	4.81889e+09	0.00893765
MP8935	2.673	223.141	pos	Mexacarbate	[M+H-H2O]2+	C12H18N2O2	YNEVBPNZHBAYOA-UHFFFAOYSA-N	62.2		C18952	Benzenoids	Benzene and substituted derivatives	Phenyl methylcarbamates				#315-18-4	Level2	2.87183e+07	2.93016e+07	8.90555e+06	7.11914e+06	7.48762e+06	1.28463e+07	6.52078e+06	2.84632e+07	8.11937e+06	7.00935e+07	7.31026e+07	7.22605e+07	3.06302e+07	0.0330325
MP8937	2.166	223.142	pos	3-Hydroxymonoethylglycinexylidide	[M+H]+	C12H18N2O2	YITCMQBVWIHTTA-UHFFFAOYSA-N	65.3	HMDB0060678	C16572	Organic acids and derivatives	Carboxylic acids and derivatives	Amino acids, peptides, and analogues				#34604-56-3	Level2	3.95592e+07	4.07487e+07	1.32056e+07	1.72241e+07	1.93933e+07	1.01347e+07	1.86107e+07	4.51064e+07	1.84828e+07	1.03658e+08	1.00381e+08	1.07056e+08	3.57964e+07	0.0951682
MP9000	3.356	224.106	pos	9-Acetylaminofluorene	[M+H]+	C15H13NO	VQFOESRCDRTBKL-UHFFFAOYSA-N	74.1	HMDB0255019		Benzenoids	Fluorenes						Level2	8.49281e+06	8.20416e+06	4.99736e+06	5.27834e+06	5.62605e+06	4.65625e+07	4.53208e+07	6.48559e+06	4.68334e+07	276851	1.14642e+07	302199	6.63402e+06	0.139675
MP9001	2.226	224.111	pos	4-Benzyloxyindole	[M+H]+	C15H13NO	LJFVSIDBFJPKLD-UHFFFAOYSA-N	75	HMDB0246376		Organoheterocyclic compounds	Indoles and derivatives	Indoles					Level2	1.01743e+07	1.06579e+07	1.07381e+07	2.02209e+07	2.01543e+07	9.75411e+06	1.65554e+07	1.00331e+07	1.67087e+07	3.05251e+06	1.44173e+06	4.47864e+06	8.62958e+06	0.088266
MP9004	3.833	224.128	pos	4-Hydroxybenzoylcholine	[M]+	C12H18NO3	BAPAICNRGIBFJT-UHFFFAOYSA-O	87.4	HMDB0029559		Benzenoids	Benzene and substituted derivatives	Benzoic acids and derivatives				#5094-31-5	Level2	2.65944e+07	2.76384e+07	4.35246e+07	2.32315e+07	4.20557e+07	2.40278e+07	3.34669e+07	3.43289e+07	3.87105e+07	2.34259e+07	3.97228e+07	7.50895e+07	2.67229e+07	0.128418
MP9061	3.475	225.078	pos	4,8-Dihydroxy-6-methoxy-3-methyl-3,4-dihydro-1H-isochromen-1-one	[M+Na]+	C11H12O5	MJPSOCVCUXUXLP-UHFFFAOYSA-N	62.1			Organoheterocyclic compounds	Benzopyrans	2-benzopyrans					Level2	721977	715068	1.72002e+07	51789.4	4.71656e+06	3.79262e+06	4.10149e+06	398905	56172.9	342086	285770	127179	392160	0.334849
MP9064	5.922	225.091	pos	Dibenzoylmethane	[M+H]+	C15H12O2	NZZIMKJIVMHWJC-UHFFFAOYSA-N	96	HMDB0251166		Phenylpropanoids and polyketides	Linear 1,3-diarylpropanoids	Chalcones and dihydrochalcones					Level2	1.25922e+07	1.19685e+07	1.36112e+07	1.25695e+07	1.21071e+07	2.32538e+07	2.32087e+07	1.26562e+07	2.25101e+07	1.34337e+07	222689	1.24666e+07	1.26597e+07	0.0268818
MP9075	4.971	225.196	pos	1,3-Dicyclohexylurea	[M+H-H2O]+	C13H24N2O	ADFXKUOMJKEIND-UHFFFAOYSA-N	95.1	HMDB0244166		Organic acids and derivatives	Organic carbonic acids and derivatives	Ureas					Level2	9.90407e+07	9.85459e+07	1.03409e+08	1.01091e+08	1.02681e+08	9.45405e+07	9.22499e+07	9.84352e+07	9.14454e+07	8.76411e+07	8.81272e+07	8.82153e+07	9.78993e+07	0.00475546
MP9118	0.992	226.097	pos	N-Methyl-beta-carboline-3-carboxamide	[M+H]+	C13H11N3O	QMCOPDWHWYSJSA-UHFFFAOYSA-N	64.6	HMDB0255172		Organoheterocyclic compounds	Indoles and derivatives	Pyridoindoles					Level2	3.97005e+08	3.9877e+08	2.27336e+08	2.00897e+08	2.64017e+08	3.21067e+08	2.59024e+08	3.92738e+08	2.95635e+08	5.48655e+08	4.69252e+08	5.89883e+08	4.06162e+08	0.0140484
MP9121	0.587	226.116	pos	6-Acryloyl-2-dimethylaminonaphthalene	[M+H]+	C15H15NO	HMWAJFNEGAJETK-UHFFFAOYSA-N	63.2	HMDB0247971		Benzenoids	Naphthalenes						Level2	2.85133e+07	2.80672e+07	2.02266e+07	1.94958e+07	1.67279e+07	2.436e+07	2.48351e+07	2.54908e+07	2.21321e+07	3.6153e+07	3.89634e+07	3.47359e+07	2.8178e+07	0.050575
MP9127	6.143	226.159	pos	Secbumetone	[M+CH3OH+H]+	C10H19N5O	ZJMZZNVGNSWOOM-UHFFFAOYSA-N	84.3			Organoheterocyclic compounds	Triazines	1,3,5-triazines					Level2	2.44178e+07	2.40467e+07	2.83151e+07	2.91581e+07	2.98365e+07	2.42375e+07	2.26823e+07	2.44554e+07	2.42034e+07	2.04206e+07	1.91442e+07	1.83845e+07	2.41364e+07	0.00836993
MP9129	4.479	226.18	pos	2,2,6,6-Tetramethyl-4-piperidyl Methacrylate	[M+Na]+	C13H23NO2	UFLXKQBCEYNCDU-UHFFFAOYSA-N	68.1			Organoheterocyclic compounds	Piperidines						Level2	8.22941e+07	8.69041e+07	1.34827e+08	1.05887e+08	9.21308e+07	1.05052e+08	8.28862e+07	8.88523e+07	7.54478e+07	1.27563e+08	1.06664e+08	1.05354e+08	8.901e+07	0.0360831
MP9132	4.349	226.217	pos	2-aminotetradeca-4,13-dien-3-ol	[M+H]+	C14H27NO	AKXWKMQPINMKAE-UHFFFAOYSA-N	83			Organic oxygen compounds	Organooxygen compounds	Alcohols and polyols					Level2	3.12355e+07	3.12999e+07	3.31751e+07	3.23899e+07	3.29039e+07	2.77098e+07	2.72982e+07	3.13473e+07	2.77171e+07	3.49505e+07	3.48885e+07	3.48231e+07	3.13534e+07	0.00174186
MP9161	4.118	227.081	pos	5-Acetylamino-6-formylamino-3-methyluracil	[M+H]+	C8H10N4O4	RDZNZFGKEVDNPK-UHFFFAOYSA-N	84.7	HMDB0011105	C16365	Organoheterocyclic compounds	Diazines	Pyrimidines and pyrimidine derivatives				#85438-96-6	Level2	5.78446e+06	5.70344e+06	1.39683e+07	1.40029e+07	1.34393e+07	2.9418e+06	3.55834e+06	5.82974e+06	4.02231e+06	2.30988e+06	2.34854e+06	2.43644e+06	5.91122e+06	0.0149492
MP9162	2.086	227.103	pos	5-Oxoprolylproline	[M+Na]+	C10H14N2O4		98.9										Level2	7.02017e+07	6.91595e+07	7.33745e+07	7.28485e+07	7.54949e+07	8.88663e+07	9.23736e+07	7.02243e+07	8.86203e+07	4.96908e+07	4.76777e+07	4.8083e+07	7.09133e+07	0.010314
MP9167	3.791	227.139	pos	Amobarbital	[M+H]+	C11H18N2O3	VIROVYVQCGLCII-UHFFFAOYSA-N	62.9	HMDB0015440	C07536	Organoheterocyclic compounds	Diazines	Pyrimidines and pyrimidine derivatives				#57-43-2	Level2	1.60755e+07	1.58285e+07	1.69267e+07	1.91615e+07	1.79505e+07	1.93377e+07	1.99982e+07	1.5984e+07	1.94012e+07	1.05727e+07	7.81861e+06	9.8484e+06	1.62085e+07	0.00996789
MP9169	3.43	227.139	pos	Bis(ethylphenyl)ether	[M+H]+	C16H18O	AMOYMEBHYUTMKJ-UHFFFAOYSA-N	72.4	HMDB0249257		Benzenoids	Benzene and substituted derivatives						Level2	3.35083e+07	3.34778e+07	2.97793e+07	2.88608e+07	2.86672e+07	2.97616e+07	3.06339e+07	3.30738e+07	2.73971e+07	3.60775e+07	3.84895e+07	3.60152e+07	3.57326e+07	0.035526
MP9212	4.334	228.123	pos	2-Amino-3,4,8-trimethyl-3H-imidazo[4,5-f]quinoxaline	[M+H]+	C12H13N5	LAZSIJHHPMHKQI-UHFFFAOYSA-N	64.5	HMDB0032928		Organoheterocyclic compounds	Diazanaphthalenes	Benzodiazines				#95896-78-9	Level2	1.07684e+07	1.14504e+07	1.93119e+07	2.0399e+07	2.23214e+07	3.39238e+06	3.83424e+06	1.18918e+07	3.24151e+06	9.32339e+06	8.81317e+06	1.02715e+07	1.19176e+07	0.0466756
MP9216	1.97	228.134	pos	1,3-Diphenylacetone	[M+H-H2O]+	C15H14O	YFKBXYGUSOXJGS-UHFFFAOYSA-N	65	HMDB0032561		Phenylpropanoids and polyketides	Linear 1,3-diarylpropanoids					#102-04-5	Level2	2.73775e+07	2.70097e+07	1.18638e+07	1.71252e+07	1.62749e+07	3.54564e+07	3.76141e+07	2.78152e+07	3.65111e+07	3.26776e+07	3.1927e+07	3.18181e+07	2.87224e+07	0.0266237
MP9228	3.896	228.232	pos	Myristamide	[M+H]+	C14H29NO	QEALYLRSRQDCRA-UHFFFAOYSA-N	88.3			Lipids and lipid-like molecules	Fatty Acyls	Fatty amides					Level2	8.97721e+07	8.74805e+07	7.42355e+07	7.43582e+07	7.4986e+07	6.86561e+07	6.99559e+07	8.88544e+07	6.88108e+07	1.19625e+08	1.22475e+08	1.18137e+08	8.9018e+07	0.010755
MP9277	3.247	229.097	pos	5-(Hexahydro-2-oxo-1H-thieno[3,4-D]imidazol-6-YL)pentanal	[M+H]+	C10H16N2O2S	ARDNWGMSCXSPBF-UHFFFAOYSA-N	82.9	HMDB0246728		Organoheterocyclic compounds	Biotin and derivatives						Level2	2.32953e+07	2.34072e+07	4.89794e+07	5.13786e+07	5.04148e+07	8.6919e+06	7.72106e+06	2.32377e+07	6.91554e+06	9.63849e+06	9.07739e+06	1.1094e+07	2.28893e+07	0.00962818
MP9282	0.671	229.118	pos	Proline-hydroxyproline	[M+H]+	C10H16N2O4	ONPXCLZMBSJLSP-CSMHCCOUSA-N	96.5	HMDB0006695		Organic acids and derivatives	Carboxylic acids and derivatives	Amino acids, peptides, and analogues				#18684-24-7	Level2	4.47271e+08	4.40504e+08	5.01189e+08	5.17908e+08	5.0614e+08	3.91808e+08	3.91034e+08	4.41192e+08	3.7721e+08	3.98154e+08	4.00248e+08	3.92491e+08	4.4709e+08	0.00826021
MP9283	1.968	229.118	pos	Morph	[M+H]+	C10H16N2O4	LIHDYIAAKPQZSN-UHFFFAOYSA-N	65.9	HMDB0254890		Organoheterocyclic compounds	Oxazinanes	Morpholines					Level2	5.72276e+07	5.77344e+07	2.42914e+07	2.45047e+07	2.43263e+07	7.85152e+07	8.04119e+07	5.90314e+07	8.05138e+07	7.28757e+07	7.01301e+07	7.74898e+07	5.91276e+07	0.0162429
MP9286	3.001	229.154	pos	ile-pro	[M+H]+	C11H20N2O3	BBIXOODYWPFNDT-YIZRAAEISA-N	93.5	HMDB0011174		Organic acids and derivatives	Carboxylic acids and derivatives	Amino acids, peptides, and analogues				#37462-92-3	Level2	1.66742e+09	1.54289e+09	8.45197e+08	1.78798e+09	8.34971e+08	1.31751e+09	1.55161e+09	1.53966e+09	1.48197e+09	1.4402e+09	1.4833e+09	1.44313e+09	1.729e+09	0.0580572
MP9291	4.566	229.191	pos	2-(dodecylthio)ethanol	[M+ACN+H]+	C14H30OS	ZPIRWAHWDCHWLM-UHFFFAOYSA-N	64			Organosulfur compounds	Thioethers	Dialkylthioethers					Level2	6.46854e+06	6.12248e+06	15939.5	50338.1	15659.1	1.81865e+07	1.92357e+07	6.61902e+06	1.73602e+07	104786	43780.4	88751.7	6.2903e+06	0.0337931
MP9325	0.686	230.095	pos	Ergothioneine	[M+H]+	C9H15N3O2S	SSISHJJTAXXQAX-ZETCQYMHSA-N	90.2	HMDB0003045	C05570	Organic acids and derivatives	Carboxylic acids and derivatives	Amino acids, peptides, and analogues				#497-30-3	Level2	2.14253e+08	2.11009e+08	1.9312e+08	1.92443e+08	1.8925e+08	2.30773e+08	2.4174e+08	2.11587e+08	2.43782e+08	2.02005e+08	1.89652e+08	1.92601e+08	2.14786e+08	0.00886437
MP9329	0.92	230.113	pos	asn-pro	[M+H-H2O]+	C9H15N3O4	GADKFYNESXNRLC-PHDIDXHHSA-N	84.6	HMDB0028739		Organic acids and derivatives	Carboxylic acids and derivatives	Amino acids, peptides, and analogues					Level2	5.27982e+07	5.30745e+07	1.22785e+07	8.33001e+06	4.01419e+07	6.75213e+07	7.8853e+07	5.24946e+07	7.19626e+07	6.56969e+07	6.01268e+07	6.55149e+07	5.6467e+07	0.0345229
MP9341	4.547	230.247	pos	Lauryldimethylamine oxide	[M+CH3OH+H]+	C14H31NO	SYELZBGXAIXKHU-UHFFFAOYSA-N	92.6			Organic nitrogen compounds	Organonitrogen compounds	Aminoxides					Level2	1.22954e+08	1.23968e+08	1.38246e+08	1.30131e+08	1.29047e+08	1.66216e+08	1.26423e+08	1.25441e+08	1.21072e+08	1.56915e+08	1.41729e+08	1.44106e+08	1.25664e+08	0.0102795
MP9390	0.656	231.098	pos	Pro-Asp	[M+CH3OH+H]+	C9H14N2O5	GLEOIKLQBZNKJZ-NTSWFWBYSA-N	89.5	HMDB0029013		Organic acids and derivatives	Carboxylic acids and derivatives	Amino acids, peptides, and analogues					Level2	1.33834e+09	1.32501e+09	1.05098e+09	1.04643e+09	1.05308e+09	1.41138e+09	1.44792e+09	1.32557e+09	1.41492e+09	1.3064e+09	1.32286e+09	1.33263e+09	1.32949e+09	0.00462941
MP9398	3.437	231.134	pos	9,10,13-trimethyl-3-oxatricyclo[7.2.2.0,]trideca-2(6),4,10-trien-8-one	[M+H]+	C15H18O2		64.6										Level2	1.98307e+07	1.90639e+07	3.36715e+07	3.75203e+07	3.23469e+07	1.55743e+07	1.75041e+07	1.93507e+07	1.74359e+07	1.12987e+07	9.64443e+06	9.46595e+06	1.94399e+07	0.0163008
MP9402	4.046	231.138	pos	dehydrocostus lactone	[M+H]+	C15H18O2	NETSQGRTUNRXEO-XUXIUFHCSA-N	88.4	HMDB0250946	C09387	Lipids and lipid-like molecules	Prenol lipids	Terpene lactones	Terpenoids	Sesquiterpenoids (C15)	Guaianolide	#477-43-0	Level1	5.52577e+08	5.54739e+08	7.64815e+08	7.90962e+08	7.94104e+08	5.97629e+08	6.13052e+08	5.59155e+08	6.06739e+08	3.03988e+08	3.27815e+08	3.0904e+08	5.60194e+08	0.00648323
MP9405	2.589	231.17	pos	Ile-val	[M+NH4]+	C11H22N2O3	BCXBIONYYJCSDF-IWSPIJDZSA-N	84.8	HMDB0028920		Organic acids and derivatives	Carboxylic acids and derivatives	Amino acids, peptides, and analogues					Level2	3.04644e+07	2.95691e+07	3.35629e+07	3.24371e+07	3.33215e+07	3.64914e+07	3.69766e+07	3.24435e+07	2.55791e+07	2.66441e+07	2.75213e+07	2.96836e+07	3.14093e+07	0.0399045
MP9406	2.933	231.17	pos	Leu-Val	[2M+Na]+	C11H22N2O3	MDSUKZSLOATHMH-RKDXNWHRSA-N	83.7	HMDB0028942		Organic acids and derivatives	Carboxylic acids and derivatives	Amino acids, peptides, and analogues					Level2	4.7417e+07	4.67818e+07	5.85842e+07	6.26165e+07	6.60358e+07	5.51224e+07	5.36685e+07	4.82779e+07	5.7451e+07	3.95824e+07	4.35092e+07	3.99043e+07	4.86773e+07	0.0178421
MP9409	3.468	231.171	pos	D-Valyl-D-alloisoleucine	[M+NH4]+	C11H22N2O3		85.4										Level2	3.0546e+07	3.14658e+07	2.24529e+07	2.25884e+07	2.38455e+07	3.02782e+07	2.99528e+07	3.15088e+07	3.13294e+07	4.16566e+07	4.64605e+07	3.88299e+07	3.15693e+07	0.0155469
MP9432	2.026	231.62	pos	trp-glu-lys	[M+H]+	C22H31N5O6	OBAMASZCXDIXSS-SZMVWBNQSA-N	71.5										Level2	2.69801e+07	3.27231e+07	3.38193e+07	3.61629e+07	3.75451e+07	6.29668e+07	6.76282e+07	3.21069e+07	6.29122e+07	5.92196e+06	8.34593e+06	1.47416e+07	3.26787e+07	0.0891842
MP9464	3.273	232.108	pos	1,5-dimethyl-3-oxo-2-phenyl-2,3-dihydro-1H-pyrazole-4-carbaldehyde oxime	[M+NH4]+	C12H13N3O2	USGRDSGMDRNIRM-UHFFFAOYSA-N	89.2			Organoheterocyclic compounds	Azoles	Pyrazoles					Level2	2.5315e+08	2.49583e+08	2.55916e+08	2.62263e+08	2.61531e+08	3.78537e+08	3.85743e+08	2.55229e+08	3.82316e+08	1.51645e+08	1.51799e+08	1.48223e+08	2.55617e+08	0.0109021
MP9467	3.656	232.119	pos	(1R,5S)-1-[(1R)-1-Hydroxy-2-methylpropyl]-4-methyl-6-oxa-2-azabicyclo[3.2.0]heptane-3,7-dione	[M+H]+	C10H15NO4		60.2										Level2	2.95051e+07	2.92821e+07	7.36386e+07	7.67102e+07	7.54908e+07	9.78172e+06	1.10849e+07	3.00332e+07	1.16532e+07	8.87619e+06	7.45509e+06	7.93127e+06	2.98837e+07	0.011594
MP9471	0.989	232.129	pos	Asn-Val	[M+H]+	C9H17N3O4	KWBQPGIYEZKDEG-FSPLSTOPSA-N	67.9	HMDB0028744		Organic acids and derivatives	Carboxylic acids and derivatives	Amino acids, peptides, and analogues					Level2	4.54605e+08	4.59351e+08	2.39665e+08	2.36339e+08	2.49716e+08	7.24573e+08	6.88418e+08	4.66116e+08	7.25413e+08	4.38014e+08	4.17643e+08	4.52085e+08	4.66888e+08	0.012645
MP9472	0.54	232.141	pos	Gly-Arg	[M+H]+	C8H17N5O3	JLXVRFDTDUGQEE-RXMQYKEDSA-N	92.2	HMDB0028835		Organic acids and derivatives	Carboxylic acids and derivatives	Amino acids, peptides, and analogues					Level2	2.52237e+08	2.46453e+08	1.97779e+08	1.8142e+08	1.84577e+08	2.23189e+08	2.43357e+08	2.44207e+08	2.36207e+08	2.88372e+08	2.79418e+08	2.79952e+08	2.51307e+08	0.0154862
MP9512	4.301	233.081	pos	6-Hydroxymusizin	[M+H]+	C13H12O4	MUWYBCVOKHQYED-UHFFFAOYSA-N	78.9			Benzenoids	Naphthalenes	Naphthols and derivatives					Level2	1.4651e+07	1.44524e+07	7.35399e+06	7.87481e+06	7.1941e+06	1.41224e+07	1.38452e+07	1.44623e+07	1.37328e+07	2.26763e+07	2.34182e+07	2.28003e+07	1.50822e+07	0.0200992
MP9514	1.863	233.104	pos	2,3-diphenylpyrazine	[M+H]+	C16H12N2	PTZIVVDMBCVSMR-UHFFFAOYSA-N	60.3	HMDB0032981		Organoheterocyclic compounds	Diazines	Pyrazines				#1588-89-2	Level2	8.09524e+08	7.99341e+08	4.96244e+08	5.0089e+08	5.02078e+08	7.42418e+08	7.5768e+08	8.16762e+08	7.44157e+08	1.26827e+09	1.24412e+09	1.27769e+09	8.18268e+08	0.0106584
MP9516	1.462	233.104	pos	6-phenyl-1,2,3,4-tetrahydro-2,5-benzodiazocin-1-one	[2M+Na]+	C16H14N2O		60.2										Level2	6.16452e+08	6.20919e+08	4.17164e+08	4.15627e+08	4.14396e+08	4.29834e+08	4.64353e+08	6.22934e+08	4.31064e+08	1.03421e+09	1.02231e+09	1.0263e+09	6.15832e+08	0.00557129
MP9519	0.66	233.113	pos	gamma-Aminobutyric acid glutamate	[M+H]+	C9H16N2O5	FUDYOSHJTIAFOK-UHFFFAOYSA-N	77.4	HMDB0252609		Organic acids and derivatives	Carboxylic acids and derivatives	Amino acids, peptides, and analogues					Level2	2.09965e+08	2.0679e+08	2.282e+08	2.21493e+08	2.28253e+08	2.42298e+08	2.50045e+08	2.07929e+08	2.46685e+08	1.48736e+08	1.59262e+08	1.57721e+08	2.08307e+08	0.00630962
MP9520	0.948	233.113	pos	4-(Glutamylamino) butanoate	[M+H]+	C9H16N2O5	MKYPKZSGLSOGLL-LURJTMIESA-N	80.3	HMDB0012161	C15767	Organic acids and derivatives	Carboxylic acids and derivatives	Amino acids, peptides, and analogues				#5105-96-4	Level2	2.78026e+08	2.73915e+08	1.30547e+08	1.23634e+08	1.27495e+08	2.43569e+08	2.60108e+08	2.98505e+08	2.57854e+08	4.28937e+08	4.14658e+08	3.78322e+08	2.74979e+08	0.0411026
MP9523	1.693	233.129	pos	Pirmagrel	[M+H]+	C13H16N2O2	LIFOFTJHFFTNRV-UHFFFAOYSA-N	64.4	HMDB0256606		Organoheterocyclic compounds	Imidazopyridines						Level2	1.35797e+07	1.45858e+07	1.30651e+07	1.28813e+07	1.52492e+07	5.9355e+06	5.79374e+06	1.45804e+07	1.23948e+07	1.09222e+07	7.67714e+06	1.18349e+07	1.31243e+07	0.0525993
MP9525	1.878	233.149	pos	Threonylleucine	[M+H]+	C10H20N2O4	BQBCIBCLXBKYHW-UHFFFAOYNA-N	68.9	HMDB0029065		Organic acids and derivatives	Carboxylic acids and derivatives	Amino acids, peptides, and analogues				#50299-12-2	Level2	4.46434e+07	4.69652e+07	4.77279e+07	4.60674e+07	4.99893e+07	6.08051e+07	6.05126e+07	4.73885e+07	5.98712e+07	4.24758e+07	4.53645e+07	4.59223e+07	4.7513e+07	0.0288104
MP9527	2.207	233.149	pos	Thr-Leu	[M+H]+	C10H20N2O4	BQBCIBCLXBKYHW-GJMOJQLCSA-N	90.1	HMDB0259044		Organic acids and derivatives	Carboxylic acids and derivatives	Amino acids, peptides, and analogues					Level2	1.12458e+08	1.11031e+08	1.01141e+08	1.05773e+08	1.14694e+08	1.63774e+08	1.70352e+08	1.1439e+08	1.64618e+08	1.0488e+08	1.06944e+08	1.07767e+08	1.14597e+08	0.0149627
MP9528	5.036	233.153	pos	Fumagillol	[M+ACN+H]+	C16H26O4	CEVCTNCUIVEQOY-UHFFFAOYSA-N	81.7	HMDB0252515	C22618	Organic oxygen compounds	Organooxygen compounds	Alcohols and polyols				#108102-51-8	Level2	1.94636e+07	2.1324e+07	8.20538e+06	6.05634e+06	9.37244e+06	4.08864e+07	4.19788e+07	2.0291e+07	3.9878e+07	1.24121e+07	1.32474e+07	1.06445e+07	2.07817e+07	0.0385926
MP9529	5.607	233.154	pos	(+)-Costunolide	[M+H]+	C15H20O2	HRYLQFBHBWLLLL-AHNJNIBGSA-N	85	HMDB0036688	C09382	Lipids and lipid-like molecules	Prenol lipids	Terpene lactones	Terpenoids	Sesquiterpenoids (C15)	Germacrenes	#553-21-9	Level2	1.25414e+08	1.20945e+08	6.98062e+07	7.79628e+07	7.62052e+07	1.05937e+08	9.85295e+07	1.24634e+08	1.04627e+08	1.8566e+08	2.0313e+08	1.87472e+08	1.24863e+08	0.0164504
MP9530	3.79	233.154	pos	[(1S,5Z,9R)-6-(Hydroxymethyl)-10-methyl-2-methylene-7-oxobicyclo[7.2.0]undec-5-en-10-yl]methyl acetate	[M+Na]+	C17H24O4		68.7										Level2	1.99911e+07	2.01088e+07	4.57183e+06	5.08293e+06	2.55014e+06	3.0675e+07	3.11298e+07	2.04623e+07	2.97536e+07	1.44999e+07	1.51011e+07	1.45872e+07	2.04303e+07	0.0115645
MP9575	0.637	234.097	pos	7-[Anilino(phenyl)methyl]-8-quinolinol	[2M+Na]+	C22H18N2O		69										Level2	3.10754e+08	3.03817e+08	4.19425e+08	4.033e+08	4.10713e+08	3.28664e+08	3.23205e+08	3.07944e+08	3.20483e+08	1.69183e+08	1.65839e+08	1.76673e+08	2.96562e+08	0.0202413
MP9577	2.645	234.113	pos	Methyl N~2~-benzylglutaminate	[M+H]+	C13H18N2O3		81										Level2	4.52343e+07	4.63713e+07	2.48011e+07	2.46834e+07	2.66604e+07	8.69667e+07	8.85788e+07	4.64366e+07	8.49805e+07	2.9929e+07	2.96983e+07	3.05864e+07	4.65331e+07	0.0132189
MP9581	6.945	234.132	pos	4-(1-adamantyl)-2-methyl-1,3-thiazole	[2M+H]2+	C14H19NS	MJWMPQJTRWLIKB-UHFFFAOYSA-N	61.4										Level2	2.40434e+08	2.34229e+08	2.55456e+08	2.99277e+08	2.98836e+08	2.86639e+08	2.60134e+08	2.52607e+08	2.13922e+08	2.13318e+08	1.82728e+08	1.80851e+08	1.96586e+08	0.10459
MP9583	0.527	234.145	pos	Ser-Lys	[2M+Na]+	C9H19N3O4	SBMNPABNWKXNBJ-NKWVEPMBSA-N	88.4	HMDB0029044		Organic acids and derivatives	Carboxylic acids and derivatives	Amino acids, peptides, and analogues				#22677-61-8	Level2	3.81966e+08	3.78613e+08	2.10643e+08	2.02118e+08	2.07267e+08	4.0419e+08	4.05018e+08	3.84673e+08	4.03109e+08	4.49893e+08	4.47229e+08	4.52943e+08	3.77466e+08	0.00860625
MP9630	5.804	235.169	pos	3,5-Di-tert-butyl-4-hydroxybenzaldehyde	[M+H]+	C15H22O2	DOZRDZLFLOODMB-UHFFFAOYSA-N	96.3	HMDB0240643		Organic oxygen compounds	Organooxygen compounds	Carbonyl compounds				#1620-98-0	Level2	3.89826e+07	3.85707e+07	4.41628e+07	4.15354e+07	4.45274e+07	3.77916e+07	3.84927e+07	3.84048e+07	3.87552e+07	3.27644e+07	3.22274e+07	3.03395e+07	3.87038e+07	0.00631756
MP9631	4.22	235.169	pos	2-(9-Decen-1-yl)pentanedioic acid	[M+H]+	C15H26O4		87.8										Level2	1.67523e+07	1.6545e+07	8.32172e+06	1.14916e+07	8.61274e+06	3.33123e+07	3.07906e+07	1.7176e+07	3.10808e+07	1.50681e+07	1.67012e+07	1.54314e+07	1.80287e+07	0.0383601
MP9632	4.851	235.169	pos	1,4-dihydroxy-1,4-dimethyl-7-(propan-2-ylidene)-decahydroazulen-6-one	[2M+Na]+	C15H24O3	TXIKNNOOLCGADE-UHFFFAOYSA-N	86.6			Lipids and lipid-like molecules	Prenol lipids	Sesquiterpenoids					Level2	7.45332e+08	7.34149e+08	6.45221e+08	6.37873e+08	6.50153e+08	9.48151e+08	9.32425e+08	7.48937e+08	9.19097e+08	5.94322e+08	6.18318e+08	6.01046e+08	7.43894e+08	0.00850427
MP9635	5.128	235.17	pos	10-Hydroxy-9-isopropyl-1,6-dimethyl-5,12-dioxatricyclo[9.1.0.0~4,6~]dodec-8-yl (2E)-3-phenylacrylate	[M+Na]+	C24H32O5		92										Level2	2.29977e+07	1.91846e+07	2.40332e+07	1.53383e+07	3.4835e+07	1.99456e+07	1.99984e+07	1.86156e+07	5.36438e+07	2.51689e+07	2.48054e+07	2.57848e+07	2.133e+07	0.0982368
MP9639	5.497	235.206	pos	4-Ethyl-7,11-dimethyldodeca-trans-2-trans-6-1-o-trien-1-al	[M+H]+	C16H26O	FKDMTOCPIDCTDG-UNRYZTPYSA-N	85	HMDB0302403		Lipids and lipid-like molecules	Prenol lipids	Monoterpenoids					Level2	3.3353e+07	3.41042e+07	4.98645e+07	5.12313e+07	4.78732e+07	1.69469e+07	2.14482e+07	3.41496e+07	1.67488e+07	2.82809e+07	3.00066e+07	2.87643e+07	3.41359e+07	0.0114603
MP9640	4.773	235.242	pos	3-Ethyl-7,11-dimethyltrideca-1,3Z,6E,10-tetraene	[M+H]+	C17H30	VCUINJYFOGPJHH-NWFDBUFXSA-N	88.1										Level2	7.53656e+07	7.71619e+07	3.2466e+07	3.41605e+07	3.33576e+07	4.52673e+07	4.42268e+07	7.49517e+07	4.40961e+07	1.30787e+08	1.35225e+08	1.35849e+08	7.44942e+07	0.0154702
MP9673	3.096	236.103	pos	N-(4-Nitrophenyl)prolinamide	[2M+NH4]2+	C11H13N3O3	JWXPYNYNEUYKOW-JTQLQIEISA-N	64.2										Level2	4.43619e+07	4.37105e+07	2.19107e+07	2.38894e+07	2.45776e+07	4.17737e+07	4.21918e+07	4.67954e+07	3.7851e+07	6.57319e+07	5.89652e+07	7.20669e+07	4.38634e+07	0.032128
MP9730	3.009	237.123	pos	Ala-Phe	[M+H]+	C12H16N2O3	OMNVYXHOSHNURL-PSASIEDQSA-N	89.5	HMDB0028694		Organic acids and derivatives	Carboxylic acids and derivatives	Amino acids, peptides, and analogues				#3061-90-3	Level2	7.4242e+07	7.46311e+07	4.90603e+07	4.96537e+07	5.27789e+07	1.33603e+08	1.21383e+08	7.59216e+07	1.30468e+08	5.50786e+07	5.08981e+07	5.92504e+07	7.60654e+07	0.012161
MP9732	2.737	237.124	pos	4-oxo-4-[(1-phenylethyl)amino]but-2-enoic acid	[M+CH3OH+H]+	C12H13NO3	YBCNEBVTRKGSFM-UHFFFAOYSA-N	74.3										Level2	6.31699e+07	6.80015e+07	6.90258e+07	6.80067e+07	6.68333e+07	1.07113e+08	1.08011e+08	6.80216e+07	1.09921e+08	3.63034e+07	3.71073e+07	3.83231e+07	6.81566e+07	0.0365959
MP9739	2.357	237.16	pos	Levodropropizine	[M+H]+	C13H20N2O2	PTVWPYVOOKLBCG-ZDUSSCGKSA-N	66.5	HMDB0251622		Organoheterocyclic compounds	Diazinanes	Piperazines					Level2	1.95862e+09	2.06417e+09	6.80739e+08	6.92702e+08	7.0629e+08	4.29582e+09	4.39714e+09	2.06334e+09	4.29882e+09	1.02576e+09	1.0357e+09	1.02524e+09	2.06677e+09	0.0260475
MP9742	5.317	237.185	pos	3,7,11-Trimethyldodeca-2,6,10-trienoic acid	[M+H]+	C15H24O2	WJHFZYAELPOJIV-UHFFFAOYSA-N	83.6	HMDB0252169		Lipids and lipid-like molecules	Prenol lipids	Sesquiterpenoids					Level2	8.5541e+07	8.88557e+07	1.38245e+07	1.32993e+07	1.56436e+07	1.30276e+08	1.38099e+08	8.8992e+07	1.38958e+08	9.31435e+07	1.01273e+08	9.99218e+07	8.9158e+07	0.0196838
MP9797	0.678	238.092	pos	(3-Amino-benzofuran-2-yl)-phenyl-methanone	[M+H]+	C15H11NO2	PZLZVWMURFZVHC-UHFFFAOYSA-N	60.5										Level2	1.09651e+08	1.07938e+08	9.96249e+07	9.48885e+07	8.91939e+07	1.48096e+08	1.50138e+08	1.0711e+08	1.48273e+08	6.54482e+07	7.4364e+07	6.40172e+07	1.07302e+08	0.0107048
MP9799	3.66	238.107	pos	N-Lactoylphenylalanine	[M+H]+	C12H15NO4	IIRJJZHHNGABMQ-WPRPVWTQSA-N	75.7	HMDB0062175		Organic acids and derivatives	Carboxylic acids and derivatives	Amino acids, peptides, and analogues				#183241-73-8	Level2	1.57627e+07	1.57906e+07	1.82991e+07	1.93729e+07	1.93565e+07	1.26209e+07	1.19555e+07	1.55585e+07	1.31261e+07	1.68682e+07	1.6364e+07	1.74034e+07	1.63958e+07	0.0227426
MP9800	3.571	238.107	pos	6,7-Dimethoxy-1,2,3,4-tetrahydroisoquinoline-3-carboxylic acid	[M+H]+	C12H15NO4	BWYXEHBJIMGDEB-UHFFFAOYSA-N	65	HMDB0247110		Organoheterocyclic compounds	Tetrahydroisoquinolines						Level2	1.75382e+07	1.72705e+07	1.68689e+07	1.76073e+07	1.56951e+07	2.687e+07	2.92672e+07	1.75061e+07	2.7601e+07	9.62592e+06	8.98798e+06	9.54695e+06	1.78716e+07	0.0140965
MP9874	4.626	239.237	pos	(+/-)-Muscone	[M+H]+	C16H30O	ALHUZKCOMYUFRB-OAHLLOKOSA-N	88.8	HMDB0034181		Organic oxygen compounds	Organooxygen compounds	Carbonyl compounds				#541-91-3	Level2	1.13873e+07	1.17497e+07	3.20278e+06	3.97812e+06	4.64367e+06	4.10683e+06	4.80696e+06	1.12332e+07	4.53385e+06	2.1425e+07	2.04612e+07	2.09094e+07	1.1597e+07	0.0198046
MP9972	7.285	241.14	pos	Decarbamoyloxysaxitoxin	[M+2H]2+	C9H16N6O2	ICEQSJLPASDDEC-PJPYAQQDSA-N	61.4										Level2	9.11441e+07	8.36772e+07	7.19003e+07	1.14127e+08	1.2158e+08	1.12927e+08	1.27817e+08	1.01514e+08	1.39661e+08	7.15069e+07	3.57235e+07	7.69168e+07	4.18694e+07	0.328898
MP9973	0.959	241.154	pos	Ethyl 4-(2-hydroxy-2-propanyl)-2-propyl-1H-imidazole-5-carboxylate	[M+ACN+H]+	C12H20N2O3		90.3										Level2	1.814e+08	1.80104e+08	3.36414e+08	2.7235e+08	1.57324e+08	2.35477e+08	1.72696e+08	2.11131e+08	1.82032e+08	1.13258e+08	1.54352e+08	1.04367e+08	2.12357e+08	0.0912516
MP9974	0.724	241.154	pos	7-(2-Cyclopentylidenehydrazino)-7-oxoheptanoic acid	[M+H]+	C12H20N2O3	CVYPYYPTFNVREL-UHFFFAOYSA-N	86.4			Lipids and lipid-like molecules	Fatty Acyls	Fatty acids and conjugates					Level2	1.56359e+08	1.59351e+08	2.09047e+08	2.08917e+08	2.08634e+08	2.66669e+08	2.13905e+08	1.58014e+08	1.96287e+08	7.72579e+07	7.14873e+07	7.88622e+07	1.59924e+08	0.0100083
MP9976	1.091	241.154	pos	4-Methyl-N1-(3-phenylpropyl)benzene-1,2-diamine	[M+H]+	C16H20N2	YMFNPBSZFWXMAD-UHFFFAOYSA-N	88.1	HMDB0253739		Benzenoids	Benzene and substituted derivatives	Phenylpropylamines					Level2	1.49253e+08	1.48242e+08	1.23921e+08	2.15094e+08	2.07642e+08	2.23367e+08	1.1428e+08	1.48483e+08	1.23388e+08	1.15174e+08	1.05051e+08	1.09648e+08	1.44045e+08	0.0159124
MP10017	0.51	241.999	pos	3-(5-Chloro-1,3-benzothiazol-2-yl)propanoic acid	[M+H]+	C10H8ClNO2S	UMBLVHSXXWQLDL-UHFFFAOYSA-N	61.7			Organoheterocyclic compounds	Benzothiazoles						Level2	2.06365e+07	2.12663e+07	1.01882e+07	1.06682e+07	1.17373e+07	1.41424e+07	1.58827e+07	2.11807e+07	1.35715e+07	3.83154e+07	3.9762e+07	4.11354e+07	1.99689e+07	0.0288208
MP10027	4.734	242.143	pos	Prometryn	[M+H-H2O]+	C10H19N5S	AAEVYOVXGOFMJO-UHFFFAOYSA-N	93.4	HMDB0256805	C18542	Organoheterocyclic compounds	Triazines	1,3,5-triazines				#7287-19-6	Level2	2.47783e+07	2.44467e+07	3.4816e+07	3.32358e+07	3.39874e+07	2.76295e+07	2.82602e+07	2.44853e+07	2.81128e+07	1.27059e+07	1.34668e+07	1.28673e+07	2.40183e+07	0.0128156
MP10031	4.461	242.175	pos	(2E,4E)-N-(1,3-dihydroxy-3-methylpentan-2-yl)-2-methylhexa-2,4-dienamide	[M+H]+	C13H23NO3	PHCDULUANYZTRK-RMTFUQJTSA-N	65.1			Lipids and lipid-like molecules	Fatty Acyls	Fatty amides					Level2	3.01098e+07	2.97773e+07	3.30713e+07	3.14306e+07	3.22725e+07	5.31531e+07	5.29246e+07	3.02583e+07	5.22375e+07	1.17459e+07	1.17185e+07	1.19637e+07	3.03103e+07	0.00796935
MP10032	3.146	242.175	pos	N-[(3S)-2-Oxotetrahydro-3-furanyl]nonanamide	[2M+H]+	C13H23NO3		62.7										Level2	1.33034e+08	1.36161e+08	1.36542e+08	1.34994e+08	1.45152e+08	1.33682e+08	1.36678e+08	1.34992e+08	1.39658e+08	1.23569e+08	1.17947e+08	1.37097e+08	1.36444e+08	0.0114609
MP10075	4.254	243.026	pos	MANNOSE 6-PHOSPHATE	[M+H]+		NBSCHQHZLSJFNQ-RWOPYEJCSA-N	84.9	HMDB0001078	C00275	Organic oxygen compounds	Organooxygen compounds	Carbohydrates and carbohydrate conjugates				#3672-15-9	Level2	2.43749e+09	2.32914e+09	2.55202e+09	2.32683e+09	2.52955e+09	2.59093e+09	2.55899e+09	2.33269e+09	2.55053e+09	2.07374e+09	2.04243e+09	2.08675e+09	2.33677e+09	0.0222148
MP10081	3.985	243.088	pos	LUMICHROME	[M+H]+	C12H10N4O2	ZJTJUVIJVLLGSP-UHFFFAOYSA-N	87.9	HMDB0254199	C01727	Organoheterocyclic compounds	Pteridines and derivatives	Alloxazines and isoalloxazines				#1086-80-2	Level1	4.43477e+07	4.38688e+07	5.01656e+07	5.06096e+07	5.17561e+07	4.2941e+07	4.44937e+07	4.37993e+07	4.41798e+07	3.45688e+07	3.41242e+07	3.54569e+07	4.4193e+07	0.00593056
MP10082	2.559	243.089	pos	3-amino-2-phenyl-2H-pyrazolo[4,3-c]pyridine-4,6-diol	[M+ACN+H]2+	C12H10N4O2	QDQPFDKWYQPJRB-UHFFFAOYSA-N	61.8			Organoheterocyclic compounds	Azoles	Pyrazoles					Level2	3.71202e+07	3.65868e+07	3.24416e+07	3.4887e+07	3.41897e+07	1.37299e+07	1.53368e+07	3.74025e+07	1.5553e+07	6.60857e+07	7.07001e+07	6.8045e+07	3.74634e+07	0.0107678
MP10090	2.432	243.134	pos	3-(5-Isobutyl-3,6-dioxo-2-piperazinyl)propanoic acid	[M+H-H2O]+	C11H18N2O4		96.3										Level2	5.72509e+07	5.79603e+07	6.28558e+07	6.16178e+07	6.14306e+07	8.39807e+07	8.22832e+07	5.92935e+07	7.65026e+07	4.22472e+07	4.15713e+07	4.48785e+07	5.94187e+07	0.0179981
MP10098	3.011	243.183	pos	PHENETHYLAMINE	[M+H-H2O]+		BHHGXPLMPWCGHP-UHFFFAOYSA-N	80.3	HMDB0012275	C05332	Benzenoids	Benzene and substituted derivatives	Phenethylamines	Peptides	Amines	Biogenic amines	#64-04-0	Level2	3.64455e+08	3.59346e+08	3.75949e+08	3.81706e+08	3.80252e+08	4.53941e+08	4.44167e+08	3.76212e+08	4.11587e+08	3.30112e+08	3.19524e+08	2.91979e+08	3.63324e+08	0.0198372
MP10150	0.664	244.093	pos	Cytidine	[M+H]+	C9H13N3O5	UHDGCWIWMRVCDJ-UHFFFAOYSA-N	82.7	HMDB0000089	C00475	Nucleosides, nucleotides, and analogues	Pyrimidine nucleosides		Nucleic acids	Nucleosides	Ribonucleosides	#65-46-3	Level1	8.67454e+07	8.5809e+07	1.17927e+08	1.21181e+08	1.11456e+08	1.09381e+08	1.17433e+08	8.595e+07	1.13406e+08	2.81064e+07	2.34252e+07	2.71234e+07	8.42549e+07	0.012156
MP10152	3.744	244.108	pos	5MCA-NAT	[M+Na]+	C14H17N3O3	MPZVHKLZCUEJFO-UHFFFAOYSA-N	86.3			Organic acids and derivatives	Carboxylic acids and derivatives	Carboxylic acid derivatives					Level2	9.60347e+06	8.66883e+06	4.47097e+06	4.43192e+06	4.41844e+06	1.15675e+07	1.07687e+07	9.32941e+06	1.16995e+07	1.319e+07	1.2631e+07	1.29246e+07	9.48669e+06	0.0450344
MP10155	3.13	244.118	pos	4-(9H-fluoren-9-yl)pyridine	[2M+NH4]+	C18H13N	QZQYNZZUBLVQAM-UHFFFAOYSA-N	65.7										Level2	1.12344e+08	1.13428e+08	1.5681e+08	1.47114e+08	1.51084e+08	9.3179e+07	9.45867e+07	1.12712e+08	9.61816e+07	9.5729e+07	1.03644e+08	1.04653e+08	1.13807e+08	0.00588223
MP10158	0.642	244.129	pos	pro-gln	[M+NH4]+	C10H17N3O4	SHAQGFGGJSLLHE-RNFRBKRXSA-N	90	HMDB0029015		Organic acids and derivatives	Carboxylic acids and derivatives	Amino acids, peptides, and analogues					Level2	4.05541e+08	3.99399e+08	2.91676e+08	3.02269e+08	2.94908e+08	3.04752e+08	3.00156e+08	4.08972e+08	2.95686e+08	5.26912e+08	5.29766e+08	5.39147e+08	4.00772e+08	0.0109166
MP10160	0.716	244.129	pos	L-Glutaminyl-L-proline	[M+H-H2O]+	C10H17N3O4	NJMYZEJORPYOTO-BQBZGAKWSA-N	75	HMDB0028805		Organic acids and derivatives	Carboxylic acids and derivatives	Amino acids, peptides, and analogues				#139370-58-4	Level2	1.56729e+08	1.53711e+08	1.28231e+08	1.27217e+08	1.54124e+08	1.20203e+08	1.16928e+08	1.53472e+08	1.11728e+08	2.07162e+08	1.96442e+08	1.95363e+08	1.51231e+08	0.0146813
MP10167	7.183	244.191	pos	5-(6-hydroxy-6-methyloctyl)-2,5-dihydrofuran-2-one	[M+H-H2O]+	C13H22O3		73.1										Level2	9.35178e+06	9.37184e+06	3.24706e+07	3.08316e+07	3.30799e+07	2.7283e+07	1.26592e+07	9.5511e+06	6.45474e+06	9.15816e+06	1.17822e+07	8.04498e+06	9.64075e+06	0.0147984
MP10171	4.348	244.227	pos	C14 sphingosine	[M+H]+	C14H29NO2	VDRZDTXJMRRVMF-NXFSIWHZSA-N	73.9			Organic nitrogen compounds	Organonitrogen compounds	Amines					Level2	3.77828e+07	3.7217e+07	4.20931e+07	4.04702e+07	4.18589e+07	3.67716e+07	3.75079e+07	3.77516e+07	3.7224e+07	4.38743e+07	4.38182e+07	4.47564e+07	3.78244e+07	0.00760255
MP10175	4.697	244.263	pos	Laurixamine	[M+H]+	C15H33NO	ZRJOUVOXPWNFOF-UHFFFAOYSA-N	88.1			Organic oxygen compounds	Organooxygen compounds	Ethers					Level2	5.49653e+08	5.41355e+08	6.15691e+08	6.30567e+08	6.3249e+08	5.46039e+08	5.38985e+08	5.4556e+08	5.46069e+08	5.32848e+08	5.5191e+08	5.33388e+08	5.52533e+08	0.00890673
MP10232	0.687	245.113	pos	Pro-Glu	[2M+H]+	C10H16N2O5	QLROSWPKSBORFJ-RNFRBKRXSA-N	88.3	HMDB0029016		Organic acids and derivatives	Carboxylic acids and derivatives	Amino acids, peptides, and analogues					Level2	7.74981e+08	7.6081e+08	5.01712e+08	5.04674e+08	5.22493e+08	6.97989e+08	7.02615e+08	7.65611e+08	6.78333e+08	9.91528e+08	9.57694e+08	9.82424e+08	7.67019e+08	0.00767163
MP10233	4.077	245.139	pos	4-oxododecanedioic acid	[M+H]+	C12H20O5	HHXMOTDTSDYYEI-UHFFFAOYSA-N	76.5			Organic acids and derivatives	Keto acids and derivatives	Medium-chain keto acids and derivatives					Level2	1.28549e+07	1.2346e+07	1.32898e+07	1.38149e+07	1.30241e+07	1.4857e+07	1.44333e+07	1.27263e+07	1.49768e+07	9.51274e+06	9.94414e+06	1.05844e+07	1.26853e+07	0.0171604
MP10235	1.178	245.149	pos	Isoleucylhydroxyproline	[M+H]+	C11H20N2O4	IFZSZULHIWFRSB-KZVJFYERSA-N	79.2	HMDB0028908		Organic acids and derivatives	Carboxylic acids and derivatives	Amino acids, peptides, and analogues				#90965-80-3	Level2	1.55389e+09	1.5901e+09	1.42109e+09	1.40507e+09	1.53405e+09	1.47317e+09	1.6257e+09	1.59197e+09	1.46576e+09	1.8167e+09	1.75792e+09	1.89371e+09	1.59487e+09	0.0122012
MP10239	3.891	245.15	pos	(2E)-4-Hydroxy-4-{4-hydroxy-2-[(1E)-6-hydroxy-1-hepten-1-yl]cyclopentyl}-2-butenoic acid	[M+CH3OH+H]+	C16H26O5	JFMRAARESGPLQF-GFGVWQOPSA-N	72.2			Lipids and lipid-like molecules	Fatty Acyls	Fatty acids and conjugates					Level2	2.7783e+07	2.62362e+07	2.46989e+07	2.87892e+07	2.86875e+07	4.38998e+07	4.187e+07	2.77552e+07	4.36508e+07	1.0295e+07	1.14754e+07	7.69585e+06	2.78081e+07	0.0282257
MP10242	3.632	245.186	pos	Ile-Ile	[M+NH4]+	C12H24N2O3	BCVIOZZGJNOEQS-RGOKHQFPSA-N	89.8	HMDB0028910		Organic acids and derivatives	Carboxylic acids and derivatives	Amino acids, peptides, and analogues					Level2	2.93455e+07	2.92046e+07	2.23822e+07	2.21876e+07	2.57875e+07	2.35824e+07	2.63316e+07	2.90052e+07	2.38923e+07	4.13665e+07	4.03538e+07	4.06418e+07	2.95102e+07	0.00732164
MP10250	5.866	245.226	pos	17-ODYA	[2M+H]+	C18H32O2	DZIILFGADWDKMF-UHFFFAOYSA-N	91.5	HMDB0244776		Lipids and lipid-like molecules	Fatty Acyls	Fatty acids and conjugates					Level2	1.03323e+08	1.02514e+08	1.4198e+08	1.38822e+08	1.35779e+08	8.15056e+07	8.27372e+07	1.05782e+08	7.96505e+07	9.50315e+07	9.56547e+07	9.60149e+07	1.00973e+08	0.019472
MP10287	5.168	246.08	pos	4,8-Dimethoxyfuro[2,3-b]quinolin-7-yl 2-O-acetyl-6-deoxy-3-O-beta-D-glucopyranosyl-alpha-L-mannopyranoside	[M+H]+	C27H33NO14	RHOKVADXUJGRSQ-HYUJTPQQSA-N	84.9			Organic oxygen compounds	Organooxygen compounds	Carbohydrates and carbohydrate conjugates					Level2	1.82028e+07	1.86776e+07	4.79564e+07	4.6111e+07	4.49002e+07	5.04414e+06	6.37821e+06	1.86958e+07	5.71873e+06	1.02832e+07	1.01181e+07	1.00405e+07	1.87314e+07	0.0134795
MP10300	3.321	246.17	pos	Pivaloylcarnitine	[M+H]+	C12H23NO4	YICAQFPUDACYGQ-UHFFFAOYSA-N	83.8	HMDB0041993		Lipids and lipid-like molecules	Fatty Acyls	Fatty acid esters				#98299-38-8	Level2	1.65701e+07	1.63198e+07	4.84983e+06	4.46214e+06	4.3195e+06	1.126e+07	1.13799e+07	1.68521e+07	9.51063e+06	3.05428e+07	3.05512e+07	2.96103e+07	1.63775e+07	0.0145191
MP10303	1.038	246.181	pos	Valyllysine	[M+H]+	C11H23N3O3	JKHXYJKMNSSFFL-IUCAKERBSA-N	72.1	HMDB0029132		Organic acids and derivatives	Carboxylic acids and derivatives	Amino acids, peptides, and analogues				#22677-62-9	Level2	1.37083e+08	1.35321e+08	7.14376e+07	7.72488e+07	5.70292e+07	1.3418e+08	1.43647e+08	1.38418e+08	1.29092e+08	1.81575e+08	2.1794e+08	1.77613e+08	1.33854e+08	0.0146705
MP10358	4.367	247.097	pos	7-Acetyl-8-hydroxy-3-methoxy-6-methyl-1-naphthyl beta-D-glucopyranoside	[M+H-H2O]+	C20H24O9		81.1										Level2	4.59391e+07	4.73785e+07	3.94954e+07	4.22653e+07	4.17834e+07	4.53025e+07	4.39218e+07	4.64182e+07	4.45014e+07	6.21444e+07	6.20465e+07	6.08453e+07	4.74767e+07	0.0159867
MP10360	1.608	247.107	pos	5-Ethyl-5-p-tolylbarbituric acid	[M+H]+	C13H14N2O3	ZYJDWGKPBQDCBX-UHFFFAOYSA-N	77.6	HMDB0246784		Organoheterocyclic compounds	Diazines	Pyrimidines and pyrimidine derivatives					Level2	2.57561e+08	2.63538e+08	2.37664e+08	2.35924e+08	2.41217e+08	3.18058e+08	3.29706e+08	2.61062e+08	3.14911e+08	2.42545e+08	2.50939e+08	2.39488e+08	2.6423e+08	0.0115261
MP10362	1.255	247.111	pos	(2S)-4-(Methylsulfanyl)-2-{[(2S)-2-pyrrolidiniumylcarbonyl]amino}butanoate	[M+H]+	C10H18N2O3S		88.3										Level2	1.23465e+08	1.22045e+08	8.20161e+07	8.33948e+07	8.66677e+07	1.22539e+08	1.17937e+08	1.29813e+08	1.18069e+08	2.32062e+08	2.24972e+08	2.22426e+08	1.24802e+08	0.02704
MP10364	1.502	247.128	pos	Glutamylvaline	[M+H]+	C10H18N2O5	SITLTJHOQZFJGG-XPUUQOCRSA-N	76.7	HMDB0028832		Organic acids and derivatives	Carboxylic acids and derivatives	Amino acids, peptides, and analogues				#5879-06-1	Level2	9.33835e+09	9.28508e+09	1.10683e+10	1.10169e+10	1.07909e+10	6.62731e+09	7.02427e+09	9.41277e+09	6.65419e+09	1.14387e+10	1.1703e+10	1.15836e+10	9.43029e+09	0.00719679
MP10365	2.878	247.128	pos	Asp-Ile	[M+Na]+	C10H18N2O5	BSWHERGFUNMWGS-VMHSAVOQSA-N	90.9	HMDB0028756		Organic acids and derivatives	Carboxylic acids and derivatives	Amino acids, peptides, and analogues					Level2	4.39401e+07	4.41852e+07	4.66785e+07	4.5898e+07	4.46296e+07	5.80994e+07	5.66646e+07	4.45985e+07	5.7903e+07	3.96049e+07	3.95703e+07	4.32081e+07	4.47197e+07	0.00816012
MP10420	3.773	248.092	pos	Diethyl {[(2-methoxyphenyl)amino]methylene}malonate	[M+Na]+	C15H19NO5		77.7										Level2	1.03349e+07	1.05834e+07	1.27642e+07	1.35942e+07	1.34245e+07	1.20166e+07	1.14399e+07	1.05988e+07	1.25509e+07	8.25998e+06	7.6969e+06	7.00629e+06	1.06188e+07	0.0126748
MP10431	0.529	248.16	pos	Thr-Lys	[M+H]+	C10H21N3O4	YKRQRPFODDJQTC-FXQIFTODSA-N	90.8	HMDB0029066		Organic acids and derivatives	Carboxylic acids and derivatives	Amino acids, peptides, and analogues				#23161-31-1	Level2	1.33464e+08	1.35998e+08	7.22693e+07	7.12127e+07	7.53385e+07	1.4495e+08	1.36804e+08	1.36208e+08	1.41316e+08	1.6089e+08	1.55862e+08	1.63428e+08	1.35524e+08	0.009284
MP10480	2.636	249.139	pos	Difenzoquat	[M+2H]2+	C17H17N2	LBGPXIPGGRQBJW-UHFFFAOYSA-N	62.2		C18717							#49866-87-7	Level2	5.26257e+07	5.66465e+07	2.21246e+07	2.39244e+07	2.449e+07	8.98797e+07	8.83929e+07	5.36655e+07	8.46918e+07	1.02292e+08	1.25563e+08	1.25973e+08	5.76942e+07	0.0435213
MP10490	3.948	249.148	pos	6-Hydroxy-3,8a-dimethyl-5-methylene-4a,5,6,7,8,8a,9,9a-octahydronaphtho[2,3-b]furan-2(4H)-one	[M+H]+	C15H20O3		86.3										Level2	3.88875e+07	3.84418e+07	5.37781e+07	5.83355e+07	5.92493e+07	3.60523e+07	3.56762e+07	3.85021e+07	3.45617e+07	2.31534e+07	2.25595e+07	2.27711e+07	3.84306e+07	0.00562527
MP10553	2.856	250.096	pos	(3-Aminopropyl)(2-phenylethyl)phosphinic acid	[M+H-H2O]+	C11H18NO2P	APWTWYYAXGNAQG-UHFFFAOYSA-N	64.1			Benzenoids	Benzene and substituted derivatives						Level2	3.10813e+07	3.00957e+07	2.20666e+07	2.03696e+07	2.16996e+07	1.80395e+07	1.71903e+07	3.2111e+07	1.75376e+07	5.27231e+07	4.71344e+07	5.32276e+07	3.02037e+07	0.030317
MP10559	4.777	250.155	pos	Bohemine	[M+ACN+H]+	C18H24N6O	OPQGFIAVPSXOBO-UHFFFAOYSA-N	69.4			Organoheterocyclic compounds	Imidazopyrimidines	Purines and purine derivatives					Level2	2.97609e+06	2.61381e+06	5.2311e+06	3.47365e+06	3.36689e+06	3.6314e+07	1.98639e+06	2.89794e+06	981099	3.38055e+06	4.32284e+06	3.64953e+06	3.40422e+06	0.10996
MP10560	1.307	250.164	pos	Desmethylnortriptyline	[M+H]+	C18H19N	PTQFRALDEONNOA-UHFFFAOYSA-N	60.6	HMDB0060531		Organoheterocyclic compounds	Diazanaphthalenes	Benzodiazines				#4444-42-2	Level2	1.70073e+07	1.7573e+07	175499	203566	623098	6.60089e+07	8.29242e+07	1.5318e+07	7.04363e+07	3.12027e+07	2.13378e+07	74312.9	1.7599e+07	0.0635804
MP10611	1.404	251.105	pos	N-(4-Hydroxybenzoyl)valyl-N-(2-carboxy-6-hydroxyphenyl)prolinamide	[M+NH4]2+	C24H27N3O7		66.6										Level2	2.46838e+08	2.43316e+08	3.17715e+08	3.21874e+08	3.20561e+08	2.2211e+08	2.23663e+08	2.47746e+08	2.20785e+08	2.16044e+08	2.26481e+08	2.3311e+08	2.48201e+08	0.00897771
MP10618	2.846	251.139	pos	Paucine	[M+H]+	C13H18N2O3	KTZNZCYTXQYEHT-XQRVVYSFSA-N	73.6	HMDB0029876	C03002	Benzenoids	Phenols	Benzenediols				#29554-26-5	Level2	2.67747e+08	2.63829e+08	1.71413e+08	1.71986e+08	1.64946e+08	4.46726e+08	6.94109e+07	2.7052e+08	4.40755e+08	2.14538e+08	2.23766e+08	1.31991e+08	2.71008e+08	0.0122795
MP10622	0.526	251.16	pos	2-[(1S,2S,4aR,8aS)-1-hydroxy-4a-methyl-8-methylidene-decahydronaphthalen-2-yl]prop-2-enoic acid	[M+CH3OH+H]+	C15H22O3		69.7										Level2	9.70729e+08	9.65159e+08	1.27324e+09	1.24786e+09	1.28185e+09	9.78664e+08	9.85267e+08	9.77681e+08	9.9367e+08	7.05197e+08	7.1814e+08	7.11258e+08	9.59703e+08	0.00794773
MP10625	2.947	251.175	pos	3-Hydroxylidocaine	[2M+H]+	C14H22N2O2	PMGUCIDDSCRAMY-UHFFFAOYSA-N	79.7	HMDB0060655	C16560	Organic acids and derivatives	Carboxylic acids and derivatives	Amino acids, peptides, and analogues				#34604-55-2	Level2	4.76716e+07	4.6972e+07	3.2341e+06	4.38867e+06	5.32471e+06	1.33112e+08	1.35534e+08	4.70446e+07	1.35286e+08	7.64986e+06	9.67237e+06	8.18124e+06	5.00434e+07	0.0300762
MP10628	5.314	251.201	pos	Manaoic acid	[M+H]+	C16H26O2	NUYKZLPZCISBEW-UPHRSURJSA-N	77.8			Lipids and lipid-like molecules	Fatty Acyls	Fatty acids and conjugates					Level2	2.23019e+07	2.26026e+07	4.51018e+07	4.24773e+07	4.15295e+07	1.335e+07	1.09544e+07	2.16681e+07	1.26165e+07	1.52248e+07	1.58904e+07	1.1713e+07	2.17154e+07	0.0206739
MP10661	2.442	252.072	pos	4-AMINOPHENYL B-D-THIOGALACTOPYRANOSIDE	[M+H]+	C12H17NO5S	XCNVFDDRUPMRPU-IIRVCBMXSA-N	83			Organic oxygen compounds	Organooxygen compounds	Carbohydrates and carbohydrate conjugates					Level2	4.80924e+07	4.9499e+07	6.68312e+07	6.64603e+07	6.75572e+07	8.13533e+07	8.3739e+07	4.95613e+07	7.8638e+07	7.64302e+06	4.7717e+06	4.52355e+06	4.96428e+07	0.0150415
MP10662	0.992	252.076	pos	Pirprofen	[M+H]+	C13H14ClNO2	PIDSZXPFGCURGN-UHFFFAOYSA-N	63.1	HMDB0256614		Organoheterocyclic compounds	Pyrrolines	Phenylpyrrolines					Level2	1.27049e+08	1.26075e+08	1.40621e+08	1.10195e+08	1.65047e+08	7.12887e+07	5.03808e+07	1.2497e+08	6.52146e+07	1.37366e+08	1.01603e+08	1.5837e+08	1.27402e+08	0.00863663
MP10666	3.339	252.098	pos	3,N4-Etheno-deoxycytidine	[M+H]+	C11H13N3O4	UFLBVEMEAYZXKY-QXFUBDJGSA-N	64.9	HMDB0246084		Organoheterocyclic compounds	Imidazopyrimidines						Level2	5.16179e+07	2.7753e+07	1.76517e+07	1.17002e+07	2.22173e+07	8.60665e+07	9.47634e+07	5.44142e+07	7.84166e+07	2.367e+07	5.85222e+07	1.29439e+06	5.4569e+07	0.275258
MP10668	0.636	252.107	pos	Muramic acid	[2M+NH4]+	C9H17NO7	MSFSPUZXLOGKHJ-KTZFPWNASA-N	78.2	HMDB0003254	C06470	Organic oxygen compounds	Organooxygen compounds	Carbohydrates and carbohydrate conjugates	Carbohydrates	Monosaccharides	Amino sugars	#1114-41-6	Level2	2.82477e+08	2.81101e+08	3.64021e+08	3.77325e+08	3.65227e+08	3.01158e+08	3.01692e+08	2.78639e+08	2.96694e+08	1.71851e+08	1.71003e+08	1.68779e+08	2.79151e+08	0.00633232
MP10670	3.013	252.123	pos	Ethyl-2,2-diethoxythylcyanoacetate	[M+CH3OH+H]+	C11H19NO4	AHKACZDKUNMFBD-UHFFFAOYSA-N	60.6			Lipids and lipid-like molecules	Fatty Acyls	Fatty acid esters					Level2	1.02226e+06	2.13241e+06	1.0359e+06	101549	404148	5.89604e+06	144024	1.04582e+07	156431	2.79892e+06	7.87799e+06	9.62991e+06	9.46977e+06	0.845641
MP10674	1.347	252.171	pos	2-DPMP	[M+H]+	C18H21N	RWTNXJXZVGHMGI-UHFFFAOYSA-N	65.3	HMDB0245105		Benzenoids	Benzene and substituted derivatives	Diphenylmethanes					Level2	2.96809e+08	2.93615e+08	3.55479e+08	3.62451e+08	3.64592e+08	2.62382e+08	2.63703e+08	2.9555e+08	2.51478e+08	2.68679e+08	2.66956e+08	2.65362e+08	2.9609e+08	0.0046299
MP10734	2.874	253.118	pos	Ser-Phe	[2M+Na]+	C12H16N2O4	PPQRSMGDOHLTBE-UWVGGRQHSA-N	84.4	HMDB0029046		Organic acids and derivatives	Carboxylic acids and derivatives	Amino acids, peptides, and analogues				#16875-28-8	Level2	5.41238e+07	5.59409e+07	5.92376e+07	5.81729e+07	5.91025e+07	7.16184e+07	7.05991e+07	5.47837e+07	7.18638e+07	4.83756e+07	4.69109e+07	5.04961e+07	5.7566e+07	0.0271299
MP10735	2.984	253.118	pos	[12-(hydroxymethyl)-5,13-dioxa-2,9-diazatricyclo[8.4.0.0,]tetradeca-1(10),2,8-trien-6-yl]methanol	[M+H]+	C12H16N2O4		79.7										Level2	2.03594e+08	2.0075e+08	2.56214e+08	2.41643e+08	2.46722e+08	2.88511e+08	2.94591e+08	2.12559e+08	3.02738e+08	9.80867e+07	1.04671e+08	1.07762e+08	2.01614e+08	0.0264812
MP10739	1.013	253.129	pos	Histidinyl-Proline	[M+H]+	C11H16N4O3	LNCFUHAPNTYMJB-UHFFFAOYSA-N	67.4	HMDB0304781		Organic acids and derivatives	Carboxylic acids and derivatives	Amino acids, peptides, and analogues					Level2	7.41021e+07	7.41882e+07	6.8359e+07	7.32142e+07	6.36927e+07	6.04258e+07	6.93782e+07	7.55499e+07	6.30697e+07	9.37283e+07	6.79497e+07	8.32275e+07	7.32338e+07	0.0128835
MP10740	1.426	253.154	pos	Estrone	[M+ACN+H]+	C18H22O2	DNXHEGUUPJUMQT-CBZIJGRNSA-N	64.1	HMDB0000145	C00468	Lipids and lipid-like molecules	Steroids and steroid derivatives	Estrane steroids	Steroids; Hormones and transmitters	18-Carbon atoms; Steroid hormones	Estrane derivatives; Estrogens	#53-16-7	Level2	1.41648e+09	1.44662e+09	1.55286e+08	1.60546e+08	1.58343e+08	3.88581e+09	4.16727e+09	1.48084e+09	3.94371e+09	4.18213e+08	4.12959e+08	4.17407e+08	1.48363e+09	0.0218044
MP10746	5.605	253.18	pos	6-(7-methyloctyl)-1H,3H,4H,6H-furo[3,4-c]furan-1-one	[2M+Na]+	C15H24O3	JOCZSYMETZMYCX-UHFFFAOYSA-N	71.5			Organoheterocyclic compounds	Furofurans						Level2	5.44566e+07	5.36335e+07	6.3431e+07	6.91605e+07	6.26511e+07	4.06757e+07	4.09843e+07	5.37827e+07	4.61598e+07	4.7497e+07	4.98805e+07	5.19967e+07	5.5137e+07	0.0127165
MP10750	5.496	253.216	pos	Hexadecadienoic acid	[M+H]+	C16H28O2	OOJGMLFHAQOYIL-UHFFFAOYSA-N	78.3	HMDB0302694		Lipids and lipid-like molecules	Fatty Acyls	Fatty acids and conjugates					Level2	4.02278e+07	4.00255e+07	5.98641e+07	5.6312e+07	5.95154e+07	2.14589e+07	2.51134e+07	4.00854e+07	2.40312e+07	3.27884e+07	3.71617e+07	3.26969e+07	3.82429e+07	0.0236805
MP10753	4.775	253.252	pos	13-Heptadecyn-1-ol	[M+H]+	C17H32O	DZJZIJZUKAATIV-UHFFFAOYSA-N	87	HMDB0013813		Lipids and lipid-like molecules	Fatty Acyls	Fatty alcohols					Level2	4.32148e+07	4.3051e+07	1.93734e+07	2.00354e+07	1.81029e+07	2.40679e+07	2.50539e+07	4.32016e+07	2.44868e+07	7.9941e+07	8.02214e+07	8.29776e+07	4.32816e+07	0.00225484
MP10795	3.928	254.117	pos	Triamterene	[2M+NH4]+	C12H11N7	FNYLWPVRPXGIIP-UHFFFAOYSA-N	84.2	HMDB0001940	D00386	Organoheterocyclic compounds	Pteridines and derivatives					#396-01-0	Level2	1.36899e+06	2.36616e+06	5.2035e+06	4.65197e+06	4.18093e+06	5.67146e+06	5.67356e+06	2.01853e+06	203029	1.2215e+07	1.30804e+07	1.16861e+07	2.57053e+06	0.253028
MP10805	4.715	254.175	pos	3-Hydroxyadamantan-1-yl methacrylate	[M+H]+	C14H20O3	OOIBFPKQHULHSQ-UHFFFAOYSA-N	73.5										Level2	2.14157e+07	2.11846e+07	1.42964e+07	1.54879e+07	1.47573e+07	3.07725e+07	3.03847e+07	2.11249e+07	2.98488e+07	1.96157e+07	1.95735e+07	1.9378e+07	2.16279e+07	0.0107905
MP10860	4.65	255.077	pos	Ethyl 5-oxo-1-phenyl-4,5-dihydro-1H-pyrazole-4-carboxylate	[M+H]+	C12H12N2O3	BKAQQUZLVZCBFR-UHFFFAOYSA-N	83										Level2	2.49505e+07	2.44592e+07	6.3288e+07	6.33737e+07	6.11224e+07	7.9741e+06	7.90882e+06	2.48819e+07	6.56244e+06	1.16118e+07	1.30622e+07	1.20933e+07	2.49285e+07	0.00936606
MP10863	0.745	255.097	pos	Nicotinamide riboside	[M+NH4]+	C11H15N2O5	JLEBZPBDRKPWTD-TURQNECASA-O	65.8	HMDB0000855	C03150	Organic oxygen compounds	Organooxygen compounds	Carbohydrates and carbohydrate conjugates				#1341-23-7	Level2	6.89284e+07	6.72982e+07	6.28323e+07	6.51925e+07	6.48408e+07	4.32494e+07	4.54252e+07	6.93482e+07	4.17789e+07	8.35304e+07	8.68141e+07	8.24571e+07	6.75286e+07	0.0148644
MP10866	4.432	255.134	pos	8,9,10,11-Tetrafluoro-8E,10E-dodecadien-1-ol	[M+H]+	C12H18F4O	QECZLRUNAWQRHS-WGDLNXRISA-N	66.9			Organohalogen compounds	Vinyl halides	Vinyl fluorides					Level2	9.9288e+06	9.8211e+06	1.36992e+07	1.35626e+07	1.43488e+07	9.93242e+06	9.35357e+06	1.0203e+07	9.63785e+06	8.90334e+06	9.26082e+06	9.6284e+06	1.02231e+07	0.0199391
MP10870	1.034	255.139	pos	Flueggrene A	[M+H]+	C17H18O2	AFACAVFCDGVGIB-UHFFFAOYSA-N	65			Benzenoids	Phenanthrenes and derivatives	Phenanthrols					Level2	9.51439e+07	9.28181e+07	1.09056e+08	1.38908e+08	8.83379e+07	1.54383e+08	2.11595e+08	1.06689e+08	1.64624e+08	5.81708e+07	7.65144e+07	5.02536e+07	9.31073e+07	0.067894
MP10872	0.643	255.145	pos	his-val	[M+H]+	C11H18N4O3	VLDVBZICYBVQHB-BDAKNGLRSA-N	94.2	HMDB0028898		Organic acids and derivatives	Carboxylic acids and derivatives	Amino acids, peptides, and analogues				#76019-15-3	Level2	1.37182e+08	1.38543e+08	1.18039e+08	1.22697e+08	1.19166e+08	1.97242e+08	1.93693e+08	1.35321e+08	1.8612e+08	8.84717e+07	8.75314e+07	9.39486e+07	1.35572e+08	0.0110119
MP10882	4.597	255.232	pos	14-methyl-9E-pentadecenoic acid	[M+H]+	C16H30O2	YRYADTKRRRPFOA-FNORWQNLSA-N	83.4										Level2	2.76195e+07	2.69871e+07	1.90721e+07	1.81595e+07	1.97897e+07	2.56005e+07	2.41744e+07	2.76225e+07	2.36576e+07	2.34924e+07	2.75209e+07	2.8041e+07	2.75569e+07	0.0112135
MP10883	5.661	255.232	pos	(Z)-13-Hexadecenoic acid	[M+H]+	C16H30O2	UFRASUJYZLLIJC-ARJAWSKDSA-N	82.6	HMDB0035877		Lipids and lipid-like molecules	Fatty Acyls	Fatty acids and conjugates					Level2	1.1742e+08	1.21185e+08	1.47402e+08	1.63266e+08	1.54141e+08	1.19264e+08	1.18789e+08	1.21883e+08	1.11197e+08	1.01414e+08	1.15904e+08	9.96637e+07	1.19542e+08	0.0165388
MP10927	3.782	256.136	pos	N-[2-(4-Methoxyphenyl)Ethyl]Benzamide	[M+H]+	C16H17NO2	RAOWOXJDGFFKKD-UHFFFAOYSA-N	78.3			Benzenoids	Benzene and substituted derivatives	Benzoic acids and derivatives					Level2	1.99911e+07	1.93893e+07	2.11508e+07	2.17039e+07	2.14497e+07	2.31037e+07	2.18304e+07	2.00547e+07	2.30684e+07	1.6554e+07	1.69729e+07	1.70762e+07	1.99838e+07	0.0157105
MP10940	6.789	256.263	pos	Palmitamide	[M+NH4]+	C16H33NO	HSEMFIZWXHQJAE-UHFFFAOYSA-N	93.9	HMDB0012273		Lipids and lipid-like molecules	Fatty Acyls	Fatty amides				#629-54-9	Level2	2.77193e+08	2.73094e+08	2.01997e+08	2.22782e+08	2.36869e+08	2.96942e+08	3.60845e+08	2.79478e+08	4.54859e+08	4.49753e+08	3.55158e+08	2.84548e+08	2.87329e+08	0.0214289
MP10945	6.332	256.263	pos	Obscuraminol D	[M+H]+	C16H33NO	SHEYJRIILVVUIW-LWULTOEVSA-N	84.6			Organic nitrogen compounds	Organonitrogen compounds	Amines					Level2	8.65602e+07	8.02096e+07	7.43392e+07	9.17784e+07	8.04375e+07	7.08563e+07	7.05769e+07	7.98861e+07	8.03614e+07	4.99274e+07	8.01607e+07	5.16624e+07	8.55161e+07	0.0419925
MP10985	1.641	257.096	pos	2,2-Dimethyl-N-(4-sulfamoylphenyl)propanamide	[M+H]+	C11H16N2O3S	KGBTVIQRHXYTRQ-UHFFFAOYSA-N	64.6			Benzenoids	Benzene and substituted derivatives	Benzenesulfonamides					Level2	2.45938e+08	2.4874e+08	3.57915e+08	3.46593e+08	3.60956e+08	2.20102e+08	2.19205e+08	2.49109e+08	2.18267e+08	2.04385e+08	2.09339e+08	2.03036e+08	2.49568e+08	0.00658729
MP10994	4.865	257.152	pos	12-imino-n,n,9,11-tetramethyl-3,5,11,13-tetraazatricyclo[8.3.0.0,]trideca-1,3,5,7,9-pentaen-7-amine	[M+H]+	C13H16N6		84.6										Level2	2.25472e+07	2.19551e+07	1.5909e+06	1.63346e+06	2.7362e+06	3.18082e+07	2.84953e+07	2.24292e+07	2.98316e+07	2.75891e+07	3.24015e+07	3.04291e+07	2.12766e+07	0.0261556
MP11040	0.634	258.11	pos	SN-GLYCERO-3-PHOSPHOCHOLINE	[M+H]+	C8H20NO6P	SUHOQUVVVLNYQR-UHFFFAOYSA-N	96	HMDB0000086	C00670	Lipids and lipid-like molecules	Glycerophospholipids	Glycerophosphocholines				#28319-77-9	Level2	2.58223e+09	2.54445e+09	3.70671e+09	3.78775e+09	3.66015e+09	2.46125e+09	2.45394e+09	2.55806e+09	2.41838e+09	1.42231e+09	1.42671e+09	1.44902e+09	2.55326e+09	0.00631642
MP11046	1.102	258.133	pos	5-hydroxy-4-[3-(2-hydroxypropan-2-yl)oxiran-2-yl]-1-methyl-7-oxabicyclo[4.1.0]hept-3-en-2-one	[M+H]+	C12H16O5	OUGZTEBDFKLHPZ-UHFFFAOYSA-N	63.7			Organic oxygen compounds	Organooxygen compounds	Carbonyl compounds					Level2	8.66529e+07	8.93905e+07	1.14642e+08	6.72557e+07	8.58855e+07	1.20281e+08	1.13753e+08	6.58398e+07	4.38848e+07	2.27814e+07	2.00698e+07	3.48441e+07	8.96104e+07	0.137984
MP11053	4.851	258.186	pos	Dextrorphan	[M+ACN+H]+	C17H23NO	JAQUASYNZVUNQP-PVAVHDDUSA-N	67.6	HMDB0060552		Alkaloids and derivatives	Morphinans						Level2	4.12861e+07	4.06597e+07	4.00921e+07	3.93755e+07	3.9722e+07	5.35447e+07	5.06864e+07	4.09264e+07	5.02808e+07	3.28554e+07	3.30761e+07	3.11069e+07	4.13967e+07	0.00822563
MP11105	3.949	259.166	pos	Flavidulol A	[M+H]+	C17H22O2	SZKZGGBNARQQFB-HWBZFXJUSA-N	67.1	HMDB0039152		Benzenoids	Phenol ethers	Anisoles				#117568-32-8	Level2	2.22911e+07	2.17359e+07	1.95921e+07	2.32947e+07	2.3184e+07	3.22987e+07	3.49146e+07	2.21419e+07	3.36493e+07	9.09589e+06	9.64096e+06	9.69037e+06	2.21156e+07	0.0107129
MP11162	2.939	260.16	pos	Gln-Leu	[M+H]+	C11H21N3O4	ARPVSMCNIDAQBO-JGVFFNPUSA-N	96.8	HMDB0028801		Organic acids and derivatives	Carboxylic acids and derivatives	Amino acids, peptides, and analogues				#34027-65-1	Level2	3.21997e+07	3.13745e+07	2.11334e+07	2.52511e+07	2.2651e+07	3.32174e+07	3.07624e+07	3.18345e+07	3.31768e+07	5.10387e+07	5.23174e+07	3.71551e+07	3.18931e+07	0.0107023
MP11163	0.696	260.16	pos	Leucyl-Glutamine	[M+H]+	C11H21N3O4	JYOAXOMPIXKMKK-UHFFFAOYSA-N	76.7	HMDB0028927		Organic acids and derivatives	Carboxylic acids and derivatives	Amino acids, peptides, and analogues					Level2	8.8051e+07	8.80865e+07	9.25742e+07	9.29911e+07	9.13998e+07	8.11888e+07	1.02222e+08	8.94261e+07	8.26752e+07	6.74901e+07	7.22499e+07	6.21682e+07	8.65679e+07	0.0132642
MP11164	2.784	260.16	pos	Gln-Ile	[M+H]+	C11H21N3O4	XITLYYAIPBBHPX-BKPPORCPSA-N	88.5	HMDB0028800		Organic acids and derivatives	Carboxylic acids and derivatives	Amino acids, peptides, and analogues				#86416-45-7	Level2	7.77017e+07	7.78862e+07	8.63752e+07	8.51869e+07	8.05901e+07	1.03237e+08	1.06359e+08	7.98548e+07	1.07305e+08	3.37066e+07	5.94542e+07	6.00922e+07	7.99697e+07	0.0155508
MP11166	0.976	260.197	pos	lys-ile	[M+H]+	C12H25N3O3	FMIIKPHLJKUXGE-GUBZILKMSA-N	94.8	HMDB0028954		Organic acids and derivatives	Carboxylic acids and derivatives	Amino acids, peptides, and analogues				#20556-13-2	Level2	1.52564e+08	1.46069e+08	1.42054e+08	1.33532e+08	1.55544e+08	1.7848e+08	1.87533e+08	1.52189e+08	1.93597e+08	1.25269e+08	1.11085e+08	1.37308e+08	1.55732e+08	0.0266358
MP11167	1.184	260.197	pos	Ile-Lys	[M+H]+	C12H25N3O3	UWBDLNOCIDGPQE-KXUCPTDWSA-N	92.1	HMDB0028912		Organic acids and derivatives	Carboxylic acids and derivatives	Amino acids, peptides, and analogues					Level2	1.67282e+08	1.64767e+08	1.00396e+08	1.06582e+08	1.02555e+08	1.37297e+08	1.27134e+08	1.66204e+08	1.33622e+08	2.27534e+08	2.39481e+08	2.42473e+08	1.69566e+08	0.0121165
MP11171	5.267	260.2	pos	4-Phenyl-4-piperidinocyclohexanol	[M+H]+	C17H25NO	KPRUAZBLIREHPD-UHFFFAOYSA-N	91.9	HMDB0246570		Organic oxygen compounds	Organooxygen compounds	Alcohols and polyols					Level2	2.08841e+08	2.06179e+08	2.24224e+08	2.10678e+08	2.28862e+08	1.68163e+08	1.88404e+08	2.09761e+08	1.8077e+08	1.84977e+08	1.59152e+08	1.5857e+08	2.10163e+08	0.00858673
MP11176	4.541	260.258	pos	iso (13-methyl-d14:0) sphinganine	[M+H]+	C15H33NO2	WHCSHOZZRZZFDF-LSDHHAIUSA-N	77										Level2	6.73395e+07	6.78554e+07	4.34874e+07	4.30869e+07	4.32158e+07	6.98057e+07	7.34199e+07	6.7163e+07	7.05355e+07	8.83006e+07	9.22724e+07	9.06743e+07	6.82414e+07	0.00726974
MP11206	0.602	261.03	pos	Cyclophosphamide	[M+H]+	C7H15Cl2N2O2P	CMSMOCZEIVJLDB-UHFFFAOYSA-N	60.6	HMDB0014672	C07888	Organic nitrogen compounds	Organonitrogen compounds	Nitrogen mustard compounds				#50-18-0	Level2	6.30031e+07	6.17032e+07	6.54684e+07	7.07156e+07	6.81379e+07	5.30851e+07	5.48103e+07	6.18064e+07	5.30868e+07	5.49053e+07	5.48646e+07	5.37483e+07	6.30036e+07	0.0115758
MP11208	4.254	261.036	pos	ALPHA-GLUCOSE 1-PHOSPHATE	[M+H]+	C6H13O9P	HXXFSFRBOHSIMQ-VFUOTHLCSA-N	87	HMDB0001586	C00103	Organic oxygen compounds	Organooxygen compounds	Carbohydrates and carbohydrate conjugates				#59-56-3	Level2	9.89042e+08	1.01054e+09	1.06419e+09	1.02317e+09	1.03849e+09	1.1957e+09	1.08511e+09	1.01187e+09	1.16748e+09	8.9608e+08	8.75212e+08	8.92396e+08	1.0137e+09	0.0114977
MP11217	1.63	261.09	pos	ethyl 3-(1,3-benzodioxol-5-ylamino)-2-cyanoacrylate	[M+Na]+	C13H12N2O4		73.3										Level2	6.53503e+07	6.61739e+07	7.28755e+07	6.66735e+07	6.59536e+07	1.00683e+08	1.08311e+08	6.78315e+07	1.03782e+08	3.87368e+07	3.94527e+07	3.88727e+07	6.79264e+07	0.0189784
MP11220	0.931	261.108	pos	gamma-Glutamylhydroxyproline	[M+H]+	C10H16N2O6	VKENMLSUUVOQLD-VQVTYTSYSA-N	73.9	HMDB0029150		Organic acids and derivatives	Carboxylic acids and derivatives	Amino acids, peptides, and analogues				#1801529-32-7	Level2	2.41771e+07	2.48046e+07	2.3725e+07	2.21691e+07	2.24976e+07	2.36141e+07	2.21833e+07	2.4042e+07	2.14614e+07	2.84505e+07	3.05497e+07	2.72734e+07	2.38954e+07	0.0165117
MP11222	4.052	261.124	pos	3-[(4-hydroxyphenyl)methyl]-octahydropyrrolo[1,2-a]pyrazine-1,4-dione	[M+H]+	C14H16N2O3		62.8										Level2	1.10976e+07	1.13147e+07	1.22373e+07	1.28883e+07	1.3361e+07	1.31791e+07	1.35464e+07	1.08653e+07	1.42094e+07	6.2913e+06	6.38773e+06	7.29111e+06	1.10357e+07	0.01676
MP11226	3.808	261.124	pos	N-{4-[(2R,3R)-3-(Hydroxymethyl)-4-methyl-5-oxo-2-morpholinyl]phenyl}acetamide	[M+NH4]+	C14H18N2O4		64.5										Level2	144980	288195	2.12453e+07	2.3329e+07	2.42811e+07	329353	1.68372e+07	177192	358432	370561	219192	702905	151236	0.350162
MP11227	2.431	261.144	pos	Glu-Leu	[M+H]+	C11H20N2O5	YBAFDPFAUTYYRW-JGVFFNPUSA-N	96.4	HMDB0028823		Organic acids and derivatives	Carboxylic acids and derivatives	Amino acids, peptides, and analogues				#5969-52-8	Level2	1.01183e+08	1.04547e+08	1.11759e+08	1.14435e+08	1.10663e+08	1.46006e+08	1.48047e+08	1.04522e+08	1.48449e+08	7.4892e+07	7.61674e+07	7.94566e+07	1.0472e+08	0.0164731
MP11241	5.864	261.221	pos	MONOLINOLENIN	[2M+H]+	C21H36O4	GGJRAQULURVTAJ-IUQGRGSQSA-N	86.9			Lipids and lipid-like molecules	Fatty Acyls	Lineolic acids and derivatives					Level2	4.12127e+07	3.96366e+07	5.24401e+07	5.31192e+07	5.46081e+07	3.49098e+07	3.52947e+07	4.06534e+07	3.72051e+07	2.68993e+07	2.13833e+07	2.91634e+07	4.06754e+07	0.0162344
MP11272	2.173	261.989	pos	3-Bromo-DL-tyrosine	[M+H]+	C9H10BrNO3	HGWOSUKIFQMEIF-UHFFFAOYSA-N	97.5	HMDB0005874	C17079	Organic acids and derivatives	Carboxylic acids and derivatives	Amino acids, peptides, and analogues				#54788-30-6	Level2	4.24304e+07	4.18486e+07	3.69336e+07	3.91643e+07	3.89169e+07	4.02561e+07	4.20061e+07	4.28411e+07	4.10448e+07	5.82385e+07	6.09109e+07	5.86384e+07	4.31279e+07	0.0130418
MP11276	0.774	262.103	pos	Aspartyl-Gamma-glutamate	[M+H]+	C9H15N3O6	BEVYCXGDASRHRK-UHFFFAOYSA-N	79.2	HMDB0028767		Organic acids and derivatives	Carboxylic acids and derivatives	Amino acids, peptides, and analogues					Level2	1.55621e+08	1.43782e+08	1.28573e+08	9.55474e+07	7.49057e+07	1.62347e+08	1.21631e+08	1.59738e+08	1.5557e+08	2.10497e+08	2.11684e+08	1.98261e+08	1.60009e+08	0.0491432
MP11277	0.637	262.103	pos	Asn-Glu	[M+H]+	C9H15N3O6	IIFDPDVJAHQFSR-WHFBIAKZSA-N	73.3	HMDB0028730		Organic acids and derivatives	Carboxylic acids and derivatives	Amino acids, peptides, and analogues				#20917-58-2	Level2	6.41921e+08	6.351e+08	4.35397e+08	4.45431e+08	4.57034e+08	5.47854e+08	5.51679e+08	6.36101e+08	5.29633e+08	7.92189e+08	7.90918e+08	7.96279e+08	6.37269e+08	0.00472909
MP11278	0.912	262.103	pos	gamma-Glutamylasparagine	[M+H]+	C9H15N3O6	LLBCGXFFHNCCQC-WHFBIAKZSA-N	77.5	HMDB0029144		Organic acids and derivatives	Carboxylic acids and derivatives	Amino acids, peptides, and analogues				#38681-07-1	Level2	1.47855e+07	1.36209e+07	1.44898e+07	1.10361e+07	8.20681e+06	1.69935e+07	1.33744e+07	1.26346e+07	1.49212e+07	1.39384e+07	1.46772e+07	1.57899e+07	1.52247e+07	0.0831838
MP11281	4.215	262.108	pos	3-[5-(Ethoxycarbonyl)-2,4-dimethyl-1H-pyrrol-3-yl]propanoic acid	[M+H]+	C12H17NO4	CUMYMXCUGHBKLV-UHFFFAOYSA-N	72			Organoheterocyclic compounds	Pyrroles	Pyrrole carboxylic acids and derivatives					Level2	5.97512e+06	5.90321e+06	1.37821e+07	1.33179e+07	1.45108e+07	3.71147e+06	3.69453e+06	6.01905e+06	3.58742e+06	2.78354e+06	2.77185e+06	2.80161e+06	6.1419e+06	0.0166677
MP11284	3.269	262.118	pos	Glycyl-Tryptophan	[M+H]+	C13H15N3O3	AJHCSUXXECOXOY-UHFFFAOYSA-N	77.8	HMDB0028852		Organic acids and derivatives	Carboxylic acids and derivatives	Amino acids, peptides, and analogues					Level2	7.22386e+07	7.07926e+07	3.51087e+07	3.67708e+07	3.70088e+07	8.90901e+07	8.96226e+07	7.20053e+07	8.67639e+07	9.17849e+07	9.09838e+07	9.10765e+07	7.22436e+07	0.00966159
MP11286	0.937	262.128	pos	Mycosporine Serinol	[M+H]+	C11H19NO6	VVTDHOIRNPCGTH-NSHDSACASA-N	72.3			Organic oxygen compounds	Organooxygen compounds	Carbonyl compounds					Level2	6.72654e+08	6.71486e+08	9.3716e+08	8.92352e+08	9.15531e+08	7.6377e+08	7.49399e+08	6.69889e+08	7.57184e+08	4.56645e+08	4.35894e+08	4.86726e+08	6.73766e+08	0.00246905
MP11290	0.561	262.14	pos	Gamma glutamyl ornithine	[M+H]+	C10H19N3O5	FCQBDQYWNGUTPD-BQBZGAKWSA-N	81.5	HMDB0002248		Organic acids and derivatives	Carboxylic acids and derivatives	Amino acids, peptides, and analogues				#56523-61-6	Level2	5.40478e+08	5.3359e+08	3.2596e+08	4.07301e+08	4.05994e+08	3.47195e+08	4.55141e+08	5.3314e+08	3.35988e+08	6.39047e+08	6.47129e+08	6.47578e+08	5.35415e+08	0.00627602
MP11350	3.187	263.138	pos	pro-phe	[2M+H]+	C14H18N2O3	IWIANZLCJVYEFX-RYUDHWBXSA-N	89.3	HMDB0011179		Organic acids and derivatives	Carboxylic acids and derivatives	Amino acids, peptides, and analogues				#13589-02-1	Level2	1.11848e+09	1.12328e+09	6.36398e+08	6.52511e+08	6.60256e+08	1.06859e+09	1.11089e+09	1.12195e+09	1.10191e+09	1.65771e+09	1.63439e+09	1.67067e+09	1.12987e+09	0.00424511
MP11351	3.402	263.138	pos	Phe-Pro	[M+CH3OH+H]+	C14H18N2O3	WEQJQNWXCSUVMA-NEPJUHHUSA-N	92.7	HMDB0011177		Organic acids and derivatives	Carboxylic acids and derivatives	Amino acids, peptides, and analogues				#7669-65-0	Level2	2.09899e+08	2.33402e+08	2.10285e+08	1.919e+08	1.62071e+08	3.51162e+08	3.13897e+08	2.33504e+08	3.38855e+08	2.59576e+08	1.82798e+08	2.47584e+08	2.32928e+08	0.0514095
MP11359	6.601	263.237	pos	Rumenic acid	[M+H]+	C18H32O2	JBYXPOFIGCOSSB-GOJKSUSPSA-N	89.1	HMDB0003797	C04056	Lipids and lipid-like molecules	Fatty Acyls	Lineolic acids and derivatives	Lipids	FA Fatty acyls	FA01 Fatty Acids and Conjugates	#2540-56-9	Level2	3.93665e+07	3.87519e+07	3.71917e+07	2.95892e+07	3.43535e+07	3.02364e+07	3.7482e+07	3.98566e+07	3.37519e+07	4.71284e+07	4.10056e+07	3.94218e+07	4.14217e+07	0.028648
MP11362	5.866	263.237	pos	6,10,14-Trimethyl-5,9,13-pentadecatrien-2-one	[M+H]+	C18H30O	LTUMRKDLVGQMJU-HSVQFRAPSA-N	88.1	HMDB0034495		Lipids and lipid-like molecules	Prenol lipids	Diterpenoids				#762-29-8	Level2	6.56524e+08	6.44975e+08	8.60875e+08	8.1442e+08	8.2781e+08	4.94566e+08	5.22068e+08	6.59581e+08	5.12205e+08	5.99053e+08	6.13655e+08	5.9888e+08	6.52638e+08	0.00965964
MP11365	6.55	263.237	pos	Methyl linoleate	[M+H]+	C19H34O2	WTTJVINHCBCLGX-UHFFFAOYSA-N	87.9	HMDB0034381		Lipids and lipid-like molecules	Fatty Acyls	Lineolic acids and derivatives				#112-63-0	Level1	7.82759e+07	7.74084e+07	8.12522e+07	7.69511e+07	6.99181e+07	7.26066e+07	6.19086e+07	7.71651e+07	6.29471e+07	6.47729e+07	6.86066e+07	7.57902e+07	7.20196e+07	0.0372454
MP11367	5.621	263.237	pos	(4E)-6-Hydroxy-4-octadecenoic acid	[M+H-H2O]+	C18H34O3		87.3										Level2	1.27839e+08	1.25905e+08	1.28746e+08	1.53476e+08	1.3748e+08	1.23605e+08	1.06025e+08	1.32143e+08	1.16562e+08	1.51551e+08	1.66179e+08	1.4824e+08	1.26356e+08	0.0222094
MP11415	0.643	264.107	pos	n-[(2s)-2-hydroxy-3-[(4z)-5-hydroxy-2-imino-3h-imidazol-4-ylidene]propyl]-1h-pyrrole-2-carboxamide	[M+H]+	C11H13N5O3	XBDZXMMXYLRCFX-OJYYCGRUSA-N	64.2			Organic acids and derivatives	Carboxylic acids and derivatives	Carboxylic acid derivatives					Level2	2.54264e+08	2.55222e+08	3.84703e+08	3.82844e+08	3.65844e+08	2.29287e+08	2.28164e+08	2.50807e+08	2.32402e+08	1.5056e+08	1.57275e+08	1.59253e+08	2.52272e+08	0.0078324
MP11418	2.82	264.126	pos	Didesethyl Chloroquine	[M+H]+	C14H18ClN3	GYEDIFVVTRKXHP-UHFFFAOYSA-N	62.7	HMDB0249267		Organoheterocyclic compounds	Quinolines and derivatives	Aminoquinolines and derivatives					Level2	2.13055e+08	2.17375e+08	1.997e+08	2.03115e+08	2.25174e+08	1.40701e+08	1.43635e+08	2.17513e+08	1.46762e+08	3.09923e+08	3.12174e+08	3.18063e+08	2.1784e+08	0.0104835
MP11421	1.31	264.126	pos	Acanthomine A	[M+H]+	C15H13N5	NFXSUBLDOSKHAN-UHFFFAOYSA-N	61.2			Alkaloids and derivatives	Harmala alkaloids						Level2	3.88324e+07	3.86045e+07	2.27478e+07	1.95672e+07	2.31513e+07	2.02109e+07	1.79961e+07	4.09904e+07	1.89491e+07	7.25991e+07	7.22053e+07	7.06683e+07	3.83966e+07	0.03068
MP11422	3.187	264.142	pos	3-p-FBT	[M+Na]+	C15H18FNO2		67.2										Level2	1.65503e+08	1.68261e+08	9.82559e+07	9.55737e+07	9.93251e+07	1.69816e+08	1.69677e+08	1.68367e+08	1.65149e+08	2.45879e+08	2.46364e+08	2.5741e+08	1.68633e+08	0.00875031
MP11469	1.228	265.085	pos	Asp-Met	[M+H]+	C9H16N2O5S	DYDKXJWQCIVTMR-NTSWFWBYSA-N	76.4	HMDB0028759		Organic acids and derivatives	Carboxylic acids and derivatives	Amino acids, peptides, and analogues					Level2	2.94486e+07	3.07981e+07	2.43743e+07	2.55864e+07	2.40195e+07	1.99226e+07	2.31416e+07	3.02056e+07	2.13786e+07	3.98647e+07	3.96872e+07	4.42719e+07	2.97318e+07	0.0196592
MP11470	0.628	265.103	pos	2-(4-Pyridinyl)-4-quinolinecarbohydrazide	[M+H]2+	C15H12N4O		63.5										Level2	1.01832e+09	1.00437e+09	1.11327e+09	1.11122e+09	1.10659e+09	9.29547e+08	9.13753e+08	1.00673e+09	9.13795e+08	8.56702e+08	8.67205e+08	8.78027e+08	1.00671e+09	0.00623341
MP11474	3.641	265.107	pos	(4s)-9,11-dihydroxy-4-methyl-4,5,6,7-tetrahydro-1h-3-benzoxecine-2,8-dione	[M+H]+	C14H16O5	AQNZLWYQYFPMBX-QMMMGPOBSA-N	71.5			Organoheterocyclic compounds	Oxocins						Level2	1.28905e+08	1.28776e+08	1.12515e+08	1.03433e+08	1.19369e+08	1.43759e+08	1.46224e+08	1.27241e+08	1.45215e+08	1.39386e+08	1.38782e+08	1.42721e+08	1.32545e+08	0.0173895
MP11476	3.469	265.118	pos	Phenylac-gln-OH	[M+NH4]+	C13H16N2O4	JFLIEFSWGNOPJJ-JTQLQIEISA-N	99.9			Organic acids and derivatives	Carboxylic acids and derivatives	Amino acids, peptides, and analogues					Level2	8.19441e+08	8.07038e+08	9.73949e+08	9.575e+08	9.57733e+08	9.53911e+08	9.55719e+08	8.11359e+08	9.63259e+08	5.73841e+08	5.70568e+08	5.53826e+08	8.18289e+08	0.00721364
MP11481	3.045	265.155	pos	Propacetamol	[M+CH3OH+H]+	C14H20N2O3	QTGAJCQTLIRCFL-UHFFFAOYSA-N	68.6	HMDB0256808		Organic acids and derivatives	Carboxylic acids and derivatives	Amino acids, peptides, and analogues					Level2	6.28057e+07	6.48763e+07	2.53347e+07	1.54018e+07	2.91687e+07	9.55092e+07	8.71798e+07	6.26487e+07	9.43873e+07	5.08191e+07	5.2735e+07	5.93457e+07	6.20963e+07	0.0193055
MP11486	3.111	265.196	pos	(1R,2R,5S,9S,17S)-5-hydroxy-7,13-diazatetracyclo[7.7.1.02,7.013,17]heptadecan-6-one	[M+H]+	C15H24N2O2	WZKRTWRYJWGESZ-ZSLBOAEBSA-N	66			Alkaloids and derivatives	Lupin alkaloids	Matrine alkaloids					Level2	4.76553e+07	4.70382e+07	5.07585e+07	5.07878e+07	5.28694e+07	6.17439e+07	6.12395e+07	4.82042e+07	6.47027e+07	3.9897e+07	4.55814e+07	4.38075e+07	4.86786e+07	0.0147701
MP11490	6.333	265.216	pos	(12S)-12-Hydroxy-16-heptadecynoic acid	[M+Na]+	C17H30O3		84										Level2	3.24036e+07	3.19152e+07	4.10087e+07	3.99681e+07	4.48244e+07	2.97753e+07	2.91857e+07	3.41951e+07	3.174e+07	2.62495e+07	2.39477e+07	2.39305e+07	3.20334e+07	0.0324618
MP11494	6.081	265.252	pos	13-Octadecenoic acid	[2M+NH4]+	C18H34O2	BDLLSHRIFPDGQB-AATRIKPKSA-N	87.8	HMDB0041480		Lipids and lipid-like molecules	Fatty Acyls	Fatty acids and conjugates				#13126-39-1	Level2	3.64287e+07	3.66924e+07	4.05166e+07	4.16002e+07	4.50753e+07	3.56549e+07	3.40975e+07	3.6744e+07	3.57722e+07	3.20826e+07	3.29695e+07	3.27523e+07	3.66893e+07	0.00388037
MP11497	6.189	265.252	pos	cis-Vaccenic acid	[M+CH3OH+H]+	C18H34O2	UWHZIFQPPBDJPM-FPLPWBNLSA-N	87.7	HMDB0240219	C21944	Lipids and lipid-like molecules	Fatty Acyls	Fatty acids and conjugates	Lipids	FA Fatty acyls	FA01 Fatty Acids and Conjugates	#506-17-2	Level2	4.20263e+07	4.13741e+07	4.54923e+07	4.26104e+07	4.9672e+07	3.06225e+07	3.15713e+07	4.14499e+07	3.3274e+07	4.29636e+07	3.83611e+07	3.96279e+07	4.33718e+07	0.0219846
MP11498	7.079	265.252	pos	Monoelaidin	[M+H]+	C21H40O4	RZRNAYUHWVFMIP-MDZDMXLPSA-N	90.3	HMDB0254854		Lipids and lipid-like molecules	Glycerolipids	Monoradylglycerols					Level2	1.47619e+08	1.44513e+08	1.54175e+08	1.58166e+08	1.63129e+08	1.48189e+08	1.4744e+08	1.43587e+08	1.32076e+08	1.39799e+08	1.31839e+08	1.37786e+08	1.33521e+08	0.04292
MP11542	3.773	266.102	pos	4-(3,4-dihydro-2H-1,5-benzodioxepin-7-ylamino)-4-oxobutanoic acid	[M+H]+	C13H15NO5	KZUHIEYBYXSCJE-UHFFFAOYSA-N	67.3			Organic nitrogen compounds	Organonitrogen compounds	N-arylamides					Level2	1.15847e+08	1.1411e+08	1.39893e+08	1.45786e+08	1.45579e+08	1.29126e+08	1.25114e+08	1.16692e+08	1.31762e+08	7.65854e+07	7.82506e+07	7.53663e+07	1.15513e+08	0.00930395
MP11545	3.343	266.114	pos	2-[2-nitro-4-(trifluoromethyl)phenoxy]ethyl 5-methyl-3-phenylisoxazole-4-carboxylate	[M+H]2+	C20H15F3N2O6		61.1										Level2	2.62022e+07	2.55112e+07	1.17803e+07	1.13531e+07	1.20895e+07	4.40522e+07	4.29719e+07	2.58765e+07	4.40912e+07	2.02617e+07	2.04098e+07	2.13708e+07	2.62656e+07	0.0133489
MP11547	0.623	266.123	pos	D-1-[(3-Carboxypropyl)amino]-1-deoxyfructose	[M+H]+	C10H19NO7	HUEOABWGBTXQNF-SFKDOBOXSA-N	85.6	HMDB0038663		Organic acids and derivatives	Carboxylic acids and derivatives	Amino acids, peptides, and analogues				#10003-63-1	Level2	4.27142e+08	4.13686e+08	3.51797e+08	3.59724e+08	3.51257e+08	4.52439e+08	4.61513e+08	4.19555e+08	4.50927e+08	4.02032e+08	4.04817e+08	4.09733e+08	4.26782e+08	0.015257
MP11550	2.078	266.15	pos	Desmethyldoxepin	[M+H]+	C18H19NO	HVKCEFHNSNZIHO-MHWRWJLKSA-N	66.6	HMDB0060840		Organoheterocyclic compounds	Benzoxepines	Dibenzoxepines				#58534-46-6	Level2	4.39232e+07	4.34193e+07	5.57432e+07	5.04963e+07	5.3812e+07	4.87795e+07	4.76366e+07	4.3859e+07	4.84591e+07	2.70582e+07	2.77659e+07	2.73322e+07	4.37619e+07	0.00513022
MP11551	0.58	266.159	pos	Mirtazapine	[M+H]+	C17H19N3	RONZAEMNMFQXRA-INIZCTEOSA-N	88.1	HMDB0014514	C07570	Organoheterocyclic compounds	Piperazinoazepines					#85650-52-8	Level2	1.17027e+08	1.15274e+08	1.21244e+08	1.32376e+08	1.19968e+08	1.24846e+08	1.48369e+08	1.15472e+08	1.4293e+08	6.71495e+07	6.94509e+07	7.44643e+07	1.08157e+08	0.0347582
MP11609	3.646	267.097	pos	Suberosin	[M+Na]+	C15H16O3	RSZDAYHEZSRVHS-UHFFFAOYSA-N	65.2	HMDB0302544		Phenylpropanoids and polyketides	Coumarins and derivatives						Level2	1.89515e+07	1.87236e+07	1.89403e+07	1.81273e+07	1.91908e+07	2.86652e+07	3.01247e+07	1.89623e+07	2.85812e+07	1.08318e+07	1.13014e+07	1.03644e+07	1.90348e+07	0.00712545
MP11610	0.997	267.098	pos	ETHYLENEBIS(N-4-CARBOXY-2-PYRROLIDONE)	[2M+Na]+	C12H16N2O6	OGLQPNPPUWVJFV-UHFFFAOYSA-N	69.9			Organoheterocyclic compounds	Pyrrolidines	Pyrrolidones					Level2	5.24882e+07	5.16976e+07	4.4607e+07	4.31607e+07	4.40269e+07	6.41122e+07	6.52172e+07	5.17892e+07	6.74712e+07	4.70375e+07	4.55325e+07	4.98207e+07	5.52231e+07	0.0313237
MP11611	1.677	267.109	pos	1-(3-Carboxypropyl)-3,7-dimethylxanthine	[M+H]+	C11H14N4O4	WKASGTGXOGALBG-UHFFFAOYSA-N	71.9	HMDB0243498		Organoheterocyclic compounds	Imidazopyrimidines	Purines and purine derivatives					Level2	1.09055e+08	1.0806e+08	7.47755e+07	7.44116e+07	7.51799e+07	8.82196e+07	9.00226e+07	1.08695e+08	8.69869e+07	1.65951e+08	1.75156e+08	1.70768e+08	1.0889e+08	0.00400767
MP11612	4.024	267.113	pos	URB754	[M+NH4]+	C16H14N2O2	GFWNGVKCDGYFKG-UHFFFAOYSA-N	72.5			Organoheterocyclic compounds	Benzoxazines						Level2	1.49705e+07	1.4744e+07	2.05163e+07	2.28426e+07	2.19973e+07	1.49509e+07	1.43923e+07	1.48322e+07	1.57995e+07	1.01103e+07	9.79696e+06	8.9734e+06	1.48593e+07	0.00628695
MP11613	3.791	267.132	pos	N,N-dimethyl-N'-(3-phenyl[1,2,4]triazolo[4,3-b]pyridazin-6-yl)iminoformamide	[M+H]+	C14H14N6		78.4										Level2	2.92714e+07	3.02524e+07	3.2076e+07	3.40257e+07	3.56308e+07	3.74658e+07	3.63829e+07	2.91909e+07	4.47967e+07	2.07526e+07	1.87465e+07	1.93014e+07	3.04774e+07	0.0222094
MP11615	3.403	267.134	pos	Equilenin	[M+H]+	C18H18O2	PDRGHUMCVRDZLQ-UHFFFAOYSA-N	71.7	HMDB0251896	C14303	Lipids and lipid-like molecules	Steroids and steroid derivatives	Estrane steroids	Steroids	18-Carbon atoms	Estrane derivatives	#517-09-9	Level2	9.48247e+07	9.11937e+07	4.75431e+07	5.09905e+07	4.80129e+07	1.28889e+08	1.2673e+08	9.51959e+07	1.25143e+08	1.18339e+08	1.15093e+08	1.13095e+08	9.53461e+07	0.0209949
MP11617	1.905	267.134	pos	2-{2-Oxo-2-[4-(1H-pyrrol-1-yl)piperidino]ethoxy}acetic acid	[M+H]+	C13H18N2O4	CTFDOZUUGNTVSG-UHFFFAOYSA-N	77.8			Organoheterocyclic compounds	Piperidines	N-acylpiperidines					Level2	2.76992e+07	1.13376e+07	8.92524e+06	9.59784e+06	8.6385e+06	2.11741e+07	3.39246e+07	2.30618e+07	2.12604e+07	2.44163e+07	2.06358e+07	2.36691e+07	2.64311e+07	0.336966
MP11618	1.508	267.134	pos	phe-thr	[2M+H]+	C13H18N2O4	NYQBYASWHVRESG-LSJOCFKGSA-N	75.2	HMDB0029005		Organic acids and derivatives	Carboxylic acids and derivatives	Amino acids, peptides, and analogues				#51352-44-4	Level2	3.64053e+07	1.84645e+07	3.83157e+07	4.1223e+07	3.91554e+07	7.11304e+06	1.02157e+07	1.23149e+07	3.56888e+07	1.06023e+07	5.1275e+06	6.87661e+07	3.53724e+07	0.472162
MP11620	1.304	267.145	pos	9H-Fluorene-9-carboxamide, 9-(3-aminopropyl)-	[M+H]+	C17H18N2O	NZMHPKUOEWBREH-UHFFFAOYSA-N	62.3	HMDB0250962		Benzenoids	Fluorenes						Level2	2.401e+08	2.44777e+08	1.59965e+08	1.69758e+08	1.50364e+08	2.37979e+08	2.08928e+08	2.40701e+08	2.08484e+08	3.1838e+08	3.08063e+08	3.2485e+08	2.51075e+08	0.020701
MP11622	1.998	267.169	pos	Atenolol	[M+H]+	C14H22N2O3	METKIMKYRPQLGS-UHFFFAOYSA-N	71.4	HMDB0001924	C13235	Benzenoids	Benzene and substituted derivatives	Phenylacetamides				#59828-07-8	Level2	2.25806e+07	2.22813e+07	1.74467e+06	860316	2.08245e+06	6.06761e+07	6.00392e+07	2.29741e+07	5.91323e+07	7.48113e+06	9.76647e+06	9.66402e+06	2.30306e+07	0.0155211
MP11625	5.731	267.172	pos	Tributyl phosphate	[M+Na]+	C12H27O4P	STCOOQWBFONSKY-UHFFFAOYSA-N	90.4	HMDB0259164	C14439	Organic acids and derivatives	Organic phosphoric acids and derivatives	Phosphate esters				#126-73-8	Level2	6.69634e+07	6.68298e+07	7.13406e+07	6.97314e+07	6.99659e+07	6.51901e+07	6.55884e+07	6.73756e+07	6.4819e+07	5.92556e+07	6.03676e+07	6.11684e+07	6.7964e+07	0.00757739
MP11679	0.974	268.104	pos	Adenosine	[M+H]+	C10H13N5O4	OIRDTQYFTABQOQ-UHFFFAOYSA-N	89	HMDB0000050	C00212	Nucleosides, nucleotides, and analogues	Purine nucleosides		Nucleic acids	Nucleosides	Ribonucleosides	#58-61-7	Level1	2.51857e+08	2.53434e+08	1.36386e+08	1.42628e+08	1.67663e+08	3.14759e+08	2.20593e+08	2.48427e+08	2.91003e+08	2.74837e+08	2.04625e+08	3.19063e+08	2.6952e+08	0.0366531
MP11747	1.677	269.161	pos	L-Histidyl-L-isoleucine	[M+CH3OH+H]+	C12H20N4O3	IDXZDKMBEXLFMB-HGNGGELXSA-N	95.6	HMDB0028888		Organic acids and derivatives	Carboxylic acids and derivatives	Amino acids, peptides, and analogues				#129050-48-2	Level2	2.44037e+08	2.65803e+08	1.63267e+08	1.61245e+08	1.5049e+08	2.28401e+08	2.1807e+08	2.45412e+08	2.37617e+08	2.833e+08	3.06701e+08	2.99637e+08	2.41188e+08	0.0452287
MP11756	4.751	269.247	pos	16:1(10Z)(15Me)	[M+H]+	C17H32O2	RXCFIHNEQCDEAU-VURMDHGXSA-N	83.7										Level2	5.73849e+07	5.65411e+07	4.06967e+07	4.50519e+07	4.56774e+07	5.75762e+07	6.12452e+07	6.18281e+07	5.71955e+07	6.7371e+07	6.78428e+07	6.83822e+07	5.67138e+07	0.0430293
MP11760	4.617	269.247	pos	16-heptadecenoic acid	[M+H]+	C17H32O2	KMWWFKLFHOTNEH-UHFFFAOYSA-N	82			Lipids and lipid-like molecules	Fatty Acyls	Fatty acids and conjugates					Level2	1.15959e+07	1.14506e+07	9.83404e+06	1.1135e+07	1.18816e+07	1.33303e+07	1.3777e+07	1.07142e+07	1.41389e+07	2.2506e+07	2.33079e+07	2.3997e+07	1.13181e+07	0.0343694
MP11762	4.805	269.284	pos	11-Octadecen-1-ol	[M+H]+	C18H36O	XMLQWXUVTXCDDL-BQYQJAHWSA-N	85.9										Level2	1.12627e+08	1.10808e+08	1.48137e+08	1.48181e+08	1.47691e+08	1.44396e+08	1.46662e+08	1.11594e+08	1.42282e+08	5.4095e+07	5.12201e+07	5.49173e+07	1.12825e+08	0.00840118
MP11763	5.004	269.284	pos	RG4120000	[M+H]+	C18H36O		79.1										Level2	1.97457e+08	1.98135e+08	8.0061e+07	8.33447e+07	8.20613e+07	2.04157e+08	2.04311e+08	1.98457e+08	2.04125e+08	2.68658e+08	2.7859e+08	2.6857e+08	1.97468e+08	0.00252008
MP11816	0.764	270.144	pos	Pro-Gly-Pro	[M+H]+	C12H19N3O4	BRPMXFSTKXXNHF-DTWKUNHWSA-N	71.1			Organic acids and derivatives	Carboxylic acids and derivatives	Amino acids, peptides, and analogues					Level2	1.20662e+08	1.23955e+08	8.14469e+07	9.00499e+07	8.18555e+07	1.12328e+08	1.05906e+08	1.25553e+08	1.15935e+08	1.26886e+08	1.23482e+08	1.25431e+08	1.25832e+08	0.0191501
MP11817	1.073	270.144	pos	(2S)-1-[2-[[(2S)-Pyrrolidine-2-carbonyl]amino]acetyl]pyrrolidine-2-carboxylic Acid	[M+H]+	C12H19N3O4	BRPMXFSTKXXNHF-IUCAKERBSA-N	70.5	HMDB0260136		Organic acids and derivatives	Carboxylic acids and derivatives	Amino acids, peptides, and analogues					Level2	2.26166e+08	2.19537e+08	1.57793e+08	1.85547e+08	1.64941e+08	2.36798e+08	2.27612e+08	2.2844e+08	2.25864e+08	2.87612e+08	3.0705e+08	2.92101e+08	2.15854e+08	0.0261645
MP11827	7.05	270.279	pos	(2S,3R)-2-Amino-1,3-heptadecanediol	[M+H]+	C17H37NO2		87										Level2	3.95785e+07	3.89316e+07	5.54239e+07	5.71384e+07	9.84505e+07	3.76035e+07	4.07059e+07	3.90629e+07	4.04617e+07	3.09874e+07	3.16285e+07	3.04132e+07	4.31682e+07	0.0499709
MP11886	4.358	271.205	pos	Disogluside	[M+CH3OH+H]+	C33H52O8	WXMARHKAXWRNDM-GAMIEDRGSA-N	85.3	HMDB0029310		Lipids and lipid-like molecules	Steroids and steroid derivatives	Steroidal glycosides				#14144-06-0	Level2	1.55718e+07	1.53372e+07	1.80546e+07	1.80975e+07	1.76254e+07	2.06803e+07	2.06848e+07	1.53643e+07	2.08965e+07	9.1915e+06	9.16849e+06	8.94615e+06	1.61482e+07	0.0241402
MP11891	4.28	271.227	pos	2-keto palmitic acid	[M+H]+	C16H30O3	ZVNHILZUTNYFGT-UHFFFAOYSA-N	73.5			Lipids and lipid-like molecules	Fatty Acyls	Fatty acids and conjugates					Level2	1.24814e+07	1.22526e+07	1.32219e+07	1.27185e+07	1.27239e+07	1.15878e+07	1.20033e+07	1.27369e+07	1.19601e+07	1.13996e+07	9.4271e+06	9.92222e+06	1.26447e+07	0.0169488
MP11892	5.764	271.227	pos	11-Oxohexadecanoic acid	[M+H]+	C16H30O3	ANQQVTWQIBPDKQ-UHFFFAOYSA-N	80.6	HMDB0030978		Lipids and lipid-like molecules	Fatty Acyls	Fatty acids and conjugates				#2388-81-0	Level2	8.18739e+07	8.27698e+07	1.09003e+08	1.06278e+08	1.05526e+08	7.29711e+07	7.36775e+07	8.28646e+07	7.67658e+07	6.13232e+07	6.46856e+07	6.52607e+07	8.30283e+07	0.00626785
MP11893	5.704	271.227	pos	3-Oxohexadecanoic acid	[M+H]+	C16H30O3	ASICPMTWQSESKX-UHFFFAOYSA-N	79.8	HMDB0010733		Lipids and lipid-like molecules	Fatty Acyls	Fatty acids and conjugates					Level2	6.74866e+07	6.64586e+07	8.84297e+07	8.51664e+07	8.69466e+07	7.05518e+07	7.22372e+07	6.83926e+07	7.10881e+07	4.44513e+07	4.50603e+07	4.42451e+07	6.74578e+07	0.0117139
MP11942	3.835	272.131	pos	5,6-Dihydroxy-3-phenyl-1-aminomethylisochroman	[M+H]+	C16H17NO3	SUHGRZPINGKYNV-UHFFFAOYSA-N	67.1	HMDB0247720		Organoheterocyclic compounds	Benzopyrans	2-benzopyrans					Level2	1.61945e+08	1.61421e+08	1.83733e+08	1.93335e+08	1.93804e+08	2.49342e+08	2.49623e+08	1.64137e+08	2.52818e+08	7.56334e+07	7.69347e+07	7.23372e+07	1.64447e+08	0.0093665
MP11943	3.722	272.131	pos	()-Tembamide	[M+H]+	C16H17NO3	NICURWGAEFHESQ-UHFFFAOYSA-N	62.3	HMDB0030639		Benzenoids	Benzene and substituted derivatives	Benzoic acids and derivatives				#15298-28-9	Level2	2.04151e+07	2.02208e+07	2.22426e+07	2.05444e+07	2.39531e+07	2.87279e+07	2.75853e+07	2.04695e+07	2.89607e+07	1.4417e+07	1.51576e+07	1.3995e+07	2.05073e+07	0.00624108
MP11956	3.377	272.185	pos	ESTRADIOL-17ALPHA	[M+NH4]+		VOXZDWNPVJITMN-SFFUCWETSA-N	79	HMDB0000429	C02537	Lipids and lipid-like molecules	Steroids and steroid derivatives	Estrane steroids	Steroids	18-Carbon atoms	Estrane derivatives	#57-91-0	Level2	2.84136e+07	2.79986e+07	2.61185e+07	2.71272e+07	2.82352e+07	2.88276e+07	2.89984e+07	2.80853e+07	2.76759e+07	2.99851e+07	3.03689e+07	3.04613e+07	2.82538e+07	0.00653071
MP11961	6.045	272.258	pos	Myristoyl-EA	[M+H]+	C16H33NO2	JHIXEZNTXMFXEK-UHFFFAOYSA-N	72.1			Organic nitrogen compounds	Organonitrogen compounds	Amines					Level2	2.87255e+07	2.7511e+07	3.11286e+07	3.08937e+07	2.37528e+07	2.77502e+07	3.06253e+07	2.75212e+07	2.82324e+07	2.8119e+07	2.55709e+07	2.60875e+07	2.92232e+07	0.0306641
MP11962	4.598	272.258	pos	Myristoyl Ethanolamide	[M+H]+	C16H33NO2	JHIXEZNTXMFXEK-UHFFFAOYSA-N	65.8			Organic nitrogen compounds	Organonitrogen compounds	Amines					Level2	3.40789e+07	3.47788e+07	3.67737e+07	3.68437e+07	3.64238e+07	3.35839e+07	3.32595e+07	3.55594e+07	3.34e+07	3.27938e+07	3.20957e+07	3.84424e+07	3.56008e+07	0.0206734
MP12014	2.854	273.1	pos	3-Deaza-2'-deoxyadenosine	[M+NH4]2+	C11H14N4O3	KMQPIRJQPAVGJL-DJLDLDEBSA-N	63.1			Nucleosides, nucleotides, and analogues	Imidazole[4,5-c]pyridine ribonucleosides and ribonucleotides						Level2	7.71642e+06	7.38387e+06	3.99476e+06	5.33785e+06	4.47012e+06	5.80173e+06	4.87732e+06	7.92139e+06	5.30919e+06	1.15444e+07	1.27153e+07	1.35532e+07	7.77222e+06	0.029471
MP12022	4.349	273.163	pos	Meptin	[M+H]+	C16H22N2O3	FKNXQNWAXFXVNW-UHFFFAOYSA-N	84.1			Organoheterocyclic compounds	Quinolines and derivatives	Quinolones and derivatives					Level2	1.65816e+07	1.97452e+07	1.19615e+07	1.57914e+07	1.64674e+07	1.44947e+07	1.92014e+07	1.87521e+07	7.03072e+06	2.17183e+07	3.97757e+06	2.47167e+06	4.78205e+06	0.462146
MP12085	3.189	274.08	pos	3-methyl-5-oxo-5-(4-toluidino)pentanoic acid	[2M+H]+	C13H17NO3	QQEJGGHVHJKUSE-UHFFFAOYSA-N	82.6			Benzenoids	Benzene and substituted derivatives	Anilides					Level2	3.96802e+07	4.14725e+07	1.41179e+07	1.29229e+07	1.634e+07	4.94304e+07	7.25258e+07	4.30724e+07	1.06161e+08	7.95633e+07	5.3288e+07	4.21135e+07	4.32252e+07	0.0395774
MP12097	3.883	274.147	pos	4-(tert-butyl)phenyl 3,5-dimethylisoxazole-4-carboxylate	[M+CH3OH+H]+	C16H19NO3	OHIIPCLMYSFBTK-UHFFFAOYSA-N	60.3										Level2	5.7588e+07	5.98565e+07	5.68011e+07	6.02681e+07	5.82056e+07	7.86979e+07	7.36131e+07	6.12548e+07	7.33729e+07	5.35002e+07	5.76936e+07	5.28596e+07	5.89715e+07	0.0259172
MP12102	1.063	274.176	pos	4-Methylpropranolol	[M+H]+	C17H23NO2	INIIAIIRDKMVMR-UHFFFAOYSA-N	61.3	HMDB0246516		Benzenoids	Naphthalenes						Level2	1.37555e+08	1.40021e+08	1.43472e+08	1.47663e+08	1.77447e+08	1.28485e+08	1.3861e+08	1.36232e+08	1.35892e+08	1.25276e+08	1.19914e+08	1.21709e+08	1.46261e+08	0.0317718
MP12110	4.712	274.274	pos	Palmitic Acid	[2M+Na]+	C16H32O2	IPCSVZSSVZVIGE-UHFFFAOYSA-N	89.4	HMDB0000220	C00249	Lipids and lipid-like molecules	Fatty Acyls	Fatty acids and conjugates	Lipids	Fatty acids	Saturated fatty acids	#57-10-3	Level1	3.76396e+07	3.54726e+07	3.99772e+07	4.33209e+07	4.59881e+07	1.17965e+06	3.95134e+07	4.21655e+07	5.71561e+07	6.05474e+07	3.4106e+07	4.06817e+07	3.63198e+07	0.078644
MP12153	4.047	275.091	pos	Hydroxysesamone	[M+H]+	C15H14O5	KNOSIOWNDGUGFJ-UHFFFAOYSA-N	63.9	HMDB0037760		Lipids and lipid-like molecules	Prenol lipids	Quinone and hydroquinone lipids					Level2	1.58656e+07	1.53446e+07	1.9831e+07	2.12132e+07	1.92987e+07	1.7026e+07	1.7675e+07	1.56432e+07	1.70393e+07	1.0565e+07	1.02791e+07	9.85573e+06	1.56787e+07	0.0137902
MP12167	4.848	275.162	pos	(5E)-7-methylidene-10-oxo-4-(propan-2-yl)undec-5-enoic acid	[2M+Na]+	C15H24O3		84.4										Level2	6.28937e+07	6.23812e+07	6.62299e+07	5.89123e+07	6.18412e+07	6.22163e+07	5.99462e+07	6.20294e+07	5.81623e+07	5.68682e+07	5.66361e+07	5.6876e+07	6.35198e+07	0.0103383
MP12171	5.038	275.185	pos	1,9-NONANEDIOL DIACRYLATE	[M+CH3OH+H]+	C15H24O4	PGDIJTMOHORACQ-UHFFFAOYSA-N	67.2										Level2	6.14334e+06	6.16658e+06	6.46575e+06	6.24265e+06	7.08233e+06	8.21624e+06	7.84611e+06	6.30788e+06	7.25629e+06	1.77308e+06	4.87911e+06	5.39052e+06	6.34982e+06	0.0163867
MP12227	0.65	276.119	pos	gamma-Glutamylglutamine	[M+H]+	C10H17N3O6	JBFYFLXEJFQWMU-WDSKDSINSA-N	97.8	HMDB0011738	C05283	Organic acids and derivatives	Carboxylic acids and derivatives	Amino acids, peptides, and analogues				#10148-81-9	Level2	1.62358e+09	1.60729e+09	1.63958e+09	1.66122e+09	1.60239e+09	8.23287e+08	8.60471e+08	1.61436e+09	8.4053e+08	1.97294e+09	2.0573e+09	2.03993e+09	1.60855e+09	0.00460056
MP12231	1.031	276.144	pos	2-Ethylpropanedioylcarnitine	[M+H]+	C12H21NO6	HWVVDTFMNSFBTH-UHFFFAOYSA-N	76	HMDB0241868		Lipids and lipid-like molecules	Fatty Acyls	Fatty acid esters					Level2	1.06535e+09	1.04936e+09	1.3036e+09	1.30881e+09	1.19736e+09	1.27483e+09	1.36687e+09	1.07111e+09	1.31708e+09	6.67638e+08	7.45971e+08	7.04169e+08	1.06157e+09	0.00866742
MP12233	2.055	276.151	pos	6-(tert-butyl)-4-piperidinothieno[3,2-d]pyrimidine	[M+CH3OH+H]+	C15H21N3S		61.7										Level2	1.43661e+08	1.41886e+08	3.19802e+08	3.37113e+08	3.38809e+08	9.76841e+07	9.96888e+07	1.46305e+08	1.02258e+08	5.71971e+07	5.78307e+07	5.59258e+07	1.4658e+08	0.0154991
MP12234	0.606	276.155	pos	Glu-Lys	[M+H]+	C11H21N3O5	BBBXWRGITSUJPB-YUMQZZPRSA-N	81.6	HMDB0004207		Organic acids and derivatives	Carboxylic acids and derivatives	Amino acids, peptides, and analogues				#5891-53-2	Level2	6.32488e+08	6.21569e+08	5.80215e+08	5.78118e+08	5.80149e+08	3.04584e+08	2.91163e+08	6.28199e+08	3.02609e+08	7.08734e+08	7.06887e+08	7.22892e+08	6.2647e+08	0.00720162
MP12236	1.598	276.155	pos	epsilon-(gamma-Glutamyl)lysine	[M+H]+	C11H21N3O5	JPKNLFVGUZRHOB-YUMQZZPRSA-N	65	HMDB0003869		Organic acids and derivatives	Carboxylic acids and derivatives	Amino acids, peptides, and analogues				#17105-15-6	Level2	1.11914e+08	1.10654e+08	1.32073e+08	1.32992e+08	1.36923e+08	1.39081e+08	1.3673e+08	1.14125e+08	1.32746e+08	9.75521e+07	1.09006e+08	1.07011e+08	1.1357e+08	0.0140621
MP12237	3.789	276.163	pos	HOMATROPINE	[M+H]+	C16H21NO3	ZTVIKZXZYLEVOL-DGKWVBSXSA-N	61	HMDB0253199	C07814	Alkaloids and derivatives	Tropane alkaloids					#87-00-3	Level2	6.93823e+07	7.01789e+07	8.22321e+07	7.98129e+07	8.30412e+07	1.03474e+08	1.02119e+08	7.02236e+07	1.05272e+08	4.03244e+07	4.15612e+07	3.95616e+07	7.03449e+07	0.00626901
MP12238	2.282	276.17	pos	(-)-Physostigmine	[M+H]+	C15H21N3O2	PIJVFDBKTWXHHD-UKRRQHHQSA-N	64.1	HMDB0015116	C06535	Organoheterocyclic compounds	Indoles and derivatives	Pyrroloindoles	Alkaloids	Alkaloids derived from tryptophan and anthranilic acid	Pyrroloindole alkaloids	#57-47-6	Level2	4.89772e+06	5.4411e+06	6.15691e+06	1.01295e+07	1.07246e+07	4.51577e+06	4.22098e+06	3.87989e+06	6.46329e+06	2.40284e+06	4.85666e+06	4.66469e+06	5.39947e+06	0.148099
MP12242	4.851	276.195	pos	(1R,2S,3R,4R)-3-[(Cyclopentylmethyl)amino]-4-phenyl-1,2-cyclopentanediol	[2M+NH4]+	C17H25NO2		68.3										Level2	9.12873e+08	8.99181e+08	8.57743e+08	8.47426e+08	8.41461e+08	1.12425e+09	1.1021e+09	9.06902e+08	1.09908e+09	7.07955e+08	7.17795e+08	7.14603e+08	9.31991e+08	0.0153456
MP12281	0.699	277.102	pos	-L-Glutamyl-L-glutamic acid	[M+H]+	C10H16N2O7	KOSRFJWDECSPRO-WDSKDSINSA-N	93.2	HMDB0028818	C01425	Organic acids and derivatives	Carboxylic acids and derivatives	Amino acids, peptides, and analogues				#3929-61-1	Level2	1.01662e+08	1.02691e+08	1.31502e+08	1.23939e+08	1.29651e+08	1.24898e+08	1.33273e+08	1.02125e+08	1.25579e+08	5.85006e+07	5.20027e+07	5.20481e+07	1.03048e+08	0.00597467
MP12285	3.539	277.129	pos	Indophenol blue	[M+H]+	C18H16N2O	VRZJGENLTNRAIG-UHFFFAOYSA-N	61	HMDB0253477		Benzenoids	Naphthalenes						Level2	1.24462e+07	1.2258e+07	8.30444e+06	1.0292e+07	7.04397e+06	1.33634e+07	1.14648e+07	1.23831e+07	1.11064e+07	7.16073e+06	2.10966e+07	2.0893e+07	1.2754e+07	0.0169196
MP12290	3.251	277.155	pos	Cis-Cyclo(Leucyl-Tyrosyl)	[M+H]+	C15H20N2O3	GENSLUDVKWKQMX-STQMWFEESA-N	63.7			Organic acids and derivatives	Carboxylic acids and derivatives	Amino acids, peptides, and analogues					Level2	6.89765e+07	7.20648e+07	7.57169e+07	7.94533e+07	7.17296e+07	7.81914e+07	8.27221e+07	7.21661e+07	7.84036e+07	6.46357e+07	6.35994e+07	6.48529e+07	7.2291e+07	0.0224367
MP12295	5.529	277.216	pos	(9Z,12E)-15,16-Dihydroxy-9,12-octadecadienoic acid	[M+H]+	C18H32O4		89.2										Level2	3.45502e+07	3.32811e+07	3.65284e+07	3.45837e+07	4.05448e+07	2.44294e+07	3.25912e+07	3.40789e+07	2.04316e+07	3.32146e+07	3.34503e+07	3.51675e+07	3.33655e+07	0.0178818
MP12347	0.68	278.124	pos	N-(1-Deoxy-1-fructosyl)proline	[M+H]+	C11H19NO7	GSFRYAKUDPPHHG-MKSMHYHASA-N	76.9	HMDB0038493		Organic acids and derivatives	Carboxylic acids and derivatives	Amino acids, peptides, and analogues				#29118-61-4	Level2	2.16875e+08	2.18486e+08	3.47021e+08	3.47142e+08	3.50964e+08	1.59218e+08	1.67775e+08	2.13939e+08	1.58969e+08	1.33648e+08	1.39721e+08	1.36044e+08	2.14329e+08	0.00998862
MP12350	1.345	278.142	pos	4',6'-Diamidino-2-phenylindole	[M+H]+	C16H15N5	VIBDVOOELVZGDU-UHFFFAOYSA-N	64.2	HMDB0250859		Organoheterocyclic compounds	Indoles and derivatives	Indoles					Level2	3.09012e+07	3.17382e+07	5.93767e+07	5.93869e+07	5.76591e+07	3.14167e+07	3.03554e+07	3.24293e+07	3.3431e+07	1.42868e+07	1.50891e+07	8.35564e+06	3.24935e+07	0.0232967
MP12354	3.371	278.185	pos	Amitriptyline	[M+H]+	C20H23N	KRMDCWKBEZIMAB-UHFFFAOYSA-N	60.4	HMDB0014466	C06824	Benzenoids	Dibenzocycloheptenes					#50-48-6	Level2	1.1984e+08	1.19042e+08	1.02848e+08	1.01707e+08	1.08932e+08	1.22402e+08	1.39185e+08	1.20415e+08	1.23812e+08	1.53026e+08	1.48867e+08	1.57422e+08	1.22087e+08	0.0107186
MP12405	1.538	279.134	pos	Pro-tyr	[M+NH4]+	C14H18N2O4	OIDKVWTWGDWMHY-VXGBXAGGSA-N	73.8	HMDB0029029		Organic acids and derivatives	Carboxylic acids and derivatives	Amino acids, peptides, and analogues					Level2	8.39e+07	8.62091e+07	3.10827e+07	3.00164e+07	3.29836e+07	1.19551e+08	1.19587e+08	8.62464e+07	1.13748e+08	1.2136e+08	1.233e+08	1.32498e+08	8.64149e+07	0.013985
MP12407	2.393	279.134	pos	Tyrosyl-L-proline	[M+CH3OH+H]+	C14H18N2O4		86.3										Level2	4.02975e+08	4.01219e+08	4.12791e+08	4.25551e+08	4.27002e+08	4.03764e+08	3.98208e+08	4.00397e+08	4.07996e+08	3.60747e+08	3.73362e+08	3.42611e+08	4.31166e+08	0.03633
MP12408	3.863	279.134	pos	Phenylalanylhydroxyproline	[M+H]+	C14H18N2O4	WJSNJMXOBDSZDL-WOPDTQHZSA-N	62.5	HMDB0011176		Organic acids and derivatives	Carboxylic acids and derivatives	Amino acids, peptides, and analogues				#90965-82-5	Level2	3.3277e+08	3.2962e+08	3.79898e+08	4.3273e+08	4.26117e+08	3.6477e+08	3.7704e+08	3.31635e+08	3.70583e+08	2.05117e+08	2.10541e+08	1.97832e+08	3.32247e+08	0.00415957
MP12412	6.021	279.159	pos	Diisobutylphthalate	[M+H]+	C16H22O4	MGWAVDBGNNKXQV-UHFFFAOYSA-N	85.6	HMDB0013835	C15205	Benzenoids	Benzene and substituted derivatives	Benzoic acids and derivatives				#84-69-5	Level2	1.15468e+09	1.08647e+09	1.17466e+09	1.19459e+09	1.22656e+09	1.05994e+09	1.1553e+09	1.14146e+09	1.10692e+09	1.07004e+09	1.04741e+09	1.02014e+09	1.1451e+09	0.027223
MP12416	3.754	279.171	pos	(2R)-2-{[(2R)-2-Ammonio-4-methylpentanoyl]amino}-3-phenylpropanoate	[M+ACN+H]+	C15H22N2O3		87.6										Level2	2.17018e+07	2.22683e+07	7.59307e+06	1.03363e+07	8.14912e+06	1.14255e+07	1.16545e+07	2.22909e+07	1.16056e+07	3.98261e+07	3.91444e+07	4.06369e+07	2.20274e+07	0.0124206
MP12418	3.549	279.171	pos	Phe-leu	[M+NH4]+	C15H22N2O3	RFCVXVPWSPOMFJ-UHFFFAOYSA-N	87.1			Organic acids and derivatives	Carboxylic acids and derivatives	Amino acids, peptides, and analogues					Level2	4.48331e+07	4.4946e+07	4.85596e+07	5.00708e+07	4.97285e+07	5.08677e+07	4.94381e+07	4.56484e+07	5.19967e+07	4.23607e+07	4.26253e+07	4.00253e+07	4.5733e+07	0.0102908
MP12428	5.864	279.231	pos	(R)-lamenallenic acid	[M+H]+	C18H30O2	IHBRXZJPXHXMCN-IBUXWKBASA-N	86.3										Level2	7.51477e+08	7.34597e+08	1.028e+09	9.91962e+08	1.01471e+09	6.71773e+08	6.95131e+08	7.44009e+08	6.94525e+08	5.18622e+08	5.31652e+08	5.30494e+08	7.45378e+08	0.00938244
MP12431	5.708	279.232	pos	-linolenic acid	[M+H]+	C18H30O2	DTOSIQBPPRVQHS-PDBXOOCHSA-N	87.8	HMDB0001388	C06427	Lipids and lipid-like molecules	Fatty Acyls	Lineolic acids and derivatives	Lipids	Fatty acids	Unsaturated fatty acids	#463-40-1	Level2	3.5062e+08	3.45271e+08	4.70176e+08	4.4487e+08	4.80893e+08	1.90037e+08	1.90535e+08	3.61816e+08	1.9311e+08	3.65183e+08	3.8196e+08	3.58052e+08	3.46454e+08	0.0214834
MP12488	0.633	280.103	pos	Decoyinine	[M+NH4]+	C11H13N5O4	UZSSGAOAYPICBZ-SOCHQFKDSA-N	67.6			Organoheterocyclic compounds	Imidazopyrimidines	Purines and purine derivatives					Level2	2.68302e+08	2.64242e+08	3.38675e+08	3.36578e+08	3.19383e+08	3.27589e+08	3.11769e+08	2.63761e+08	3.19573e+08	1.47591e+08	1.38375e+08	1.45475e+08	2.60857e+08	0.0115935
MP12494	2.914	280.129	pos	Asn-Phe	[M+Na]+	C13H17N3O4	OMSMPWHEGLNQOD-VHSXEESVSA-N	93	HMDB0028738		Organic acids and derivatives	Carboxylic acids and derivatives	Amino acids, peptides, and analogues					Level2	1.29485e+08	1.2761e+08	1.03951e+08	1.02477e+08	1.05236e+08	1.74996e+08	1.72096e+08	1.30087e+08	1.76268e+08	1.11916e+08	1.17836e+08	1.18428e+08	1.3138e+08	0.0120928
MP12497	0.716	280.139	pos	Fructosylvaline	[M+H]+	C11H21NO7	KVUAQCKXYIJBCP-UHFFFAOYSA-N	79.8	HMDB0252496		Organic acids and derivatives	Carboxylic acids and derivatives	Amino acids, peptides, and analogues					Level2	3.41744e+09	3.39518e+09	4.30675e+09	4.29961e+09	4.19925e+09	3.57088e+09	3.66828e+09	3.42728e+09	3.52322e+09	2.44205e+09	2.35273e+09	2.34962e+09	3.41353e+09	0.00393381
MP12508	6.43	280.263	pos	Linoleamide	[M+H]+	C18H33NO	SFIHQZFZMWZOJV-UHFFFAOYSA-N	78.7	HMDB0062656		Organic acids and derivatives	Carboximidic acids and derivatives	Carboximidic acids				#3072-13-7	Level2	9.1075e+07	9.04146e+07	7.00316e+07	7.24033e+07	7.79052e+07	8.65985e+07	8.64611e+07	9.22718e+07	8.95223e+07	9.49329e+07	8.99942e+07	9.61349e+07	9.02093e+07	0.0102127
MP12541	4.09	281.005	pos	D-(-)-Luciferin	[M+H-H2O]+	C11H8N2O3S2	BJGNCJDXODQBOB-SSDOTTSWSA-N	97.9			Organic acids and derivatives	Carboxylic acids and derivatives	Amino acids, peptides, and analogues					Level2	2.24669e+08	2.213e+08	2.75924e+08	2.82002e+08	2.88089e+08	2.52875e+08	2.51406e+08	2.23509e+08	2.45537e+08	1.52829e+08	1.49793e+08	1.51654e+08	2.24958e+08	0.00743083
MP12544	1.633	281.097	pos	Methionyl-Methionine	[M+H]+	C10H20N2O3S2	ZYTPOUNUXRBYGW-UHFFFAOYSA-N	62.5	HMDB0028979		Organic acids and derivatives	Carboxylic acids and derivatives	Amino acids, peptides, and analogues					Level2	1.78565e+08	1.76117e+08	1.49921e+08	1.49554e+08	1.50961e+08	3.72522e+07	3.86294e+07	1.76461e+08	2.76016e+07	3.49823e+08	3.54051e+08	3.48365e+08	1.81939e+08	0.0150014
MP12546	3.155	281.113	pos	ASP-PHE	[M+H]+	C13H16N2O5	YZQCXOFQZKCETR-UHFFFAOYSA-N	89.7	HMDB0000706		Organic acids and derivatives	Carboxylic acids and derivatives	Amino acids, peptides, and analogues				#13433-09-5	Level2	4.97397e+07	4.97237e+07	4.07138e+07	3.84677e+07	4.23391e+07	6.19564e+07	6.21651e+07	4.93657e+07	6.17756e+07	4.43269e+07	4.39082e+07	4.60668e+07	5.01575e+07	0.00650796
MP12549	5.357	281.138	pos	nialamide	[M+H-H2O]+	C16H18N4O2	NOIIUHRQUVNIDD-UHFFFAOYSA-N	61.6	HMDB0255576		Organoheterocyclic compounds	Pyridines and derivatives	Pyridinecarboxylic acids and derivatives					Level2	4.88789e+07	4.71748e+07	4.30391e+07	3.91345e+07	4.03378e+07	3.18595e+07	2.94108e+07	4.72297e+07	3.06134e+07	3.33228e+07	3.67933e+07	4.3543e+07	4.79405e+07	0.0166453
MP12552	4.849	281.14	pos	2-[(7a-Hydroxy-3-oxo-5-propan-2-yl-1,3a,4,5,6,7-hexahydro-2-benzofuran-4-yl)-hydroxymethyl]prop-2-enoic acid	[2M+Na]+	C15H22O6		71.5										Level2	1.07198e+08	1.06483e+08	1.15221e+08	1.06354e+08	1.1045e+08	1.34697e+08	1.32757e+08	1.08675e+08	1.32118e+08	8.45207e+07	8.44155e+07	8.92661e+07	1.07406e+08	0.00849738
MP12555	2.178	281.149	pos	tyr-val	[M+H]+	C14H20N2O4	OYOQKMOWUDVWCR-NEPJUHHUSA-N	89.7	HMDB0029118		Organic acids and derivatives	Carboxylic acids and derivatives	Amino acids, peptides, and analogues					Level2	7.80443e+07	7.70639e+07	1.19392e+08	1.2122e+08	1.26325e+08	8.56416e+07	9.39083e+07	7.94323e+07	9.34556e+07	4.6334e+07	4.80082e+07	3.27299e+07	7.98083e+07	0.0161303
MP12556	4.096	281.15	pos	(1E)-5-hydroxy-1,7-diphenylhept-1-en-3-one	[M+H-H2O]+	C19H20O2	OUAINJWTDRNZIJ-ACCUITESSA-N	61			Phenylpropanoids and polyketides	Diarylheptanoids	Linear diarylheptanoids					Level2	268814	279535	1.76153e+07	1.63891e+07	2.20202e+07	80307.7	174391	266037	133643	4.23098e+06	100935	4.1411e+06	352400	0.140165
MP12557	2.851	281.166	pos	N-(4-piperidinophenyl)benzamide	[M+2H]2+	C18H20N2O	YLOKWKMPODCMBQ-UHFFFAOYSA-N	61.4										Level2	5.17994e+07	5.24313e+07	1.09314e+08	1.1026e+08	1.08109e+08	5.54956e+07	5.3684e+07	5.25913e+07	5.52831e+07	1.12328e+07	1.03286e+07	1.21462e+07	5.36207e+07	0.0143545
MP12566	5.793	281.247	pos	Linoleate	[M+H]+	C18H32O2	OYHQOLUKZRVURQ-HZJYTTRNSA-N	95.2	HMDB0000673	C01595	Lipids and lipid-like molecules	Fatty Acyls	Lineolic acids and derivatives	Lipids	Fatty acids	Unsaturated fatty acids	#60-33-3	Level1	7.57638e+07	7.37626e+07	6.90584e+07	8.43065e+07	9.32006e+07	6.00925e+07	6.60205e+07	7.56585e+07	6.6464e+07	6.94606e+07	7.17644e+07	7.42161e+07	7.58047e+07	0.0131805
MP12608	1.158	282.083	pos	Nitrazepam	[M+H]+	C15H11N3O3	KJONHKAYOJNZEC-UHFFFAOYSA-N	75.7	HMDB0015534	C07487	Organoheterocyclic compounds	Benzodiazepines	1,4-benzodiazepines				#146-22-5	Level2	4.78866e+08	4.71686e+08	3.44358e+08	3.2107e+08	3.48897e+08	5.8353e+08	5.5557e+08	4.77773e+08	5.42989e+08	4.78391e+08	4.53591e+08	4.88021e+08	4.98071e+08	0.0237262
MP12615	0.644	282.118	pos	N-(1-Deoxy-1-fructosyl)threonine	[M+H]+	C10H19NO8	JUBGLICOZRKBCO-KNWYLTHMSA-N	67.4	HMDB0037843		Organic oxygen compounds	Organooxygen compounds	Carbohydrates and carbohydrate conjugates				#70954-04-0	Level2	7.89497e+08	7.7506e+08	1.12521e+09	1.11884e+09	1.09491e+09	7.22851e+08	7.20015e+08	7.76278e+08	7.22457e+08	4.45782e+08	4.62086e+08	4.68896e+08	7.79716e+08	0.00838781
MP12621	3.603	282.161	pos	Piberaline	[M+H]+	C17H19N3O	TZFUBYYADABEAV-UHFFFAOYSA-N	86.3	HMDB0256526		Organoheterocyclic compounds	Pyridines and derivatives	Pyridinecarboxylic acids and derivatives					Level2	1.08338e+07	1.09533e+07	2.63248e+07	2.66692e+07	2.57574e+07	2.57303e+06	2.65281e+06	1.09708e+07	2.47824e+06	3.96394e+06	3.89984e+06	4.4488e+06	1.09082e+07	0.00559952
MP12625	7.073	282.222	pos	N-{[(2R,4S,5R)-5-Ethyl-1-azabicyclo[2.2.2]oct-2-yl]methyl}-4-morpholinecarboxamide	[M+H-H2O]+	C15H27N3O2		81.9										Level2	1.1013e+08	1.09921e+08	1.39221e+08	1.4172e+08	1.45309e+08	1.09629e+08	1.09027e+08	1.0867e+08	1.04675e+08	8.57538e+07	8.21601e+07	8.6538e+07	1.13379e+08	0.018177
MP12628	6.926	282.279	pos	Oleamide	[2M+H]+	C18H35NO	FATBGEAMYMYZAF-UHFFFAOYSA-N	91.8	HMDB0002117	C19670	Lipids and lipid-like molecules	Fatty Acyls	Fatty amides	Lipids	FA Fatty acyls	FA08 Fatty amides	#301-02-0	Level1	8.20327e+08	8.13293e+08	6.78874e+08	6.64429e+08	7.70858e+08	8.05915e+08	8.41425e+08	8.10817e+08	8.0829e+08	9.07376e+08	8.85957e+08	9.3583e+08	9.05513e+08	0.0543636
MP12664	3.635	283.008	pos	5-Bromotryptophan	[M+Na]+	C11H11BrN2O2	KZDNJQUJBMDHJW-VIFPVBQESA-N	96.4	HMDB0240660		Organoheterocyclic compounds	Indoles and derivatives	Indolyl carboxylic acids and derivatives				#25197-99-3	Level2	1.77313e+08	1.74679e+08	2.18066e+08	2.16608e+08	2.19745e+08	1.80368e+08	1.70132e+08	1.77095e+08	1.82399e+08	1.48285e+08	1.489e+08	1.47254e+08	1.77423e+08	0.00739571
MP12671	1.074	283.066	pos	5-Hydroxy-4-methoxy-6-canthinone 3-N-oxide	[M+H]+	C15H10N2O4	BACBQAVGXGDIMD-UHFFFAOYSA-N	60	HMDB0040794		Alkaloids and derivatives	Indolonaphthyridine alkaloids					#129722-98-1	Level2	1.46135e+08	1.45494e+08	1.07325e+08	1.07786e+08	1.01254e+08	1.64099e+08	1.91312e+08	1.4568e+08	1.66093e+08	1.53173e+08	1.58309e+08	1.29751e+08	1.3885e+08	0.0240911
MP12682	1.496	283.165	pos	2-(3-{[3-(Tetrahydro-2H-pyran-4-ylamino)-3-oxetanyl]methyl}-1,2-oxazol-5-yl)ethanol	[M+CH3OH+H]+	C14H22N2O4		61.3										Level2	7.56113e+07	7.46087e+07	5.05895e+07	5.01728e+07	5.32199e+07	1.08629e+08	1.17027e+08	7.6659e+07	1.05027e+08	7.90934e+07	8.68342e+07	7.63684e+07	7.77989e+07	0.0180045
MP12688	4.358	283.205	pos	(2Z)-3-(Hydroxymethyl)-5-[(1S,2R,4aR,8aR)-5-(hydroxymethyl)-1,2,4a-trimethyl-1,2,3,4,4a,7,8,8a-octahydro-1-naphthalenyl]-2-pentenoic acid	[M+ACN+H]+	C20H32O4		81.2										Level2	3.70052e+07	3.71488e+07	4.34533e+07	4.5242e+07	4.51186e+07	5.21675e+07	5.18033e+07	3.73209e+07	5.15639e+07	2.07091e+07	2.07995e+07	2.04436e+07	3.73845e+07	0.00461159
MP12698	4.909	283.264	pos	Isooctadecenoic acid	[M+H]+	C18H34O2	BNRRFUKDMGDNNT-JQIJEIRASA-N	83.5			Lipids and lipid-like molecules	Fatty Acyls	Fatty acids and conjugates					Level2	3.81103e+07	3.65874e+07	3.05616e+07	2.71664e+07	2.98823e+07	3.32574e+07	3.76489e+07	3.78264e+07	3.51686e+07	4.39852e+07	3.99714e+07	3.95293e+07	3.78999e+07	0.0183383
MP12699	6.189	283.264	pos	ELAIDIC ACID	[M+H]+	C18H34O2	ZQPPMHVWECSIRJ-MDZDMXLPSA-N	89	HMDB0000573	C01712	Lipids and lipid-like molecules	Fatty Acyls	Fatty acids and conjugates	Lipids	Fatty acids	Unsaturated fatty acids	#112-79-8	Level1	2.6271e+08	2.51666e+08	2.95247e+08	2.94143e+08	3.17957e+08	1.97202e+08	2.02741e+08	2.63013e+08	2.11292e+08	2.59598e+08	2.5261e+08	2.59507e+08	2.63344e+08	0.021847
MP12736	3.392	284.095	pos	(4-Hydroxy-3,5-dimethoxyphenyl)(4-morpholinyl)methanethione	[M+H]+	C13H17NO4S		62										Level2	2.22765e+08	2.25842e+08	1.95377e+08	2.05244e+08	1.96519e+08	3.71378e+08	3.71525e+08	2.24744e+08	3.7659e+08	1.29942e+08	1.27944e+08	1.24569e+08	2.26499e+08	0.00726359
MP12747	3.328	284.186	pos	alpha-Hydroxymetoprolol	[M+H]+	C15H25NO4	OFRYBPCSEMMZHR-UHFFFAOYSA-N	61.6	HMDB0060994		Benzenoids	Phenol ethers						Level2	5.3698e+07	5.46212e+07	5.5519e+07	5.49907e+07	5.86194e+07	5.53565e+07	5.83436e+07	5.39254e+07	5.1949e+07	5.56471e+07	5.63944e+07	5.47192e+07	5.47954e+07	0.0097812
MP12758	6.318	284.295	pos	Stearamide	[M+H]+	C18H37NO	LYRFLYHAGKPMFH-UHFFFAOYSA-N	89.4	HMDB0034146	C13846	Organic acids and derivatives	Carboximidic acids and derivatives	Carboximidic acids	Lipids	FA Fatty acyls	FA08 Fatty amides	#124-26-5	Level2	2.9148e+08	2.99736e+08	3.31243e+08	3.03932e+08	3.50725e+08	2.90687e+08	2.66976e+08	2.89822e+08	2.72815e+08	2.56197e+08	2.64439e+08	2.79815e+08	3.09218e+08	0.0299004
MP12790	7.424	284.91	pos	3,3-Dibromo-2-n-butylacrylic acid	[M+H]+	C7H10Br2O2	UCMKMXBMPRBGRH-UHFFFAOYSA-N	66.9			Lipids and lipid-like molecules	Fatty Acyls	Fatty acids and conjugates					Level2	6.52874e+07	6.58937e+07	7.88826e+07	4.54061e+07	5.96696e+07	6.77695e+07	5.33806e+07	6.4397e+07	4.46581e+07	6.38308e+07	6.15892e+07	3.74584e+07	6.71236e+07	0.017427
MP12795	3.669	285.052	pos	Cinoxacin	[2M+Na]+	C12H10N2O5	VDUWPHTZYNWKRN-UHFFFAOYSA-N	68.4	HMDB0014965	C08052	Organoheterocyclic compounds	Diazanaphthalenes	Benzodiazines				#28657-80-9	Level2	375327	180650	897059	1.44736e+07	774080	2.96292e+07	2.95546e+07	404025	3.02241e+07	841228	1.65885e+07	60116.2	247863	0.349648
MP12804	2.848	285.134	pos	{8-hydroxy-4,4,6,10-tetramethyl-5-oxo-2,9-dioxatricyclo[4.3.1.0,]decan-10-yl}acetic acid	[M+H]+	C14H20O6		77.7										Level2	2.06305e+07	2.03879e+07	2.10204e+07	2.23928e+07	2.13153e+07	2.35163e+07	2.24827e+07	2.05715e+07	2.31679e+07	1.86179e+07	2.03353e+07	2.06824e+07	2.10408e+07	0.0133375
MP12810	6.147	285.221	pos	(2beta,5xi,9xi)-Kaur-16-ene-2,18,19-triol	[M+NH4]+	C20H32O3		86.8										Level2	3.58493e+07	3.47847e+07	3.28657e+07	3.74992e+07	3.77548e+07	3.27078e+07	3.39132e+07	3.53429e+07	3.65744e+07	3.23679e+07	2.95956e+07	3.06361e+07	3.46599e+07	0.015574
MP12862	0.71	286.14	pos	N-Norcodeine	[M+H]+	C17H19NO3	HKOIXWVRNLGFOR-UHFFFAOYSA-N	61.9	HMDB0255211		Alkaloids and derivatives	Morphinans						Level2	9.82514e+08	9.63782e+08	8.04606e+08	8.04821e+08	8.15784e+08	1.19989e+09	1.18264e+09	9.72647e+08	1.14514e+09	8.91655e+08	9.07958e+08	8.82641e+08	9.7443e+08	0.00789579
MP12863	0.941	286.14	pos	Norhydrocodone	[M+Na]+	C17H19NO3	JGORUXKMRLIJSV-ZWUPXRALSA-N	65.7	HMDB0061070		Alkaloids and derivatives	Morphinans						Level2	3.20263e+08	3.27459e+08	2.92093e+08	2.77593e+08	2.97838e+08	4.10149e+08	3.90079e+08	3.25036e+08	4.21052e+08	2.90301e+08	2.75455e+08	2.82803e+08	3.38846e+08	0.0240473
MP12876	4.747	286.273	pos	C17 Sphingosine	[M+H]+	C17H35NO2	RBEJCQPPFCKTRZ-BUHFOSPRSA-N	88.9			Organic nitrogen compounds	Organonitrogen compounds	Amines					Level2	2.41321e+08	2.39502e+08	2.3727e+08	2.31341e+08	2.39501e+08	2.20511e+08	2.27478e+08	2.44114e+08	2.21204e+08	2.60495e+08	2.63796e+08	2.63381e+08	2.38853e+08	0.00977525
MP12926	1.463	287.155	pos	CYCLOCREATINE	[2M+H]+	C5H9N3O2	AMHZIUVRYRVYBA-UHFFFAOYSA-N	79.5	HMDB0250642		Organic acids and derivatives	Carboxylic acids and derivatives	Amino acids, peptides, and analogues					Level2	1.43513e+08	1.37987e+08	1.65632e+08	1.67751e+08	1.57786e+08	1.75637e+08	1.7307e+08	1.38177e+08	1.69252e+08	6.69535e+07	6.91145e+07	6.96424e+07	1.38432e+08	0.0190905
MP12935	6.459	287.237	pos	(5Z,8Z,11Z,14Z)-N-[(2R)-2-Hydroxypropyl]-5,8,11,14-icosatetraenamide	[M+ACN+H]+	C23H39NO2		86.9										Level2	7.32155e+07	7.04155e+07	7.25465e+07	6.9352e+07	7.24974e+07	6.72614e+07	6.4911e+07	7.13278e+07	6.73189e+07	6.08482e+07	6.13158e+07	6.29976e+07	7.07897e+07	0.0174048
MP12974	0.696	288.119	pos	(3R)-8-hydroxy-3-(4-methoxyphenyl)-3,4-dihydro-1H-2-benzopyran-1-one	[M+NH4]+	C16H14O4	DEFIJGJJJKEYGS-CQSZACIVSA-N	65.9			Organoheterocyclic compounds	Benzopyrans	2-benzopyrans					Level2	8.69532e+07	8.73367e+07	7.22386e+07	6.86379e+07	7.31675e+07	1.04228e+08	1.05756e+08	8.87462e+07	9.87685e+07	7.8203e+07	6.66088e+07	7.02909e+07	8.69249e+07	0.0098079
MP12982	1.157	288.155	pos	Dihydromorphine	[M+NH4]2+	C17H21NO3	InChIKey=IJVCSMSMFSCRME-KBQPJGBKSA-N	63.7	HMDB0060548	C11782	Alkaloids and derivatives	Morphinans					#509-60-4	Level2	1.14699e+08	1.1495e+08	9.48897e+07	1.01924e+08	1.04895e+08	6.04575e+07	5.62571e+07	1.1726e+08	4.3714e+06	1.79208e+08	1.6912e+08	1.73621e+08	1.23352e+08	0.0342494
MP12983	1.414	288.155	pos	Ritodrine	[M+CH3OH+H]+	C17H21NO3	IOVGROKTTNBUGK-SJCJKPOMSA-N	74.1	HMDB0015005	C07239	Benzenoids	Benzene and substituted derivatives	Phenethylamines				#26652-09-5	Level2	3.77728e+08	3.60362e+08	2.2699e+08	2.4024e+08	2.28467e+08	2.23034e+08	4.4512e+07	3.72604e+08	2.25609e+08	5.78903e+08	5.79372e+08	5.98714e+08	3.70669e+08	0.0196814
MP12997	3.968	288.253	pos	Prosopinine	[M+H]+	C16H33NO3	SEUBYHFHBZVRCC-QGAIPKOMSA-N	66.2		C10167	Alkaloids and derivatives			Lipids	SP Sphingolipids	SP01 Sphingoid bases	#14058-39-0	Level2	3.21591e+07	3.18344e+07	3.22674e+07	3.15707e+07	3.49376e+07	3.94783e+07	4.12484e+07	3.26789e+07	4.12039e+07	2.36544e+07	2.23819e+07	2.44144e+07	3.18113e+07	0.0125913
MP12999	4.58	288.289	pos	Methyl palmitate	[M+ACN+H]+	C17H34O2	FLIACVVOZYBSBS-UHFFFAOYSA-N	95.8	HMDB0061859	C16995	Lipids and lipid-like molecules	Fatty Acyls	Fatty acid esters	Lipids	FA Fatty acyls	FA07 Fatty esters	#112-39-0	Level2	3.54982e+09	3.47922e+09	3.4792e+09	3.4906e+09	3.48683e+09	3.51834e+09	3.74549e+09	3.48482e+09	3.44722e+09	3.28723e+09	3.39546e+09	3.40893e+09	3.54226e+09	0.0105755
MP13048	3.508	289.126	pos	myclobutanil [ANSI]	[M+2H]2+	C15H17ClN4		60.3										Level2	4.94257e+07	4.89968e+07	2.79695e+07	2.75224e+07	2.88281e+07	5.77512e+07	5.80048e+07	4.88241e+07	5.80756e+07	7.27752e+07	7.13501e+07	7.27883e+07	5.04206e+07	0.0144772
MP13060	4.358	289.216	pos	oxandrolone	[M+CH3OH+H]+	C19H30O3	QSLJIVKCVHQPLV-PEMPUTJUSA-N	78.2	HMDB0014759	C07346	Lipids and lipid-like molecules	Steroids and steroid derivatives	Steroid lactones				#53-39-4	Level2	9.71163e+06	9.67765e+06	1.13189e+07	1.13336e+07	1.13413e+07	1.32437e+07	1.33642e+07	9.63477e+06	1.30098e+07	4.89434e+06	5.27652e+06	5.2077e+06	9.86539e+06	0.0103274
MP13121	1.297	290.135	pos	norscopolamine	[M+H]+	C16H19NO4	MOYZEMOPQDTDHA-ZOONQSOGSA-N	61.1	HMDB0255751		Organic acids and derivatives	Hydroxy acids and derivatives	Beta hydroxy acids and derivatives					Level2	4.40172e+07	4.46902e+07	3.32105e+07	3.51165e+07	3.3484e+07	6.38818e+07	6.34054e+07	4.44802e+07	6.14958e+07	4.10375e+07	3.98185e+07	4.0847e+07	4.47933e+07	0.00773735
MP13129	2.012	290.17	pos	Hyoscyamine	[M+H]+	C17H23NO3	RKUNBYITZUJHSG-UHFFFAOYSA-N	61.7	HMDB0014568	C02046	Alkaloids and derivatives	Tropane alkaloids		Alkaloids	Alkaloids derived from ornithine	Tropane alkaloids	#101-31-5	Level2	3.08235e+07	3.05143e+07	3.94916e+07	4.00959e+07	3.85497e+07	3.3131e+07	3.97185e+07	3.40659e+07	3.56337e+07	2.65525e+07	3.96065e+07	3.80994e+07	3.41437e+07	0.0613827
MP13177	0.541	291.155	pos	3-[4-methyl-1-(2-methylpropanoyl)-3-oxocyclohexyl]butanoic acid	[M+H]+	C15H24O4	ZIOCYJNRYIRTQD-UHFFFAOYSA-N	62.7			Lipids and lipid-like molecules	Prenol lipids	Monoterpenoids					Level2	9.46109e+07	9.3185e+07	1.10595e+08	1.0611e+08	1.04413e+08	9.20001e+07	8.64363e+07	9.37866e+07	9.03887e+07	7.54787e+07	8.45436e+07	8.42282e+07	9.39612e+07	0.00624846
MP13186	5.573	291.268	pos	Arachidonyl alcohol	[M+H]+	C20H34O	NYBCZSBDKXGAGM-DOFZRALJSA-N	87.5										Level2	3.04504e+07	3.09778e+07	4.45766e+07	4.7314e+07	4.97628e+07	2.3187e+07	2.33537e+07	2.98235e+07	2.53796e+07	2.60023e+07	3.12441e+07	3.07482e+07	3.17925e+07	0.0271106
MP13242	0.646	292.103	pos	Neodysiherbaine A	[M+H]+	C11H17NO8	NRTJEXLNSCGBJU-UHFFFAOYSA-N	73.4			Organic acids and derivatives	Carboxylic acids and derivatives	Amino acids, peptides, and analogues					Level2	1.69182e+08	1.66628e+08	1.91762e+08	1.89309e+08	1.77534e+08	2.11136e+08	2.03779e+08	1.65867e+08	2.08309e+08	1.1656e+08	9.4914e+07	9.37303e+07	1.64094e+08	0.0126916
MP13256	5.181	292.227	pos	Exaprolol	[M+H]+	C18H29NO2	ABXHHEZNIJUQFM-UHFFFAOYSA-N	66.8	HMDB0252141		Benzenoids	Phenol ethers						Level2	2.77235e+07	2.80778e+07	3.81458e+07	3.27241e+07	3.33856e+07	6.33957e+07	3.67191e+07	2.9095e+07	3.64343e+07	1.52774e+07	1.74272e+07	1.57538e+07	2.76334e+07	0.0238083
MP13258	5.336	292.227	pos	s-Triazine, 2-amino-4-((4-methyl-1-piperazinyl)methyl)-6-piperidino-	[M+H]+	C14H25N7	WVOFKCSIJHHMBM-UHFFFAOYSA-N	63.9	HMDB0248038		Organoheterocyclic compounds	Triazines	Aminotriazines					Level2	2.99186e+07	3.02136e+07	4.73239e+07	3.95377e+07	4.5553e+07	2.60839e+07	3.04452e+07	3.03756e+07	3.06671e+07	5.49492e+06	1.03798e+07	1.10831e+07	2.95656e+07	0.0118672
MP13306	2.365	293.113	pos	4-tert-Butylphenyl salicylate	[M+NH4]+	C17H18O3	DBOSBRHMHBENLP-UHFFFAOYSA-N	61.6	HMDB0041314		Phenylpropanoids and polyketides	Depsides and depsidones					#87-18-3	Level2	1.08887e+08	1.0508e+08	1.76732e+08	1.70398e+08	1.73284e+08	1.18433e+08	1.22303e+08	1.0741e+08	1.14293e+08	3.5253e+07	2.66564e+07	3.59731e+07	1.07605e+08	0.0147823
MP13308	1.39	293.135	pos	His-His	[M+Na]+	C12H16N6O3	SGCGMORCWLEJNZ-UHFFFAOYSA-N	63.9	HMDB0028887		Organic acids and derivatives	Carboxylic acids and derivatives	Amino acids, peptides, and analogues				#306-14-9	Level2	1.9011e+08	1.87312e+08	1.63769e+08	1.63229e+08	1.65825e+08	2.96864e+08	2.8427e+08	1.90271e+08	3.04156e+08	1.34459e+08	1.28625e+08	1.37395e+08	1.90618e+08	0.00804439
MP13325	6.338	293.248	pos	Methyl Linolenate	[M+H]+	C19H32O2	DVWSXZIHSUZZKJ-UHFFFAOYSA-N	84.9	HMDB0254600		Lipids and lipid-like molecules	Fatty Acyls	Lineolic acids and derivatives					Level1	2.1256e+07	2.09232e+07	2.26778e+07	2.27127e+07	2.40351e+07	1.06191e+07	1.06413e+07	2.14573e+07	1.06286e+07	2.85343e+07	2.6617e+07	2.7178e+07	2.14325e+07	0.0115787
MP13365	0.737	294.101	pos	Islatravir	[M+H]+	C12H12FN5O3	IKKXOSBHLYMWAE-UHFFFAOYSA-N	65.5	HMDB0253596		Organoheterocyclic compounds	Imidazopyrimidines	Purines and purine derivatives					Level2	1.94105e+08	1.90917e+08	1.99686e+08	1.86269e+08	1.94615e+08	1.89446e+08	1.6361e+08	1.86913e+08	2.01993e+08	1.9232e+08	2.48286e+08	2.48779e+08	1.86624e+08	0.0187917
MP13371	4.075	294.145	pos	Gln-Phe	[M+H]+	C14H19N3O4	VHLZDSUANXBJHW-GHMZBOCLSA-N	66.7	HMDB0028804		Organic acids and derivatives	Carboxylic acids and derivatives	Amino acids, peptides, and analogues				#92327-75-8	Level2	6.10968e+07	6.2372e+07	3.24188e+07	3.2593e+07	3.36016e+07	4.34739e+07	6.87218e+07	6.3056e+07	6.83621e+07	8.31354e+07	8.68631e+07	8.71738e+07	6.35577e+07	0.0170563
MP13373	1.031	294.154	pos	N-(1-Deoxy-1-fructosyl)isoleucine	[M+H]+	C12H23NO7	VYGRYVGDPYFVCA-DWOGUGJQSA-N	80.3	HMDB0039780		Organic oxygen compounds	Organooxygen compounds	Alcohols and polyols				#87304-79-8	Level2	4.64223e+09	4.64992e+09	5.8808e+09	6.06397e+09	5.60544e+09	5.69014e+09	6.1173e+09	4.68843e+09	5.74489e+09	3.06353e+09	3.31393e+09	3.02787e+09	4.6156e+09	0.00647283
MP13375	0.977	294.154	pos	3-(4-Fluoro-phenylcarbamoyl)-1,2,2-trimethyl-cyclopentanecarboxylic acid	[2M+Na]+	C16H20FNO3	MSEIWOOIEJSTAK-UHFFFAOYSA-N	72.1			Benzenoids	Benzene and substituted derivatives	Anilides					Level2	5.96491e+08	5.97368e+08	6.99634e+08	5.7556e+08	7.35822e+08	7.36117e+08	6.59937e+08	5.88663e+08	7.32743e+08	3.41166e+08	3.13718e+08	3.54327e+08	6.17805e+08	0.0207418
MP13377	2.894	294.155	pos	N-(1-Deoxy-1-fructosyl)leucine	[M+H]+	C12H23NO7	KGTRBDVOUPALMB-PPNLDZOPSA-N	64.4	HMDB0037840		Organic acids and derivatives	Carboxylic acids and derivatives	Amino acids, peptides, and analogues				#34393-18-5	Level2	1.3033e+08	1.28383e+08	3.07623e+08	3.09998e+08	3.17265e+08	6.80826e+07	7.0059e+07	1.31074e+08	7.69617e+07	3.42723e+07	3.76982e+07	3.69568e+07	1.30542e+08	0.00903665
MP13378	3.547	294.16	pos	N-Benzyltryptophanamide	[M+ACN+H]+	C18H19N3O	LTLVOJXXQDFIPW-UHFFFAOYSA-N	91			Organoheterocyclic compounds	Indoles and derivatives	Tryptamines and derivatives					Level2	2.93327e+07	2.92171e+07	7.1581e+07	6.9208e+07	7.03477e+07	8.25243e+06	8.70649e+06	2.9014e+07	8.77409e+06	9.60405e+06	9.64482e+06	9.89093e+06	2.99881e+07	0.0143318
MP13424	0.67	295.095	pos	[(1S,4aR,5S,7aS)-1-(beta-D-Glucopyranosyloxy)-5-hydroxy-1,4a,5,7a-tetrahydrocyclopenta[c]pyran-7-yl]methyl (2E)-3-(4-hydroxyphenyl)acrylate	[2M+Na]+	C24H28O11		64.3										Level2	1.01254e+08	1.00247e+08	8.90859e+07	9.14645e+07	8.84206e+07	3.46645e+07	3.35301e+07	9.83737e+07	3.19372e+07	1.52632e+08	1.54971e+08	1.50839e+08	1.00566e+08	0.012303
MP13428	1.818	295.128	pos	Phe-glu	[M+CH3OH+H]+	C14H18N2O5	JXWLMUIXUXLIJR-QWRGUYRKSA-N	88	HMDB0028994		Organic acids and derivatives	Carboxylic acids and derivatives	Amino acids, peptides, and analogues				#3617-45-6	Level2	3.38634e+08	3.34472e+08	9.9657e+07	1.00684e+08	1.04192e+08	5.79513e+08	6.04928e+08	3.42366e+08	5.68572e+08	3.64757e+08	3.68283e+08	3.76766e+08	3.42981e+08	0.0115694
MP13430	3.267	295.128	pos	Glutamylphenylalanine	[M+H]+	C14H18N2O5	XMBSYZWANAQXEV-QWRGUYRKSA-N	81.5	HMDB0029156		Organic acids and derivatives	Carboxylic acids and derivatives	Amino acids, peptides, and analogues				#20556-22-3	Level2	3.61668e+09	3.6165e+09	4.88899e+09	4.97196e+09	4.83203e+09	2.30107e+09	2.34062e+09	3.66166e+09	2.31119e+09	3.74454e+09	3.80456e+09	3.79499e+09	3.66841e+09	0.00772007
MP13432	4.445	295.128	pos	4'-tert-Butyl-2',6'-dimethyl-3',5'-dinitroacetophenone	[M+H]+	C14H18N2O5	WXCMHFPAUCOJIG-UHFFFAOYSA-N	61.4	HMDB0031865		Organic oxygen compounds	Organooxygen compounds	Carbonyl compounds				#81-14-1	Level2	1.04028e+07	1.02495e+07	7.32832e+06	7.41879e+06	6.45715e+06	4.78967e+06	4.61119e+06	1.02693e+07	4.3812e+06	1.94572e+07	1.98448e+07	1.92885e+07	1.10814e+07	0.0374277
MP13435	0.546	295.15	pos	9-(3-Amino-3-deoxy-alpha-D-ribofuranosyl)-N,N-dimethyl-9H-purin-6-amine	[M+Na]+	C12H18N6O3		66.8										Level2	3.1924e+09	3.14417e+09	3.37535e+09	3.11023e+09	3.35332e+09	3.50911e+09	3.44218e+09	3.14909e+09	3.38919e+09	2.6533e+09	2.64938e+09	2.49381e+09	3.23404e+09	0.0132343
MP13436	2.1	295.163	pos	(5Z)-7-[(1S,2R,3R,4R)-3-{[2-(Phenylcarbamoyl)hydrazino]methyl}-7-oxabicyclo[2.2.1]hept-2-yl]-5-heptenoic acid	[M+ACN+H]+	C21H29N3O4		62.4										Level2	3.56118e+08	3.642e+08	9.20967e+07	9.3752e+07	9.49345e+07	3.39854e+08	3.42521e+08	3.7261e+08	3.64213e+08	6.54087e+08	6.60623e+08	6.65566e+08	3.7327e+08	0.0220645
MP13437	1.701	295.164	pos	L-Isoleucyl-D-tyrosine	[2M+H]+	C15H22N2O4		60.8										Level2	3.6208e+07	3.5708e+07	1.35472e+06	3.25546e+07	3.68116e+07	5.36288e+07	5.58817e+07	3.66098e+07	5.05449e+07	7.59779e+07	7.49319e+07	7.73801e+07	3.70934e+07	0.0161768
MP13494	3.768	296.176	pos	Dibenzepin	[M+NH4]+	C18H21N3O	QPGGEKPRGVJKQB-UHFFFAOYSA-N	85.9	HMDB0251161		Organoheterocyclic compounds	Benzodiazepines	Dibenzodiazepines					Level2	3.58146e+07	3.52727e+07	8.72136e+07	8.31835e+07	8.38415e+07	1.26175e+07	1.24182e+07	3.61417e+07	1.27365e+07	1.2593e+07	1.2927e+07	1.29625e+07	3.56469e+07	0.0101219
MP13558	3.911	297.159	pos	6-allyl-8b-Carboxy-ergoline	[M+H]+	C18H20N2O2	YAICYXFUKKMAKO-DBQWNMKUSA-N	74.4	HMDB0060782		Alkaloids and derivatives	Ergoline and derivatives	Lysergic acids and derivatives					Level2	1.16756e+07	1.16859e+07	1.66142e+07	1.73511e+07	1.66421e+07	1.27406e+07	1.30287e+07	1.17043e+07	1.34018e+07	4.63805e+06	4.50362e+06	4.63006e+06	1.1668e+07	0.00134357
MP13563	3.854	297.218	pos	3-hydroxy-9,10-pregna-5,7-dien-20-one	[M+Na]+	C21H30O2		69.9										Level2	1.27643e+08	1.26092e+08	1.95499e+08	2.08578e+08	1.99698e+08	1.26951e+08	1.19874e+08	1.25519e+08	1.21477e+08	5.50911e+07	5.44522e+07	5.31326e+07	1.25993e+08	0.00729895
MP13565	5.959	297.242	pos	8-hydroxy-11Z,14Z-Octadecadienoic acid	[M+H]+	C18H32O3	JZGOJMVGPJEQST-UTOQUPLUSA-N	84.9			Lipids and lipid-like molecules	Fatty Acyls	Lineolic acids and derivatives					Level2	2.43266e+08	2.3957e+08	3.08882e+08	2.98745e+08	3.11192e+08	2.04331e+08	2.0574e+08	2.4341e+08	2.08124e+08	2.068e+08	1.98731e+08	1.92187e+08	2.4043e+08	0.00810909
MP13567	5.864	297.242	pos	Densipolic acid	[M+H]+	C18H32O3	OKIDIWHWTIMACU-UYOLCUGSSA-N	87.4										Level2	1.32938e+08	1.30889e+08	1.84715e+08	1.72119e+08	1.7656e+08	1.30783e+08	1.87065e+08	1.3717e+08	1.36834e+08	8.58399e+07	8.60488e+07	9.00182e+07	1.33748e+08	0.0195639
MP13572	7.074	297.279	pos	Methyl 12-hydroxystearate	[M+CH3OH+H]+	C19H38O3	RVWOWEQKPMPWMQ-UHFFFAOYSA-N	84.6			Lipids and lipid-like molecules	Fatty Acyls	Fatty alcohols					Level2	2.19622e+07	3.17551e+07	3.78135e+07	3.33829e+07	3.40606e+07	2.70071e+07	2.3809e+07	2.93686e+07	2.49873e+07	2.9614e+07	2.85881e+07	3.55656e+07	3.14018e+07	0.159412
MP13618	1.075	298.078	pos	N-(1,3-benzodioxol-5-ylmethyl)-4-(trifluoromethyl)pyrimidin-2-amine	[M+CH3OH+H]+	C13H10F3N3O2		75										Level2	4.72102e+08	4.68595e+08	3.56058e+08	3.81874e+08	3.39446e+08	5.31021e+08	5.87204e+08	4.76816e+08	5.63878e+08	4.99622e+08	5.31138e+08	4.7507e+08	4.66511e+08	0.0095711
MP13620	3.01	298.096	pos	5-S-Methylthioadenosine	[M+H]+	C11H15N5O3S	WUUGFSXJNOTRMR-IOSLPCCCSA-N	90.8			Nucleosides, nucleotides, and analogues	5'-deoxyribonucleosides	5'-deoxy-5'-thionucleosides					Level2	3.63075e+08	3.62457e+08	3.02575e+08	2.97846e+08	2.89453e+08	2.47448e+08	2.5656e+08	3.67805e+08	2.60316e+08	4.94638e+08	5.05037e+08	4.92646e+08	3.59585e+08	0.00938198
MP13622	0.994	298.113	pos	N(6)-OH-Me-Adenosine	[M+H]+	C11H15N5O5	ZDSMLAYSJRQEGM-UHFFFAOYSA-N	63.8			Nucleosides, nucleotides, and analogues	Purine nucleosides						Level2	3.36242e+07	2.34517e+07	3.42303e+07	3.59571e+07	2.69217e+07	2.79543e+07	3.28946e+07	3.26701e+07	3.89135e+07	2.84004e+07	3.05121e+07	2.92028e+07	3.16365e+07	0.153797
MP13623	0.768	298.113	pos	3-hydroxy-8-methyl-4-oxa-12-azapentacyclo[13.2.1.0~2,14~.0~3,12~.0~6,11~]octadeca-6(11),7,9,16-tetraene-5,13-dione	[M+NH4]+	C17H15NO4	OOGYFYHGVBXWLB-UHFFFAOYSA-N	66.5										Level2	3.27537e+08	3.22571e+08	4.2589e+08	4.24002e+08	4.03897e+08	4.09353e+08	4.40479e+08	2.72811e+08	4.25828e+08	2.00598e+08	1.752e+08	7.15454e+07	3.23473e+08	0.083274
MP13625	1.415	298.118	pos	5-Hydroxymebendazole	[M+H]+	C16H15N3O3	IIQKUGXEGMZCLE-UHFFFAOYSA-N	64.4	HMDB0246806		Organoheterocyclic compounds	Benzimidazoles	2-benzimidazolylcarbamic acid esters					Level2	1.01912e+08	1.04865e+08	8.87262e+07	1.22109e+08	1.35457e+08	6.38491e+07	8.83398e+07	8.2517e+07	6.44846e+07	1.01529e+08	1.83803e+08	1.87534e+08	1.05291e+08	0.110063
MP13627	4.221	298.129	pos	4-[(3,4,5-Trimethoxybenzoyl)amino]butanoic acid	[M+H]+	C14H19NO6	UBOUILWIKICBEV-UHFFFAOYSA-N	68.8			Organic acids and derivatives	Carboxylic acids and derivatives	Amino acids, peptides, and analogues					Level2	3.78276e+07	3.74451e+07	6.23032e+07	6.18912e+07	6.21456e+07	3.81839e+07	3.6451e+07	3.73316e+07	3.62692e+07	1.85144e+07	1.84633e+07	1.80667e+07	3.84344e+07	0.0131714
MP13628	1.984	298.129	pos	Neosaxitoxin	[M+H]+	C10H17N7O5	PPEKGEBBBBNZKS-HGRQIUPRSA-N	62	HMDB0029369	C17208	Phenylpropanoids and polyketides	Saxitoxins, gonyautoxins, and derivatives					#64296-20-4	Level2	3.7713e+07	3.26634e+07	8.4187e+07	7.30524e+07	1.25721e+08	7.19224e+06	1.95089e+07	2.99336e+07	2.55168e+07	6.5123e+06	4.3401e+06	3.18963e+07	3.01881e+07	0.110617
MP13703	3.857	299.201	pos	(1R,2R,4aR,8aR)-1-[2-(3-Furyl)ethyl]-1,4a,5-trimethyl-1,2,3,4,4a,7,8,8a-octahydro-2-naphthalenecarboxylic acid	[M+H]+	C20H28O3		76.6										Level2	1.60491e+07	1.57362e+07	1.8018e+07	2.03476e+07	1.93638e+07	2.09673e+07	2.1631e+07	1.60429e+07	2.18585e+07	7.58537e+06	7.15288e+06	6.89561e+06	1.5792e+07	0.0103325
MP13753	0.583	300.096	pos	1-{4-[2-nitro-4-(trifluoromethyl)phenyl]piperazino}ethan-1-one	[M+H]+	C13H14F3N3O3	MUHADTFHONLQDH-UHFFFAOYSA-N	62.5										Level2	5.95885e+07	5.83515e+07	5.05472e+07	4.84147e+07	4.53053e+07	5.14849e+07	5.18629e+07	5.95694e+07	4.98986e+07	6.21858e+07	5.98147e+07	6.38016e+07	5.91424e+07	0.00978349
MP13757	6.093	300.108	pos	3-(2,7-dimethylpyrazolo[1,5-a]pyrimidin-6-yl)-5-(trifluoromethyl)-4,5-dihydro-1H-pyrazol-5-ol	[M+H]+	C12H12F3N5O		61.5										Level2	5.00222e+07	4.97124e+07	5.41177e+07	5.29161e+07	5.31241e+07	6.71477e+07	6.78492e+07	4.93443e+07	7.26627e+07	2.50322e+07	2.64901e+07	2.61925e+07	5.13557e+07	0.0174884
MP13761	4.569	300.144	pos	Saxitoxin	[M+H]+	C10H17N7O4	RPQXVSUAYFXFJA-UHFFFAOYSA-N	60.6	HMDB0029368	C13757	Phenylpropanoids and polyketides	Saxitoxins, gonyautoxins, and derivatives					#35523-89-8	Level2	2.99109e+07	2.92747e+07	3.9297e+07	3.7552e+07	3.84576e+07	2.7021e+07	2.89448e+07	2.94111e+07	2.66308e+07	2.27276e+07	2.35757e+07	2.22417e+07	2.98062e+07	0.0103336
MP13765	4.428	300.171	pos	2'-fluoro-N,N-diisopropyl[1,1'-biphenyl]-4-carboxamide	[M+NH4]+	C19H22FNO	ZRFOIVDJNCJDKE-UHFFFAOYSA-N	75.3										Level2	3.1343e+07	3.08712e+07	2.51109e+07	2.45343e+07	2.54621e+07	3.3899e+07	3.41646e+07	3.11256e+07	3.31371e+07	3.45724e+07	3.41187e+07	3.47623e+07	3.15597e+07	0.00944595
MP13771	4.227	300.195	pos	Nylidrin	[M+H]+	C19H25NO2	PTGXAUBQBSGPKF-SPYBWZPUSA-N	70.4	HMDB0255826		Benzenoids	Benzene and substituted derivatives	Phenylpropanes					Level2	1.09398e+07	1.0777e+07	1.26462e+07	1.18257e+07	1.17361e+07	1.13095e+07	1.14538e+07	1.11552e+07	1.29243e+07	1.01361e+07	9.9503e+06	1.05562e+07	1.10631e+07	0.0148983
MP13778	6.521	300.289	pos	Palmitylethanolamide	[M+NH4]+	C18H37NO2	HXYVTAGFYLMHSO-UHFFFAOYSA-N	88.1	HMDB0002100	C16512	Organic acids and derivatives	Carboximidic acids and derivatives	Carboximidic acids	Lipids	FA Fatty acyls	FA08 Fatty amides	#544-31-0	Level2	2.28416e+07	2.25031e+07	1.96945e+07	2.17351e+07	1.90691e+07	1.8077e+07	1.78992e+07	2.30181e+07	2.46237e+07	2.98256e+07	2.61755e+07	2.5137e+07	2.30748e+07	0.011261
MP13780	4.902	300.289	pos	D-Sphingosine	[M+H]+	C18H37NO2	WWUZIQQURGPMPG-CCEZHUSRSA-N	71.7	HMDB0000252	C00319	Organic nitrogen compounds	Organonitrogen compounds	Amines	Lipids	SP Sphingolipids	SP01 Sphingoid bases	#123-78-4	Level2	1.07449e+08	1.09263e+08	7.16377e+07	6.97897e+07	6.57905e+07	9.87955e+07	1.01357e+08	1.08908e+08	1.03736e+08	1.57251e+08	1.59844e+08	1.53338e+08	1.09639e+08	0.00880531
MP13814	3.863	301.115	pos	Bcl-2 Inhibitor	[M+H]+	C16H16N2O4	YPSXFMHXRZAGTG-UHFFFAOYSA-N	85.7	HMDB0248902		Phenylpropanoids and polyketides	Stilbenes						Level2	2.59132e+07	2.74992e+07	3.23151e+07	3.03365e+07	3.04053e+07	2.79971e+07	2.63178e+07	2.68644e+07	3.52076e+07	2.43329e+07	2.01101e+07	1.9733e+07	2.75471e+07	0.0282555
MP13826	5.638	301.216	pos	(5xi)-12-Hydroxyabieta-8(14),9(11),12-trien-20-al	[M+H]+	C20H28O2		79.8										Level2	4.67175e+07	4.93095e+07	9.57592e+07	1.13621e+08	1.14142e+08	4.86095e+07	4.89231e+07	5.03912e+07	4.6072e+07	2.71351e+06	4.96169e+06	9.6348e+06	4.84649e+07	0.0318318
MP13827	4.358	301.216	pos	Metandienone	[M+H]+	C20H28O2	XWALNWXLMVGSFR-HLXURNFRSA-N	77.9	HMDB0041925		Lipids and lipid-like molecules	Steroids and steroid derivatives	Androstane steroids				#72-63-9	Level2	7.33231e+07	7.27264e+07	8.71061e+07	8.75559e+07	8.8352e+07	1.00478e+08	1.02504e+08	7.38308e+07	9.8071e+07	4.33604e+07	4.26191e+07	4.325e+07	7.39593e+07	0.00763543
MP13828	6.149	301.216	pos	Prostaglandin F2-1-glyceryl ester	[M+H]+	C23H40O7	NWKPOVHSHWJQNI-OMVDPNNKSA-N	85.8			Lipids and lipid-like molecules	Fatty Acyls	Eicosanoids					Level2	4.00751e+07	3.98754e+07	2.39985e+07	2.84706e+07	2.42625e+07	4.56446e+07	4.37795e+07	4.08228e+07	4.72908e+07	4.65302e+07	3.80065e+07	4.41824e+07	4.08977e+07	0.0128238
MP13871	2.96	302.07	pos	(+/-)-threo-3,4-Dichloromethylphenidate	[M+ACN+H]+	C14H17Cl2NO2	JUKMAYKVHWKRKY-CHWSQXEVSA-N	64.1										Level2	1.92229e+07	1.99635e+07	1.15815e+07	1.18113e+07	1.13904e+07	3.49767e+07	3.47109e+07	1.99938e+07	3.63266e+07	1.0461e+07	1.08996e+07	1.20044e+07	1.98842e+07	0.0184685
MP13877	0.865	302.134	pos	4-(2,6-dimethylphenyl)-5-(7-oxabicyclo[2.2.1]hept-2-yl)-2,4-dihydro-3H-1,2,4-triazole-3-thione	[M+H]+	C16H19N3OS		65.4										Level2	3.2896e+08	3.27611e+08	2.61809e+08	1.94858e+08	2.40587e+08	2.38772e+08	2.59493e+08	3.24548e+08	2.52662e+08	4.20743e+08	3.54334e+08	3.88668e+08	3.3949e+08	0.019667
MP13883	3.362	302.15	pos	Pro-Trp	[M+H]+	C16H19N3O3	UEKYKRQIAQHOOZ-KBPBESRZSA-N	90.6	HMDB0029028		Organic acids and derivatives	Carboxylic acids and derivatives	Amino acids, peptides, and analogues					Level2	5.44703e+07	5.36616e+07	3.38654e+07	3.22032e+07	3.26136e+07	6.08098e+07	6.21683e+07	5.42382e+07	6.10958e+07	7.60724e+07	7.33186e+07	7.56611e+07	5.5503e+07	0.0141193
MP13884	3.437	302.15	pos	L-Tryptophyl-L-proline	[2M+NH4]+	C16H19N3O3	DXYQIGZZWYBXSD-UHFFFAOYSA-N	95.8	HMDB0029091		Organic acids and derivatives	Carboxylic acids and derivatives	Amino acids, peptides, and analogues					Level2	1.07166e+08	1.21176e+08	1.20308e+08	1.32927e+08	1.02198e+08	4.05675e+08	1.76529e+08	1.21395e+08	1.45248e+08	1.21413e+08	1.01819e+08	8.28902e+07	1.21519e+08	0.0602665
MP13886	3.079	302.17	pos	(3R)-4-(Cyclopropylmethyl)-3-[4-(3-fluorophenyl)-1H-imidazol-2-yl]morpholine	[M+H]2+	C17H20FN3O		62.9										Level2	5.27247e+08	5.4585e+08	1.39045e+08	1.39252e+08	1.45101e+08	5.31018e+08	5.54847e+08	5.50966e+08	5.47021e+08	9.07421e+08	8.52573e+08	9.05963e+08	5.52005e+08	0.0211376
MP13889	1.231	302.171	pos	Isoxuprine	[2M+H]+	C18H23NO3	BMUKKTUHUDJSNZ-UHFFFAOYSA-N	61.4			Benzenoids	Benzene and substituted derivatives	Phenylpropanes					Level2	1.54024e+08	1.72756e+08	9.46164e+07	1.635e+08	7.07853e+07	9.26843e+07	1.57546e+08	1.79128e+08	8.29163e+07	1.66144e+08	2.54235e+08	2.36361e+08	1.63688e+08	0.0653402
MP13890	2.782	302.196	pos	n'-({[(3z)-5-(hydroxymethyl)indol-3-ylidene]methyl}amino)-n-pentylguanidine	[M+H]+	C16H23N5O	URPUECXJHQGUDU-JLHYYAGUSA-N	72.8			Organoheterocyclic compounds	Indoles and derivatives						Level2	1.29164e+08	1.29919e+08	1.36257e+08	1.34134e+08	1.36996e+08	1.22007e+08	1.22294e+08	1.30099e+08	1.24932e+08	1.18468e+08	1.20895e+08	1.23018e+08	1.29329e+08	0.00348225
MP13894	3.514	302.207	pos	leu-gly-leu	[M+H]+	C14H27N3O4	HYIFFZAQXPUEAU-QWRGUYRKSA-N	78			Organic acids and derivatives	Carboxylic acids and derivatives	Amino acids, peptides, and analogues					Level2	1.41645e+08	1.40322e+08	1.51132e+08	1.40807e+08	1.41258e+08	1.6164e+08	1.58024e+08	1.42745e+08	1.65928e+08	1.34869e+08	1.31034e+08	1.29844e+08	1.42992e+08	0.00859259
MP13898	4.131	302.232	pos	N-Lauroyl Threonine	[M+H]+	C16H31NO4	BHPUZXHJBNPVQQ-UHFFFAOYSA-N	63.2	HMDB0242041		Organic acids and derivatives	Carboxylic acids and derivatives	Amino acids, peptides, and analogues					Level2	1.26962e+07	1.25112e+07	1.84455e+07	1.88853e+07	1.94364e+07	1.59139e+07	1.65774e+07	1.27151e+07	1.50665e+07	7.64676e+06	7.39899e+06	6.91555e+06	1.28271e+07	0.0103164
MP13908	4.824	302.304	pos	Stearic Acid	[2M+NH4]+	C18H36O2	QIQXTHQIDYTFRH-UHFFFAOYSA-N	85.9	HMDB0000827	C01530	Lipids and lipid-like molecules	Fatty Acyls	Fatty acids and conjugates	Lipids	Fatty acids	Saturated fatty acids	#57-11-4	Level1	7.03049e+08	6.9242e+08	6.73358e+08	6.61364e+08	6.66975e+08	6.33701e+08	6.4224e+08	6.98177e+08	6.32047e+08	7.28786e+08	7.36847e+08	7.3322e+08	6.94792e+08	0.00661429
MP13959	2.571	303.145	pos	L-Histidyl-L-phenylalanine	[M+CH3OH+H]+	C15H18N4O3	XMAUFHMAAVTODF-STQMWFEESA-N	84	HMDB0028892		Organic acids and derivatives	Carboxylic acids and derivatives	Amino acids, peptides, and analogues				#16874-81-0	Level2	2.8843e+07	2.98342e+07	2.26006e+07	2.40526e+07	2.36369e+07	2.90366e+07	2.93584e+07	2.98088e+07	2.88767e+07	4.42833e+07	4.59027e+07	4.55264e+07	2.22689e+07	0.131554
MP13960	1.296	303.161	pos	6-Ketoestriol	[M+H]+	C18H22O4	PYFIDTBVOMQKDC-UPASLHODSA-N	65.8	HMDB0000530		Lipids and lipid-like molecules	Steroids and steroid derivatives	Estrane steroids				#7323-86-6	Level2	3.28461e+08	3.24529e+08	1.45989e+08	1.45802e+08	1.60692e+08	1.97376e+08	1.99645e+08	3.24607e+08	1.97824e+08	6.35857e+08	6.11941e+08	6.35023e+08	3.33934e+08	0.013518
MP13969	6.39	303.231	pos	Eicosapentaenoic Acid	[M+Na]+	C20H30O2	JAZBEHYOTPTENJ-IKHGVYGUSA-N	85.1	HMDB0001999	C06428	Lipids and lipid-like molecules	Fatty Acyls	Fatty acids and conjugates	Lipids	Fatty acids	Unsaturated fatty acids	#10417-94-4	Level1	2.83545e+07	2.89432e+07	4.4678e+07	4.33021e+07	4.47793e+07	2.38049e+07	2.23943e+07	2.89863e+07	2.54783e+07	1.91836e+07	1.97181e+07	1.98113e+07	2.90385e+07	0.0110933
MP14011	1.851	304.133	pos	(1-(3-Isopropyl-1,2,4-oxadiazol-5-yl)piperidin-4-yl)methyl methanesulfonate	[M+H]+	C12H21N3O4S	QJWSXYVTYPMVON-UHFFFAOYSA-N	64.3	HMDB0242279		Organic nitrogen compounds	Organonitrogen compounds	Amines					Level2	5.84117e+07	6.57495e+07	4.26907e+07	4.70145e+07	3.72101e+07	6.68142e+07	5.75266e+07	6.32763e+07	6.8161e+07	1.32858e+08	1.16917e+08	9.17086e+07	6.64361e+07	0.0572569
MP14012	1.935	304.133	pos	N-nornuciferine	[M+Na]+	C18H19NO2	QQKAHDMMPBQDAC-YQTOOIBONA-N	61	HMDB0255212		Alkaloids and derivatives	Aporphines						Level2	2.53296e+07	1.58092e+07	8.01274e+06	1.2037e+07	2.0398e+07	1.21684e+07	1.66948e+07	2.13917e+07	2.98522e+07	1.91771e+07	2.34264e+07	1.8865e+07	2.40244e+07	0.194898
MP14015	1.38	304.15	pos	beta-oxymorphol	[M+H]+	C17H21NO4	AABLHGPVOULICI-LQPBRMSDSA-N	62.4	HMDB0061076		Benzenoids	Phenanthrenes and derivatives						Level2	9.29434e+09	9.16318e+09	7.7566e+09	7.89552e+09	7.95289e+09	6.73063e+09	6.77608e+09	9.34551e+09	6.60115e+09	1.3936e+10	1.38585e+10	1.39732e+10	9.29243e+09	0.00838646
MP14019	2.428	304.151	pos	1,5-Dimethyl-2-phenyl-4-(1,4-thiazinan-4-ylmethyl)-2,3-dihydro-1H-pyrazol-3-one	[M+H]+	C16H21N3OS		60.9										Level2	4.42611e+07	4.57159e+07	6.6088e+07	6.75898e+07	6.62594e+07	4.21766e+07	4.1379e+07	4.46711e+07	3.87182e+07	3.80995e+07	4.22736e+07	4.07343e+07	4.6993e+07	0.0268665
MP14031	4.707	304.284	pos	t17:0 phytosphingosine	[M+H]+	C17H37NO3	NKOLYWXODIHTSI-BBWFWOEESA-N	80.3			Organic nitrogen compounds	Organonitrogen compounds	Amines					Level2	2.21186e+08	2.19252e+08	2.3138e+08	2.30853e+08	2.3002e+08	2.89532e+08	2.82413e+08	2.18181e+08	2.80919e+08	1.47262e+08	1.45185e+08	1.44166e+08	2.21912e+08	0.00780724
MP14081	1.618	305.126	pos	Trimethoprim impurity B	[M+ACN+H]+	C14H16N4O4	GAAPPIKAFNZRLA-UHFFFAOYSA-N	61.1										Level2	3.45861e+07	3.39956e+07	4.0019e+07	1.62219e+07	1.65321e+07	2.16931e+07	2.91599e+07	3.61643e+07	3.08697e+07	3.59012e+07	4.45845e+07	2.58057e+07	3.41579e+07	0.0285299
MP14085	2.772	305.15	pos	(5S)-5-hydroxy-1,7-diphenylheptan-3-one	[M+CH3OH+H]+	C19H22O2	CCNKTMMNRPJQHV-SFHVURJKSA-N	63			Phenylpropanoids and polyketides	Diarylheptanoids	Linear diarylheptanoids					Level2	3.55766e+07	3.50654e+07	4.43339e+07	4.4411e+07	4.69434e+07	3.93262e+07	4.08923e+07	3.51415e+07	4.34053e+07	2.4831e+07	2.52163e+07	2.5549e+07	3.69404e+07	0.0243637
MP14140	0.688	306.129	pos	6-Fluoro-1-methyl-1,4-dihydro-7-(1-piperazinyl)-4-oxoquinoline-3-carboxylic acid	[M+H]+	C15H16FN3O3	RJWWSGDZPMTGGM-UHFFFAOYSA-N	60.9	HMDB0251037		Organoheterocyclic compounds	Quinolines and derivatives	Quinoline carboxylic acids					Level2	6.71621e+08	6.85165e+08	4.40563e+08	4.3385e+08	4.46822e+08	5.1661e+08	5.29244e+08	6.8183e+08	5.18401e+08	9.58583e+08	9.49283e+08	9.54644e+08	6.80643e+08	0.00851472
MP14143	3.159	306.137	pos	6-[5-(4-Carbamimidoylphenyl)-2-furyl]pyridine-3-carboxamidine	[M+H]+	C17H15N5O	UOKQILSMWHDZGS-UHFFFAOYSA-N	63.7	HMDB0260328		Organoheterocyclic compounds	Pyridines and derivatives						Level2	2.22011e+07	2.17825e+07	1.9601e+07	2.00219e+07	1.9677e+07	4.36513e+07	4.4882e+07	2.32805e+07	4.52934e+07	1.03038e+07	1.20558e+07	1.15248e+07	2.23759e+07	0.0281773
MP14144	2.692	306.149	pos	L-Tryptophyl-L-Threonine	[M+2H]2+	C15H19N3O4	YBRHKUNWEYBZGT-UHFFFAOYSA-N	93.6	HMDB0029093		Organic acids and derivatives	Carboxylic acids and derivatives	Amino acids, peptides, and analogues					Level2	898052	1.94285e+07	4.64118e+07	4.80452e+07	4.86548e+07	1.75064e+07	1.37425e+07	1.89852e+07	2.22687e+07	1.97533e+07	2.10755e+07	2.56339e+07	1.64105e+07	0.63096
MP14150	5.589	306.242	pos	Valethamate	[2M+NH4]+	C19H32NO2		65.6										Level2	1.69694e+08	1.67912e+08	2.69861e+08	2.60897e+08	2.61886e+08	1.06131e+08	1.02733e+08	1.71238e+08	1.02774e+08	1.59125e+08	1.48452e+08	1.57389e+08	1.67552e+08	0.0100876
MP14209	5.375	307.248	pos	Poly THF n4	[M+H]+	C16H34O5	VXJPOBFTRXQDMH-UHFFFAOYSA-N	64.4										Level2	1.46697e+08	1.48489e+08	1.66821e+08	1.6458e+08	1.65788e+08	1.54836e+08	1.50718e+08	1.44711e+08	1.5075e+08	1.26348e+08	1.21908e+08	1.22856e+08	1.45891e+08	0.0108362
MP14211	5.654	307.262	pos	(8Z)-13-(3-Pentyl-2-oxiranyl)-8-tridecenoic acid	[M+H]+	C20H36O3		87.2										Level2	3.97409e+07	4.01356e+07	3.25289e+07	3.60599e+07	3.72981e+07	5.93882e+07	5.72551e+07	4.1505e+07	5.75764e+07	3.11068e+07	3.4717e+07	2.95821e+07	3.9261e+07	0.0240271
MP14261	0.522	308.218	pos	Betaxolol	[2M+Na]+	C18H29NO3	NWIUTZDMDHAVTP-QGZVFWFLSA-N	66.3	HMDB0014341	C06849	Benzenoids	Phenols	Tyrosols and derivatives				#63659-18-7	Level2	5.12708e+07	5.1085e+07	5.47876e+07	5.25615e+07	5.45222e+07	5.89195e+07	6.16397e+07	5.06121e+07	5.90111e+07	3.98657e+07	3.97113e+07	4.09125e+07	5.18606e+07	0.0100848
MP14309	0.774	309.13	pos	7,12,14-Trihydroxy-3-methyl-3,4,5,6,7,8-hexahydro-1H-2-benzoxacyclododecine-1,9(10H)-dione	[M+CH3OH+H]+	C16H20O6		64.8										Level2	4.00779e+08	3.85566e+08	4.7228e+08	4.44922e+08	4.5544e+08	3.89975e+08	3.81649e+08	3.9415e+08	3.48318e+08	3.41189e+08	3.18942e+08	3.37264e+08	3.96064e+08	0.0161334
MP14310	0.635	309.13	pos	amfonelic acid	[M+CH3OH+H]+	C18H16N2O3	WHHHJDGNBVQNAU-UHFFFAOYSA-N	62.3			Organoheterocyclic compounds	Diazanaphthalenes	Naphthyridines					Level2	2.59631e+09	2.55009e+09	2.8221e+09	2.84244e+09	2.78273e+09	2.47487e+09	2.47267e+09	2.56103e+09	2.47816e+09	2.1624e+09	2.18256e+09	2.177e+09	2.55877e+09	0.00794527
MP14312	1.36	309.144	pos	4-Acetamido-5-[2-(4-hydroxyphenyl)ethylamino]-5-oxopentanoic acid	[2M+Na]+	C15H20N2O5		62.1										Level2	2.40506e+07	2.70889e+07	3.5626e+07	8.86951e+07	1.01032e+08	1.45079e+07	4.71305e+06	2.49771e+07	1.15315e+07	8.55995e+06	8.51624e+06	4.7414e+06	2.78889e+07	0.0687981
MP14313	1.457	309.145	pos	Iprofenin	[M+H]+	C15H20N2O5	FPTRWYHXARAFPO-UHFFFAOYSA-N	62	HMDB0253569		Organic acids and derivatives	Carboxylic acids and derivatives	Amino acids, peptides, and analogues					Level2	3.88741e+07	4.65223e+07	1.07149e+08	1.38105e+08	8.4083e+07	1.22648e+07	1.30467e+07	4.42707e+07	2.57455e+07	1.02061e+07	1.67174e+07	8.9217e+06	4.68134e+07	0.0833476
MP14317	0.545	309.166	pos	Fructoselysine	[M+H]+	C12H24N2O7	ZAWLGBRDVQURAK-LIJGXYGRSA-N	92.3	HMDB0252495	C16488	Organic acids and derivatives	Carboxylic acids and derivatives	Amino acids, peptides, and analogues					Level2	2.56832e+09	2.48699e+09	3.18189e+09	3.0922e+09	3.1448e+09	2.27077e+09	2.42768e+09	2.5334e+09	2.4143e+09	2.08658e+09	2.07647e+09	2.09863e+09	2.5381e+09	0.0132659
MP14321	3.197	309.179	pos	Nitracaine	[M+H]2+	C16H24N2O4	SPTIETJWCCCJSE-UHFFFAOYSA-N	65			Benzenoids	Benzene and substituted derivatives	Benzoic acids and derivatives					Level2	3.11389e+08	3.10863e+08	1.20105e+08	1.17419e+08	1.19517e+08	2.33347e+08	2.63266e+08	3.15805e+08	2.2474e+08	5.39231e+08	5.64994e+08	5.38336e+08	3.16379e+08	0.00919909
MP14328	6.887	309.278	pos	Ethyl Linoleate	[M+H-H2O]+	C20H36O2	FMMOOAYVCKXGMF-MURFETPASA-N	81.6	HMDB0252048		Lipids and lipid-like molecules	Fatty Acyls	Lineolic acids and derivatives					Level1	9.96797e+07	9.8231e+07	7.20433e+07	7.24861e+07	9.44855e+07	4.715e+07	4.63453e+07	9.85952e+07	4.83007e+07	1.84607e+08	1.66885e+08	1.81003e+08	1.06143e+08	0.0368113
MP14374	1.684	310.129	pos	methyl 5-{[2-(ethoxycarbonyl)-3-oxohex-1-enyl]amino}-2-furoate	[M+H]+	C15H19NO6	PSDXAFDWIGRDMD-WBHXNTNYSA-N	68.2										Level2	2.05573e+09	1.99858e+09	1.81631e+09	2.09496e+09	1.71441e+09	1.48944e+09	1.59078e+09	2.02966e+09	1.69337e+09	9.36905e+08	7.03708e+08	1.25317e+09	1.82345e+09	0.0530656
MP14382	1.151	310.176	pos	4-Diphenylacetoxy-n-methylpiperidine	[M+H]+	C20H23NO2	HVLMWCBEAXEKAD-UHFFFAOYSA-N	67.1	HMDB0246413		Benzenoids	Benzene and substituted derivatives	Diphenylmethanes					Level2	1.16046e+09	1.32256e+09	7.87796e+08	7.72887e+08	7.6579e+08	1.56255e+09	1.41736e+09	1.28114e+09	1.42865e+09	1.60082e+09	1.67315e+09	1.65444e+09	1.32453e+09	0.0606168
MP14384	3.468	310.176	pos	tyr-lys	[M+H-H2O]+	C15H23N3O4	AOLHUMAVONBBEZ-OLZOCXBDSA-N	69.8	HMDB0029110		Organic acids and derivatives	Carboxylic acids and derivatives	Amino acids, peptides, and analogues					Level2	1.49381e+07	1.49895e+07	1.75424e+07	1.36239e+07	1.4637e+07	1.5581e+07	1.49741e+07	1.38731e+07	1.40068e+07	1.19475e+07	8.53119e+06	1.34686e+07	1.26575e+07	0.0778813
MP14390	4.803	310.275	pos	(9Me,4E,8E,10E-d19:3)sphingosine	[M+H]+	C19H35NO2	YWSMQDAGCQEIIC-SNNCSWOYSA-N	69.1			Organic nitrogen compounds	Organonitrogen compounds	Amines					Level2	1.03747e+08	1.02605e+08	7.12106e+07	6.9844e+07	7.00477e+07	9.46543e+07	9.50288e+07	1.02364e+08	9.77671e+07	1.48909e+08	1.54428e+08	1.51745e+08	1.04619e+08	0.0101435
MP14394	6.119	310.311	pos	Oleoyl Ethyl Amide	[M+H-H2O]+	C20H39NO	JZJYYCFYGXPUMF-QXMHVHEDSA-N	72			Lipids and lipid-like molecules	Fatty Acyls	Fatty amides					Level2	5.82056e+07	5.73339e+07	5.64975e+07	4.57602e+07	3.21969e+07	2.4002e+07	1.13179e+08	5.74033e+07	6.12895e+07	8.60594e+07	1.90908e+07	5.68049e+07	5.49346e+07	0.0248024
MP14429	1.001	311.123	pos	tyr-glu	[M+H-H2O]+	C14H18N2O6	PDSLRCZINIDLMU-GHMZBOCLSA-N	86.5	HMDB0029104		Organic acids and derivatives	Carboxylic acids and derivatives	Amino acids, peptides, and analogues					Level2	7.56733e+07	7.45385e+07	6.06166e+07	5.75798e+07	5.87573e+07	1.04526e+08	1.06518e+08	7.53658e+07	1.04469e+08	6.46331e+07	5.87825e+07	6.49069e+07	7.54714e+07	0.00663104
MP14433	7.4	311.126	pos	1,7,8-trihydroxy-3-methyl-1,2,3,4,7,12-hexahydrotetraphen-12-one	[M+NH4]+	C19H18O4	FDVOVSCQDWKKHH-UHFFFAOYSA-N	61.7			Benzenoids	Phenanthrenes and derivatives	Phenanthrols					Level2	1.35557e+08	1.34714e+08	1.39518e+08	1.39481e+08	1.46913e+08	1.26714e+08	1.20971e+08	1.30911e+08	1.02915e+08	1.16121e+08	1.12489e+08	1.15618e+08	1.35165e+08	0.0159975
MP14492	1.311	312.093	pos	4-Hydroxybenzyl isothiocyanate rhamnoside	[M+H]+	C14H17NO5S	QAZIHHJTZPNRCM-UHFFFAOYSA-N	76.1	HMDB0032801		Organic oxygen compounds	Organooxygen compounds	Carbohydrates and carbohydrate conjugates				#73255-40-0	Level2	4.82924e+07	4.75756e+07	5.59008e+07	5.57952e+07	5.76452e+07	5.77514e+07	5.97484e+07	4.88346e+07	5.54417e+07	3.43239e+07	3.23466e+07	3.49519e+07	4.83341e+07	0.0107347
MP14493	1.468	312.093	pos	2-Methoxy-N'-[4-(trifluoromethyl)pyridin-2-yl]benzohydrazide	[M+Na]+	C14H12F3N3O2	GHLXYRMPNVWKCI-UHFFFAOYSA-N	61.4										Level2	4.67524e+07	4.42567e+07	4.42881e+07	4.08713e+07	2.39761e+07	5.87041e+07	6.47383e+07	4.74543e+07	6.16889e+07	2.86591e+07	4.36065e+07	4.51384e+07	4.76e+07	0.0333407
MP14494	1.536	312.093	pos	2-(3,5-Dimethyl-1H-pyrazol-1-yl)-4-(2-furyl)-6-(methylthio)pyrimidine-5-carbonitrile	[M+H]+	C15H13N5OS		60.5										Level2	7.56345e+07	7.63968e+07	8.93527e+07	8.99901e+07	8.6426e+07	8.51219e+07	8.54053e+07	7.51356e+07	7.89713e+07	6.10406e+07	5.9666e+07	5.83014e+07	7.93606e+07	0.0246844
MP14498	0.737	312.112	pos	N-(1-Deoxy-1-fructosyl)methionine	[M+H]+	C11H21NO7S	KEGDHFMPWJTRFP-VPWVSVFPSA-N	65.8	HMDB0037841		Organic acids and derivatives	Carboxylic acids and derivatives	Amino acids, peptides, and analogues				#20638-92-0	Level2	1.4464e+09	1.43575e+09	1.29482e+09	1.30293e+09	1.25492e+09	1.3722e+09	1.36683e+09	1.45433e+09	1.33153e+09	1.63403e+09	1.65865e+09	1.64702e+09	1.42975e+09	0.00759536
MP14505	3.457	312.171	pos	(1Z)-4-Isopropyl-1-(2-methylpropylidene)-2H-pyrazino[2,1-b]quinazoline-3,6(1H,4H)-dione	[M+NH4]+	C18H21N3O2	RBFIISQAYNLQQY-ZROIWOOFSA-N	61.1			Organoheterocyclic compounds	Diazanaphthalenes	Benzodiazines					Level2	2.63286e+07	2.59428e+07	1.87591e+07	1.92832e+07	1.76037e+07	2.64536e+07	2.42424e+07	2.66911e+07	2.55908e+07	4.01592e+07	3.90689e+07	3.81478e+07	2.67028e+07	0.0136398
MP14507	2.47	312.191	pos	Val-pro-pro	[M+H]+	C15H25N3O4	DOFAQXCYFQKSHT-UHFFFAOYSA-N	69.6	HMDB0253034		Organic acids and derivatives	Carboxylic acids and derivatives	Amino acids, peptides, and analogues					Level2	1.39694e+08	1.37784e+08	1.00111e+08	1.04296e+08	1.03241e+08	1.64432e+08	1.62684e+08	1.51242e+08	1.66504e+08	1.15259e+08	1.17842e+08	2.35441e+08	1.37882e+08	0.0455633
MP14511	5.722	312.252	pos	Diacetyl Halaminol A	[M+H]+	C18H33NO3	HKCVQKQNBZLFNI-MAUKXSAKSA-N	68.8			Organic acids and derivatives	Carboxylic acids and derivatives	Carboxylic acid derivatives					Level2	1.62379e+08	1.59943e+08	2.15195e+08	2.10201e+08	2.05547e+08	1.39175e+08	1.42655e+08	1.61826e+08	1.4169e+08	1.35528e+08	1.4437e+08	1.41522e+08	1.62108e+08	0.00683251
MP14516	4.902	312.289	pos	(4E,8E,9Me-d19:2)sphingosine	[M+H]+	C19H37NO2	QCUHPIBMMDIRKL-JWBJMZHVSA-N	76.5			Organic nitrogen compounds	Organonitrogen compounds	Amines					Level2	5.00458e+07	4.97789e+07	3.0534e+07	2.93345e+07	2.70042e+07	3.96555e+07	3.9316e+07	4.99405e+07	3.95939e+07	8.63067e+07	8.3799e+07	8.24623e+07	4.95732e+07	0.00413253
MP14565	0.613	313.15	pos	Olanzapine	[M+H]+	C17H20N4S	WXPNDRBBWZMPQG-UHFFFAOYSA-N	72.9	HMDB0005012	C07322	Organoheterocyclic compounds	Benzodiazepines					#132539-06-1	Level2	1.11824e+08	1.12395e+08	1.86669e+08	1.95978e+08	1.86283e+08	1.14056e+08	1.14632e+08	1.10301e+08	1.14643e+08	2.87856e+07	2.73531e+07	3.09821e+07	1.11126e+08	0.00811579
MP14571	5.914	313.235	pos	[3,2-c]Pyrazole-androst-4-en-17-ol	[M+Na]+	C20H28N2O	TZVXVVYNTVBMQS-GJCUDGATSA-N	76.7			Lipids and lipid-like molecules	Steroids and steroid derivatives	Estrane steroids					Level2	2.26876e+07	2.23543e+07	2.96711e+07	2.55451e+07	2.96095e+07	2.20212e+07	2.10726e+07	2.2725e+07	2.14528e+07	1.59886e+07	1.43953e+07	1.8191e+07	2.27656e+07	0.00833242
MP14574	4.628	313.273	pos	3-oxo-nonadecanoic acid	[M+H]+	C19H36O3	SFGWEVNROKIRBY-UHFFFAOYSA-N	76.6			Lipids and lipid-like molecules	Fatty Acyls	Fatty acids and conjugates					Level2	1.38626e+07	1.41712e+07	7.11355e+06	6.33331e+06	4.97045e+06	7.1518e+06	7.41043e+06	1.52026e+07	6.36116e+06	2.66384e+07	2.63351e+07	2.36814e+07	1.37318e+07	0.046788
MP14575	6.783	313.273	pos	1-Hydroxy-3-(palmitoyloxy)-2-propanyl (9Z,12Z)-9,12-octadecadienoate	[M+ACN+H]+	C37H68O5		95.3										Level2	6.46878e+07	6.37069e+07	5.12427e+07	5.16592e+07	5.42938e+07	6.11548e+07	6.04847e+07	6.39014e+07	6.72675e+07	7.34516e+07	7.36334e+07	7.61188e+07	6.89511e+07	0.037711
MP14639	4.16	314.232	pos	(4Z)-Decenoylcarnitine	[M+H]+	C17H31NO4	OQWOHRPOYAVIOK-KTKRTIGZSA-N	79.3	HMDB0240753		Lipids and lipid-like molecules	Fatty Acyls	Fatty acid esters					Level2	4.37227e+07	4.31654e+07	4.79212e+07	4.76725e+07	4.76588e+07	5.48698e+07	5.71282e+07	4.35645e+07	5.51607e+07	2.66941e+07	2.52696e+07	2.51706e+07	4.32084e+07	0.0062658
MP14642	5.951	314.269	pos	N-Lauroyl Isoleucine	[M+H]+	C18H35NO3	IVNYHFWUYNDIDY-UHFFFAOYSA-N	71.1	HMDB0242034		Organic acids and derivatives	Carboxylic acids and derivatives	Amino acids, peptides, and analogues					Level2	3.64758e+07	3.59221e+07	4.68439e+07	4.47856e+07	4.86697e+07	3.55115e+07	3.53756e+07	3.64961e+07	3.369e+07	2.91473e+07	3.13149e+07	3.34125e+07	3.65601e+07	0.00815249
MP14645	5.032	314.306	pos	iso (17-methyl-d18:1) sphingosine	[M+H]+	C19H39NO2	NXQBFDPHFAJEQX-ZTIKBKQBSA-N	87.6										Level2	1.55218e+08	1.54401e+08	1.4986e+08	1.55345e+08	1.56748e+08	1.5056e+08	1.51838e+08	1.59864e+08	1.49517e+08	1.76216e+08	1.78151e+08	1.72512e+08	1.53427e+08	0.0183222
MP14680	4.107	315.073	pos	6-(3-carboxyphenoxy)-3,4,5-trihydroxyoxane-2-carboxylic acid	[M+H]+	C13H14O9	ZXNABXFYKZWAPQ-UHFFFAOYSA-N	65.2	HMDB0124994		Organic oxygen compounds	Organooxygen compounds	Carbohydrates and carbohydrate conjugates					Level2	5.73654e+07	5.92113e+07	6.09345e+07	6.01109e+07	6.00058e+07	5.14732e+07	5.03814e+07	5.86882e+07	5.03624e+07	5.84474e+07	6.22927e+07	5.87038e+07	5.93487e+07	0.0154228
MP14682	0.606	315.095	pos	4-nitro-benzoylphenylalanine	[M+NH4]+	C16H14N2O5		68.1										Level2	5.09797e+07	5.03908e+07	6.76012e+07	6.27453e+07	6.28244e+07	4.71368e+07	4.98576e+07	5.03373e+07	4.91294e+07	3.75492e+07	3.91548e+07	3.65857e+07	5.03796e+07	0.0060588
MP14684	3.849	315.132	pos	2-[(3S)-1-(3,4-Difluorobenzyl)-3-pyrrolidinyl]-1,3-benzoxazole	[M+Na]+	C18H16F2N2O		76										Level2	1.53877e+07	1.62119e+07	1.68763e+07	1.88029e+07	1.64256e+07	2.09306e+07	1.92333e+07	1.60596e+07	2.36512e+07	1.23219e+07	1.12811e+07	1.05326e+07	1.62496e+07	0.0251268
MP14686	2.174	315.155	pos	Gibberellin A120	[M+H]+	C19H22O4	WKDIZCSRKTURDM-UHFFFAOYSA-N	64	HMDB0038013		Lipids and lipid-like molecules	Prenol lipids	Diterpenoids				#59102-35-1	Level2	1.07e+08	1.05384e+08	6.93204e+07	7.7601e+07	8.6034e+07	1.45658e+08	1.05991e+08	1.05547e+08	1.3133e+08	1.19907e+08	1.16891e+08	1.05197e+08	1.01896e+08	0.020637
MP14688	3.846	315.174	pos	17-Ethynyl-16-fluoroestradiol	[M+H]+	C20H23FO2	IFDRGXJMFGLUCN-UHFFFAOYSA-N	74	HMDB0244769		Lipids and lipid-like molecules	Steroids and steroid derivatives	Estrane steroids					Level2	2.12205e+07	2.09105e+07	1.76654e+07	1.88129e+07	1.82158e+07	4.11974e+07	4.22502e+07	2.12935e+07	4.28674e+07	8.23533e+06	8.79705e+06	8.53743e+06	2.20526e+07	0.0226899
MP14697	4.348	315.243	pos	[3,2-c]Pyrazole-5-androstan-17-ol	[M+H]+	C20H30N2O	GZCJWTCFQKPYQN-YNZDMMAESA-N	61.4			Lipids and lipid-like molecules	Steroids and steroid derivatives	Estrane steroids					Level2	2.55327e+07	2.51496e+07	3.74447e+07	3.69954e+07	3.76877e+07	2.13477e+07	2.2251e+07	2.55992e+07	2.14108e+07	2.09808e+07	2.14226e+07	2.13612e+07	2.58346e+07	0.0111307
MP14700	4.569	315.289	pos	3-hydroxypristanic acid	[M+H]+	C19H38O3	QYCJOLFDFWRUFH-UHFFFAOYSA-N	71.2	HMDB0061651		Lipids and lipid-like molecules	Prenol lipids	Diterpenoids					Level2	9.86311e+06	9.71263e+06	3.92489e+06	4.43166e+06	4.19228e+06	4.22031e+06	4.0997e+06	8.6006e+06	3.53742e+06	1.67243e+07	1.82008e+07	1.80675e+07	9.5938e+06	0.0605774
MP14737	3.007	316.081	pos	ethyl 2-(4-chlorophenyl)-7-methylpyrazolo[1,5-a]pyrimidine-6-carboxylate	[M+H]+	C16H14ClN3O2	JRGBDYOPTHFFQH-UHFFFAOYSA-N	82.9										Level2	2.94914e+07	2.77426e+07	5.39762e+07	5.46139e+07	6.37764e+07	2.51631e+06	4.93076e+06	2.88967e+07	2.48254e+06	3.85776e+07	3.97794e+07	3.89733e+07	2.91418e+07	0.0262826
MP14742	1.229	316.15	pos	(-)-Oxycodone	[M+H]2+	C18H21NO4	BRUQQQPBMZOVGD-XFKAJCMBSA-N	64.2	HMDB0014640	C08018	Benzenoids	Phenanthrenes and derivatives					#76-42-6	Level2	2.53007e+08	2.54341e+08	1.92603e+08	2.03085e+08	2.00549e+08	2.97679e+08	2.86209e+08	2.58571e+08	2.74962e+08	2.70276e+08	2.54261e+08	2.67369e+08	2.59004e+08	0.0117363
MP14749	3.071	316.187	pos	(6E)-7-(2H-1,3-benzodioxol-5-yl)-1-(piperidin-1-yl)hept-6-en-1-one	[M+NH4]+	C19H25NO3	MIWPBXQTBYPJEF-XBXARRHUSA-N	75.9			Organoheterocyclic compounds	Benzodioxoles						Level2	6.37083e+07	6.27543e+07	3.78509e+07	3.84473e+07	4.01224e+07	2.71601e+07	2.87787e+07	6.34694e+07	3.06183e+07	1.23867e+08	1.17787e+08	1.27004e+08	6.45766e+07	0.0118128
MP14750	3.257	316.187	pos	2-Benzyl-4-(octahydro-2H-isoindol-2-yl)-4-oxobutanoic acid	[M+ACN+H]2+	C19H25NO3	WPGGHFDDFPHPOB-UHFFFAOYSA-N	71.6			Phenylpropanoids and polyketides	Phenylpropanoic acids						Level2	3.06705e+08	3.09148e+08	1.10642e+08	9.84672e+07	7.10913e+07	1.7346e+08	1.71388e+08	2.70593e+08	1.26794e+08	7.15924e+08	7.27049e+08	7.08168e+08	3.23731e+08	0.074661
MP14754	3.316	316.212	pos	3-Oxononanoylcarnitine	[M+H]+	C16H29NO5	WNNIPDUXFOFCJZ-UHFFFAOYSA-N	74.1	HMDB0241787		Lipids and lipid-like molecules	Fatty Acyls	Fatty acid esters					Level2	3.34808e+08	3.29782e+08	2.90193e+08	2.9091e+08	2.8619e+08	3.09733e+08	3.20995e+08	3.31262e+08	3.11399e+08	3.97455e+08	3.92261e+08	4.00875e+08	3.34469e+08	0.00738525
MP14756	3.506	316.223	pos	(2E,4E)-N-[2-(4-hydroxyphenyl)ethyl]dodeca-2,4-dienamide	[M+ACN+H]+	C20H29NO2	VVRNYAJXAUQHEN-BNFZFUHLSA-N	60.1			Benzenoids	Phenols	1-hydroxy-2-unsubstituted benzenoids					Level2	5.57317e+07	5.7608e+07	6.3099e+07	6.08482e+07	6.56613e+07	5.33233e+07	5.60131e+07	5.71607e+07	5.62519e+07	5.05342e+07	5.29695e+07	5.07011e+07	5.51795e+07	0.0203958
MP14757	4.386	316.248	pos	DECANOYLCARNITINE	[M+H]+	C17H33NO4	LZOSYCMHQXPBFU-OAHLLOKOSA-N	94.1	HMDB0000651	C03299	Lipids and lipid-like molecules	Fatty Acyls	Fatty acid esters	Lipids	FA Fatty acyls	FA07 Fatty esters	#1492-27-9	Level2	9.95567e+06	9.64058e+06	9.90868e+06	9.77034e+06	9.49906e+06	1.17702e+07	1.35537e+07	9.65497e+06	1.32295e+07	6.31954e+06	5.49616e+06	6.04226e+06	9.73002e+06	0.0149423
MP14811	0.566	317.132	pos	etocarlide	[M+ACN+H]+	C17H20N2O2S	PRXHANOJNVGVGC-UHFFFAOYSA-N	76.7										Level2	1.76815e+08	1.73357e+08	1.6047e+08	1.71122e+08	1.59684e+08	1.9153e+08	1.97142e+08	1.75603e+08	1.94235e+08	1.58565e+08	1.61294e+08	1.53986e+08	1.72318e+08	0.0117617
MP14820	4.201	317.195	pos	D-Linalool 3-glucoside	[M+H]+	C16H28O6	FLXYFXDZJHWWGW-RCZWDNKTSA-N	71.4	HMDB0030418		Lipids and lipid-like molecules	Fatty Acyls	Fatty acyl glycosides				#99096-59-0	Level2	2.46604e+07	2.43216e+07	2.96839e+07	2.85943e+07	2.95318e+07	3.46275e+07	3.44716e+07	2.4617e+07	3.45758e+07	1.06271e+07	1.08494e+07	1.09904e+07	2.45239e+07	0.00614042
MP14821	3.858	317.21	pos	(5beta,8alpha,9beta,10alpha,12alpha,13R)-13-Hydroxyatis-16-ene-3,14-dione	[M+H]+	C20H28O3		73.2										Level2	2.82456e+07	2.71371e+07	3.19087e+07	3.505e+07	3.40227e+07	3.64581e+07	3.82967e+07	2.78606e+07	3.78299e+07	1.30124e+07	1.23898e+07	1.20877e+07	2.79127e+07	0.0168003
MP14822	5.917	317.211	pos	Prostaglandin J2	[M+H]+	C20H30O4	UQOQENZZLBSFKO-OKZBNKHCSA-N	76.3	HMDB0002710	C05957	Lipids and lipid-like molecules	Fatty Acyls	Eicosanoids	Lipids	Eicosanoids	Prostaglandins	#60203-57-8	Level2	4.0952e+07	4.03306e+07	2.98672e+07	2.79541e+07	2.8634e+07	4.46387e+07	4.49115e+07	4.19034e+07	4.32503e+07	4.34757e+07	4.2152e+07	4.09984e+07	4.07558e+07	0.0162168
MP14824	3.244	317.215	pos	val-ala-lys	[M+Na]+	C14H28N4O4	RUCNAYOMFXRIKJ-DCAQKATOSA-N	71.5			Organic acids and derivatives	Carboxylic acids and derivatives	Amino acids, peptides, and analogues					Level2	2.88831e+07	2.63961e+06	2.88861e+07	4.52376e+06	3.47592e+07	3.39251e+07	3.08194e+07	2.83656e+07	8.20859e+07	4.95299e+07	267907	2.26478e+07	3.92872e+06	0.917695
MP14865	3.804	318.108	pos	2-(2-Quinolinyl)-1-[3-(trifluoromethyl)phenyl]ethanol	[M+H-H2O]+	C18H14F3NO	DGRBZNRHQQJHDE-UHFFFAOYSA-N	62.5			Organoheterocyclic compounds	Quinolines and derivatives						Level2	2.22018e+07	2.1898e+07	2.81283e+07	3.28845e+07	3.36219e+07	2.50173e+07	2.68972e+07	2.25411e+07	2.63314e+07	1.31461e+07	1.28564e+07	1.21592e+07	2.24395e+07	0.0128398
MP14870	0.569	318.129	pos	Piperlongumine	[M+NH4]2+	C17H19NO5	VABYUUZNAVQNPG-BQYQJAHWSA-N	64.9	HMDB0030341	C10166	Phenylpropanoids and polyketides	Cinnamic acids and derivatives		Alkaloids	Alkaloids derived from lysine	Piperidine alkaloids	#20069-09-4	Level2	9.62046e+07	8.19068e+07	1.63848e+08	1.59019e+08	1.6974e+08	9.61178e+07	9.85025e+07	9.47634e+07	9.17427e+07	1.14148e+08	3.8588e+07	1.10859e+08	8.27517e+07	0.0857691
MP14874	4.57	318.155	pos	N-(4-chlorophenethyl)-1-adamantanecarboxamide	[M+H-H2O]+	C19H24ClNO		62.7										Level2	5.81398e+07	5.71989e+07	7.38312e+07	7.3503e+07	7.3439e+07	5.48208e+07	5.71939e+07	5.75874e+07	5.60065e+07	4.42726e+07	4.52799e+07	4.49253e+07	5.76927e+07	0.00671065
MP14875	3.032	318.165	pos	6-Oxycodol	[M+H]+	C18H23NO4	LHTAJTFGGUDLRH-MYDSHOOGSA-N	62			Benzenoids	Phenanthrenes and derivatives						Level2	1.09052e+10	1.08225e+10	8.56816e+09	8.37299e+09	8.33022e+09	7.88587e+09	7.87256e+09	1.04082e+10	8.02642e+09	1.48469e+10	1.47302e+10	1.51332e+10	1.08591e+10	0.021355
MP14878	2.55	318.165	pos	6-Hydrocodol N-oxide	[M+H]+	C18H23NO4	PYGFOAMHTWPNGY-GJNYRLFGSA-N	64.5										Level2	5.76574e+08	5.71342e+08	4.81971e+08	4.89007e+08	5.05041e+08	6.06315e+08	6.15397e+08	5.79812e+08	6.06884e+08	6.95431e+08	7.08941e+08	7.22763e+08	5.83479e+08	0.00890984
MP14880	1.295	318.165	pos	alpha-oxycodol	[M+H]+	C18H23NO4	LHTAJTFGGUDLRH-FHHXKLHRSA-N	62.7	HMDB0061077		Benzenoids	Phenanthrenes and derivatives						Level2	1.13149e+08	1.1757e+08	1.29283e+08	1.33691e+08	1.40868e+08	1.05529e+08	1.02521e+08	1.17682e+08	1.05885e+08	1.26716e+08	1.22326e+08	1.18503e+08	1.17859e+08	0.0195628
MP14885	3.664	318.181	pos	Trp-Leu	[M+ACN+H]+	C17H23N3O3	LYMVXFSTACVOLP-DZGCQCFKSA-N	97.1	HMDB0029087		Organic acids and derivatives	Carboxylic acids and derivatives	Amino acids, peptides, and analogues					Level2	2.11158e+07	2.16656e+07	2.82945e+07	2.80959e+07	2.88447e+07	2.0363e+07	1.92948e+07	2.18012e+07	2.00365e+07	1.89833e+07	1.93088e+07	1.9174e+07	2.18356e+07	0.0154598
MP14888	3.313	318.203	pos	PRE-084	[2M+NH4]+	C19H27NO3	RQHKZUBCUZVZEF-UHFFFAOYSA-N	65.6	HMDB0256738		Organoheterocyclic compounds	Oxazinanes	Morpholines					Level2	6.06489e+07	6.07708e+07	7.23415e+07	7.24897e+07	7.30744e+07	7.56757e+07	7.63009e+07	6.36866e+07	7.70694e+07	4.57563e+07	4.23815e+07	4.36943e+07	6.00223e+07	0.0266992
MP14893	4.545	318.3	pos	Phytosphingosine	[M+H]+	C18H39NO3	AERBNCYCJBRYDG-UHFFFAOYSA-N	83.9	HMDB0004610	C12144	Organic nitrogen compounds	Organonitrogen compounds	Amines	Lipids	SP Sphingolipids	SP01 Sphingoid bases	#554-62-1	Level2	6.21322e+07	6.17665e+07	6.78188e+07	6.31036e+07	6.47204e+07	5.68498e+07	5.8708e+07	6.12905e+07	5.52713e+07	5.96635e+07	5.93638e+07	6.11051e+07	6.14022e+07	0.00618884
MP14938	2.276	319.128	pos	(1S,6R,11aR,13R,14aS)-1,13-dihydroxy-6-methyl-1H,4H,6H,7H,8H,9H,11aH,12H,13H,14H,14aH-cyclopenta[f]oxacyclotridecan-4-one	[2M+NH4]+	C16H24O4		76.6										Level2	9.83082e+07	9.6729e+07	2.11908e+08	1.98606e+08	1.97028e+08	1.07805e+08	1.10826e+08	8.60733e+07	1.01237e+08	5.71145e+07	2.93272e+07	5.9472e+07	9.3698e+07	0.0579894
MP14944	2.903	319.169	pos	N-{4-[(2R,3R)-3-(Hydroxymethyl)-4-isopropyl-5-oxo-2-morpholinyl]phenyl}-2-methoxyacetamide	[M+H]+	C17H24N2O5		60.4										Level2	1.00325e+07	4.09482e+07	1.78465e+08	8.09417e+07	8.00565e+07	7.2364e+07	6.84511e+07	1.09647e+07	8.00358e+07	1.43666e+08	1.38429e+08	3.2979e+06	1.13889e+07	0.822919
MP14948	4.358	319.226	pos	8-oxo-5E,9Z,11Z,14Z-eicosatetraenoic acid	[M+H]+	C20H30O3	ULAXHDZCBOQYGV-XXSSMXECSA-N	76.9										Level2	3.94464e+08	3.88632e+08	4.69238e+08	4.7073e+08	4.77204e+08	5.56383e+08	5.55161e+08	3.93428e+08	5.5448e+08	2.2376e+08	2.25142e+08	2.23949e+08	4.00173e+08	0.0120202
MP14950	6.153	319.226	pos	(5Z)-7-{3-[(2Z,5Z,8Z)-2,5,8-Undecatrien-1-yl]-2-oxiranyl}-5-heptenoic acid	[M+CH3OH+H]+	C20H30O3		79.3										Level2	5.39698e+07	5.21346e+07	3.23206e+07	3.35646e+07	3.51367e+07	5.92061e+07	6.3051e+07	5.41668e+07	6.4096e+07	6.5841e+07	5.96534e+07	6.41184e+07	5.42667e+07	0.0187843
MP15014	3.289	320.16	pos	Cynaustine	[M+H]+	C15H26ClNO4	IAZXZAXZQOMXBB-QWMUGUDESA-N	63.5	HMDB0302359		Alkaloids and derivatives							Level2	4.48913e+07	4.42504e+07	5.93748e+07	5.55139e+07	5.81366e+07	4.5386e+07	4.62403e+07	4.5074e+07	4.65214e+07	4.06514e+07	4.21771e+07	4.39769e+07	4.58736e+07	0.0148464
MP15058	3.984	321.141	pos	Mycophenolic acid	[M+H]+	C17H20O6	HPNSFSBZBAHARI-UHFFFAOYSA-N	82.6	HMDB0015159	C20380	Organoheterocyclic compounds	Isocoumarans	Isobenzofuranones				#24280-93-1	Level2	4.30955e+07	4.33917e+07	5.20897e+07	4.91791e+07	5.16244e+07	4.69823e+07	4.56903e+07	4.25196e+07	4.65325e+07	3.22963e+07	3.27774e+07	3.28676e+07	4.29887e+07	0.00842215
MP15059	1.178	321.144	pos	zoniporide	[M+H]+	C17H16N6O	GDXBRVCQGGKXJY-UHFFFAOYSA-N	65.3	HMDB0260043		Organoheterocyclic compounds	Quinolines and derivatives						Level2	6.74201e+07	7.11611e+07	1.13588e+08	1.17424e+08	9.86255e+07	9.89319e+07	8.98695e+07	7.12151e+07	9.24798e+07	3.72871e+07	3.6394e+07	3.77855e+07	6.98117e+07	0.0254274
MP15060	2.991	321.144	pos	7-{[(2E)-3,7-dimethylocta-2,6-dien-1-yl]oxy}-2H-chromen-2-one	[M+Na]+	C19H22O3	RSDDHGSKLOSQFK-RVDMUPIBSA-N	62.5			Lipids and lipid-like molecules	Prenol lipids	Terpene lactones					Level2	2.09403e+08	2.13649e+08	2.49231e+08	2.23606e+08	2.19121e+08	2.43471e+08	2.53667e+08	2.13881e+08	2.31199e+08	1.68259e+08	1.68712e+08	1.67856e+08	2.1095e+08	0.0102276
MP15062	1.448	321.148	pos	1,7-bis(4-hydroxyphenyl)heptan-3-one	[M+H-H2O]2+	C19H22O3	QUHYUSAHBDACNG-UHFFFAOYSA-N	60.4			Phenylpropanoids and polyketides	Diarylheptanoids	Linear diarylheptanoids					Level2	4.63127e+07	4.69854e+07	1.85792e+07	1.64982e+07	1.88629e+07	2.23355e+07	3.65974e+07	4.77166e+07	3.28185e+07	8.05039e+07	7.8339e+07	7.16279e+07	4.78188e+07	0.0148929
MP15064	5.302	321.169	pos	Zearalanone	[M+H]+	C18H24O5	APJDQUGPCJRQRJ-LBPRGKRZSA-N	66	HMDB0259993	C14754	Phenylpropanoids and polyketides	Macrolides and analogues	Zearalenones	Lipids	PK Polyketides	PK04 Macrolides and lactone polyketides	#5975-78-0	Level2	2.12954e+07	2.18057e+07	2.55392e+07	2.70113e+07	2.62067e+07	2.80498e+07	2.6125e+07	2.16327e+07	2.7141e+07	8.14438e+06	6.80427e+06	8.81512e+06	2.18735e+07	0.0119326
MP15065	4.228	321.181	pos	N-{4-[(2R,3R)-3-(Hydroxymethyl)-4-methyl-5-oxo-2-morpholinyl]phenyl}-2,2-dimethylpropanamide	[M+H]+	C17H24N2O4		62.7										Level2	1.25019e+07	1.23149e+07	1.30848e+07	1.27248e+07	1.28965e+07	1.55993e+07	1.67313e+07	1.24916e+07	1.61364e+07	7.70778e+06	8.59845e+06	8.43042e+06	1.25173e+07	0.00762167
MP15067	3.806	321.191	pos	Denbufylline	[M+H]+	C16H24N4O3	HJPRDDKCXVCFOH-UHFFFAOYSA-N	66.7	HMDB0250997		Organoheterocyclic compounds	Imidazopyrimidines	Purines and purine derivatives					Level2	2.12029e+07	2.13767e+07	3.0601e+07	2.90123e+07	2.9079e+07	1.99057e+07	2.0641e+07	2.17538e+07	1.94598e+07	1.87489e+07	1.90443e+07	1.93961e+07	2.17989e+07	0.0134821
MP15068	0.529	321.202	pos	Oryzalide B	[M+H]+	C19H28O4	QINXJSIKYUBGSE-WJABHPFUSA-N	71.5	HMDB0037592		Lipids and lipid-like molecules	Prenol lipids	Terpene lactones				#134885-94-2	Level2	1.39314e+08	1.37214e+08	1.43792e+08	1.45471e+08	1.46173e+08	1.41752e+08	1.45287e+08	1.36481e+08	1.41247e+08	1.19566e+08	1.26337e+08	1.18537e+08	1.35506e+08	0.0117837
MP15070	3.762	321.222	pos	2,3-Thioepoxy Madol	[M+H]+	C20H32OS	UPLPHRJJTCUQAY-WIRWPRASSA-N	62.2	HMDB0253075		Lipids and lipid-like molecules	Steroids and steroid derivatives	Estrane steroids					Level2	1.67217e+07	1.81842e+07	1.1884e+07	1.23361e+07	1.08113e+07	1.31109e+07	1.49839e+07	1.63826e+07	1.24798e+07	2.87452e+07	2.29663e+07	2.0894e+07	1.64037e+07	0.0505217
MP15075	4.783	321.243	pos	(8S,9R)-EET	[M+ACN+H]+	C20H32O3	DBWQSCSXHFNTMO-ZZMPYBMWSA-N	89.1			Lipids and lipid-like molecules	Fatty Acyls	Fatty acids and conjugates					Level2	1.02943e+08	1.01646e+08	8.50498e+07	8.67619e+07	8.85631e+07	1.32394e+08	1.31582e+08	1.036e+08	1.27222e+08	8.51442e+07	8.74495e+07	8.63861e+07	1.01469e+08	0.010035
MP15117	3.909	322.114	pos	25C-NBOH	[M+H-H2O]+	C17H20ClNO3	AGSWPCDXODCJBI-UHFFFAOYSA-N	82.8										Level2	2.83222e+07	2.80669e+07	2.94457e+07	3.19126e+07	3.18187e+07	3.00655e+07	3.05158e+07	2.79399e+07	3.08152e+07	2.05212e+07	2.0313e+07	2.02488e+07	2.88406e+07	0.0140864
MP15129	4.182	322.201	pos	N-((2-Hydroxy-3-oxo-2-(pent-2-en-1-yl)cyclopentyl)acetyl)isoleucine	[M+Na]+	C18H29NO5		75.7										Level2	2.82194e+07	2.82119e+07	4.51726e+07	4.31988e+07	4.41663e+07	1.43644e+07	1.48199e+07	2.79854e+07	1.42055e+07	2.69907e+07	2.44378e+07	2.66517e+07	2.78124e+07	0.0069892
MP15131	3.685	322.213	pos	Phenazocine	[M+H]+	C22H27NO	ZQHYKVKNPWDQSL-XGRCMKMKSA-N	64.2	HMDB0256398	C11790	Alkaloids and derivatives	6,7-benzomorphans	2,6-dimethyl-3-benzazocines				#127-35-5	Level2	1.32569e+07	1.30752e+07	1.75817e+07	1.88637e+07	1.89845e+07	1.25695e+07	1.41824e+07	1.34796e+07	1.2842e+07	1.29741e+07	1.22915e+07	1.24196e+07	1.33901e+07	0.0132221
MP15134	5.865	322.274	pos	hexadecanoyl-l-homoserine lactone	[2M+NH4]+	C20H37NO3	QJIXVOQAEZMUIH-SFHVURJKSA-N	80.6			Organic acids and derivatives	Carboxylic acids and derivatives	Amino acids, peptides, and analogues					Level2	5.27244e+07	5.19499e+07	6.96301e+07	6.58825e+07	6.80005e+07	4.08991e+07	4.14221e+07	5.29681e+07	4.3894e+07	4.54723e+07	4.71672e+07	4.51819e+07	5.26174e+07	0.00828439
MP15177	3.178	323.135	pos	(E)-N-[2-(3-Indolyl)ethyl]-3-(3,4-dihydroxyphenyl)acrylamide	[M+H]+	C19H18N2O3	LNKPAQNDSCOUPS-UHFFFAOYSA-N	62.3	HMDB0243645		Organoheterocyclic compounds	Indoles and derivatives	Indoles					Level2	4.22622e+07	4.28851e+07	2.60137e+07	2.83835e+07	2.80169e+07	7.75513e+07	7.69498e+07	4.25883e+07	7.52467e+07	2.86389e+07	3.01749e+07	3.18159e+07	4.3166e+07	0.00909491
MP15180	3.001	323.161	pos	2-hydroxy-4-methoxy-3-(3-methylbut-2-en-1-yl)-6-(2-phenylethyl)benzoic acid	[2M+Na]+	C21H24O4	CTNFTPUIYFUXBE-UHFFFAOYSA-N	60.5			Phenylpropanoids and polyketides	Stilbenes						Level2	1.54478e+08	1.52134e+08	1.50277e+08	1.73759e+08	1.44011e+08	1.59754e+08	1.4597e+08	1.47128e+08	1.05674e+08	1.15082e+08	1.01867e+08	1.28427e+08	1.51508e+08	0.0202769
MP15187	6.921	323.259	pos	(8xi,13E)-1,11,15-Trihydroxyprost-13-en-9-one	[M+H]+	C20H36O4		89.2										Level2	3.68344e+07	3.65213e+07	5.05862e+07	5.00365e+07	5.45741e+07	3.92971e+07	4.03329e+07	3.64262e+07	3.97739e+07	2.86948e+07	2.78339e+07	2.68633e+07	4.01344e+07	0.0474606
MP15226	0.668	324.129	pos	1-Allyl-2-(3-methoxyphenyl)-3-oxo-4-isoindolinecarboxylic acid	[M+Na]+	C19H17NO4	PDSXXDOIHKJRKJ-UHFFFAOYSA-N	64.9			Organoheterocyclic compounds	Isoindoles and derivatives	Isoindolines					Level2	1.15543e+08	1.15641e+08	8.45125e+07	8.41546e+07	8.37114e+07	7.87426e+07	7.38286e+07	1.14429e+08	7.56057e+07	1.61214e+08	1.57431e+08	1.60781e+08	1.12677e+08	0.0120304
MP15227	3.218	324.138	pos	Gliclazide	[M+CH3OH+H]+	C15H21N3O3S	BOVGTQGAOIONJV-CHWSQXEVSA-N	67.1	HMDB0015252		Benzenoids	Benzene and substituted derivatives	Benzenesulfonamides				#21187-98-4	Level2	1.76203e+08	1.83184e+08	2.224e+08	2.27047e+08	2.31578e+08	1.87312e+08	1.85034e+08	1.80246e+08	1.93914e+08	1.6106e+08	1.69148e+08	1.61004e+08	1.8541e+08	0.0219593
MP15228	3.079	324.138	pos	Bialaphos	[2M+H]+	C11H22N3O6P	GINJFDRNADDBIN-UHFFFAOYSA-N	68.3	HMDB0249177	C06457	Organic acids and derivatives	Carboxylic acids and derivatives	Amino acids, peptides, and analogues				#35597-43-4	Level2	1.37417e+08	1.37255e+08	1.35433e+08	1.2312e+08	1.26834e+08	1.49106e+08	1.50947e+08	1.37636e+08	1.57957e+08	1.3159e+08	1.36121e+08	1.31698e+08	1.379e+08	0.00203168
MP15278	0.829	325.043	pos	Uridine monophosphate (UMP)	[M+H]+	C9H13N2O9P	DJJCXFVJDGTHFX-XVFCMESISA-N	89.9			Nucleosides, nucleotides, and analogues	Pyrimidine nucleotides	Pyrimidine ribonucleotides					Level2	1.51867e+08	1.5366e+08	1.45361e+08	1.38166e+08	1.5314e+08	1.28243e+08	1.20191e+08	1.52839e+08	1.29533e+08	1.33275e+08	1.38781e+08	1.49775e+08	1.54179e+08	0.00659627
MP15297	4.311	325.249	pos	{(3R,4S)-1-(Cyclobutylcarbonyl)-3-[2-(diethylamino)ethyl]-4-piperidinyl}acetic acid	[M+H]+	C18H32N2O3		61.4										Level2	8.67247e+06	8.56658e+06	8.59356e+06	8.60902e+06	8.93707e+06	3.98731e+06	3.84078e+06	8.76037e+06	3.72578e+06	8.5872e+06	8.50126e+06	9.11549e+06	8.88985e+06	0.0156996
MP15301	5.654	325.274	pos	Auricolic acid	[M+H]+	C20H36O3	GWEIHUNYMRRZJJ-MOAWTDCJSA-N	85.8			Lipids and lipid-like molecules	Fatty Acyls	Eicosanoids					Level2	4.34228e+07	4.27766e+07	3.76678e+07	4.31837e+07	4.00979e+07	6.42687e+07	6.19206e+07	5.11862e+07	6.65958e+07	3.3723e+07	3.73775e+07	3.49822e+07	4.29089e+07	0.0906195
MP15338	2.771	326.11	pos	5-benzyl-4-hydroxy-6H-pyrido[3,2,1-jk]carbazol-6-one	[M+H]+	C22H15NO2	ZTGOAIMRLCHKBE-UHFFFAOYSA-N	70.8			Organoheterocyclic compounds	Indoles and derivatives	Carbazoles					Level2	1.00861e+08	1.02584e+08	1.29384e+08	1.32332e+08	1.37916e+08	9.87175e+07	1.01784e+08	1.02722e+08	1.06984e+08	8.20745e+07	8.25669e+07	8.57056e+07	1.02927e+08	0.00931126
MP15341	2.819	326.136	pos	Nornantenine	[M+H]+	C19H19NO4	JWXKBCGJLCEZTJ-UHFFFAOYSA-N	62.3	HMDB0030245		Alkaloids and derivatives	Aporphines					#15401-66-8	Level2	2.50007e+07	2.48087e+07	1.48862e+07	1.50522e+07	1.20834e+07	1.20161e+07	9.16711e+06	2.59312e+07	5.01069e+06	5.72295e+07	5.48534e+07	5.9002e+07	2.59709e+07	0.0239651
MP15342	1.092	326.145	pos	2-{4-[2-(Trifluoromethyl)quinolin-4-yl]piperazino}ethan-1-ol	[M+ACN+H]+	C16H18F3N3O	FEZXFBBKVKXGCH-UHFFFAOYSA-N	60.9										Level2	3.24994e+07	3.22233e+07	3.46706e+07	3.45494e+07	4.29853e+07	3.05019e+07	3.31764e+07	3.27976e+07	3.41743e+07	2.98193e+07	2.99448e+07	2.82956e+07	3.50345e+07	0.0387903
MP15348	6.08	326.197	pos	3-hydroxy-6-[(4E)-3-hydroxy-2,4-dimethylhept-4-enamido]-2,4-dimethyl-5-oxohexanoic acid	[M+ACN+H]+	C17H29NO6		62.2										Level2	2.58389e+07	2.45599e+07	2.05785e+07	2.02719e+07	2.04019e+07	1.98164e+07	1.82528e+07	2.54922e+07	2.16895e+07	2.74305e+07	2.71136e+07	2.64638e+07	2.52933e+07	0.0213513
MP15350	3.259	326.207	pos	L-Proline, 1-(1-L-leucyl-L-prolyl)-	[M+H]+	C16H27N3O4	DPURXCQCHSQPAN-UHFFFAOYSA-N	70	HMDB0253022		Organic acids and derivatives	Carboxylic acids and derivatives	Amino acids, peptides, and analogues					Level2	5.84841e+07	5.8337e+07	4.24823e+07	4.16399e+07	3.77583e+07	7.29524e+07	7.27258e+07	5.79218e+07	7.86662e+07	6.54663e+07	6.72486e+07	6.72203e+07	5.97713e+07	0.0136138
MP15394	5.152	327.008	pos	TRIS(3-CHLOROPROPYL)PHOSPHATE	[2M+NH4]+	C9H18Cl3O4P	WOURXYYHORRGQO-UHFFFAOYSA-N	92.1			Organic acids and derivatives	Organic phosphoric acids and derivatives	Phosphate esters					Level2	3.66162e+07	3.60768e+07	2.22376e+07	2.10346e+07	2.17155e+07	8.36506e+07	8.45332e+07	3.74555e+07	8.50208e+07	1.04014e+07	1.05934e+07	1.04265e+07	3.66125e+07	0.0155261
MP15399	1.25	327.118	pos	gamma-Glutamyldopa	[M+H]+	C14H18N2O7	KEKSCSDLHBLBDJ-UHFFFAOYSA-N	72.5	HMDB0252797		Organic acids and derivatives	Carboxylic acids and derivatives	Amino acids, peptides, and analogues					Level2	8.23656e+07	8.29953e+07	1.31793e+08	1.30398e+08	1.38394e+08	2.0033e+07	1.90443e+07	8.33799e+07	1.89556e+07	9.24973e+07	8.75802e+07	9.21424e+07	8.28185e+07	0.00507668
MP15412	3.734	327.207	pos	ADBICA	[M+H-H2O]+	C20H29N3O2	IXUYMXAKKYWKRG-UHFFFAOYSA-N	63.3			Organic acids and derivatives	Carboxylic acids and derivatives	Amino acids, peptides, and analogues					Level2	3.08962e+07	3.06508e+07	4.07888e+07	4.26493e+07	4.29571e+07	2.95375e+07	2.94785e+07	3.08627e+07	3.03177e+07	2.47795e+07	2.47801e+07	2.45777e+07	3.10383e+07	0.00518581
MP15420	4.773	327.29	pos	2-oxophytanic acid	[M+H]+	C20H38O3	CQJGVSCAFSXDSB-UHFFFAOYSA-N	77.3		C02117	Lipids and lipid-like molecules	Prenol lipids	Diterpenoids	Lipids	PR Prenol lipids	PR01 Isoprenoids	#22008-47-5	Level2	3.99102e+07	3.93124e+07	1.79628e+07	1.71642e+07	1.76341e+07	2.18952e+07	2.29604e+07	4.01974e+07	2.20841e+07	6.6194e+07	6.85354e+07	6.89651e+07	3.96703e+07	0.00942604
MP15449	7.393	328.123	pos	[(3S)-3-(5-Fluoro-1H-benzimidazol-2-yl)-1-pyrrolidinyl](4-fluorophenyl)methanone	[M+CH3OH+H]+	C18H15F2N3O		61.1										Level2	1.00959e+08	1.08229e+08	1.10369e+08	1.15967e+08	1.0818e+08	9.95833e+07	1.00516e+08	1.10649e+08	1.01783e+08	8.97101e+07	8.80123e+07	1.05588e+08	1.14193e+08	0.0515761
MP15450	1.681	328.139	pos	N-(1-Deoxy-1-fructosyl)phenylalanine	[M+H]+	C15H21NO7	FAVRCIXPIVJIPN-PFFFPCNUSA-N	71.9	HMDB0037846		Organic acids and derivatives	Carboxylic acids and derivatives	Amino acids, peptides, and analogues				#87251-83-0	Level2	1.2398e+10	1.22036e+10	2.0878e+10	2.10583e+10	1.02043e+10	8.63858e+09	1.61962e+10	1.21969e+10	1.38784e+10	7.39305e+09	7.45468e+09	3.74713e+09	9.89886e+09	0.101705
MP15454	1.231	328.155	pos	5-[(2-Hydroxy-2-phenylethyl)amino]-5-oxo-3-phenylpentanoic acid	[2M+H]2+	C19H21NO4	QEVBFDMCNMNBMJ-UHFFFAOYSA-N	73.5										Level2	1.15523e+07	2.97943e+06	1.19226e+07	2.49094e+07	1.3481e+07	6.0196e+06	1.43083e+07	1.78807e+07	6.5775e+06	5.22289e+07	2.64438e+07	4.47537e+06	1.77052e+07	0.559791
MP15456	3.86	328.166	pos	Cinereain	[M+H]+	C18H21N3O3	CCHUDPANZXHQCS-UKTHLTGXSA-N	69	HMDB0035218		Organoheterocyclic compounds	Diazines	Pyrimidines and pyrimidine derivatives				#117013-51-1	Level2	8.49073e+06	8.84552e+06	1.44578e+07	1.46213e+07	1.47175e+07	6.1638e+06	6.13227e+06	8.85891e+06	6.29447e+06	6.75625e+06	6.75736e+06	6.81363e+06	8.78119e+06	0.0197021
MP15463	3.278	328.223	pos	VAL-PRO-LEU	[M+H-H2O]+	C16H29N3O4	NHXZRXLFOBFMDM-RXTYADHFSA-N	62.6			Organic acids and derivatives	Carboxylic acids and derivatives	Amino acids, peptides, and analogues					Level2	5.20367e+07	5.12878e+07	5.16772e+07	6.80496e+07	5.42722e+07	6.32328e+07	6.00985e+07	5.35259e+07	5.29199e+07	5.40335e+07	5.05614e+07	5.38214e+07	5.39989e+07	0.0240036
MP15522	4.481	329.259	pos	Stanozolol	[M+CH3OH+H]+	C21H32N2O	LKAJKIOFIWVMDJ-QOJGXCKPSA-N	61.3	HMDB0003116	C07311	Lipids and lipid-like molecules	Steroids and steroid derivatives	Estrane steroids				#10418-03-8 | 302-96-5	Level2	1.38154e+07	1.40683e+07	2.18424e+07	2.09382e+07	2.14027e+07	1.12355e+07	1.11891e+07	1.40912e+07	1.19999e+07	1.19932e+07	1.08812e+07	1.21056e+07	1.4092e+07	0.00960769
MP15526	6.303	329.27	pos	1,4-dihydroxyheptadec-16-en-2-yl acetate	[2M+NH4]+	C19H36O4	LUIGTZGBXWZJAX-UHFFFAOYSA-N	63.4			Lipids and lipid-like molecules	Fatty Acyls	Fatty alcohols					Level2	2.05952e+07	2.09767e+07	1.33648e+07	2.75443e+07	2.61139e+07	2.03413e+07	2.7584e+07	2.41474e+07	1.64203e+07	1.98461e+07	1.76364e+07	2.48116e+07	2.7917e+07	0.145286
MP15566	3.268	330.137	pos	(3R,5S)-5-[3-(4-Fluorophenyl)-1,2,4-oxadiazol-5-yl]-1-(1H-imidazol-2-ylmethyl)-3-pyrrolidinol	[M+H]2+	C16H16FN5O2		61.5										Level2	5.15393e+07	5.07978e+07	1.39502e+08	1.3592e+08	1.42723e+08	2.15905e+07	2.58673e+07	5.77667e+07	2.25675e+07	1.51059e+07	1.59386e+07	1.21477e+07	5.10104e+07	0.0632834
MP15569	3.87	330.159	pos	1-(2-methyl-6-{[(2S,3R,4S,5S,6R)-3,4,5-trihydroxy-6-(hydroxymethyl)oxan-2-yl]oxy}phenyl)ethan-1-one	[M+ACN+H]+	C15H20O7	JAFYVMQCMOZABG-NGXDWLFCSA-N	81.9										Level2	2.02957e+07	2.0188e+07	5.02423e+07	5.00221e+07	4.85343e+07	5.99856e+06	6.19889e+06	2.02198e+07	2.31832e+07	5.69227e+06	6.05038e+06	1.64073e+07	2.01914e+07	0.00247482
MP15572	2.893	330.166	pos	6-Naloxol	[2M+NH4]+	C19H23NO4	HMWHERQFMBEHNG-AQQQZIQISA-N	65.1			Benzenoids	Phenanthrenes and derivatives						Level2	2.59342e+07	2.59772e+07	1.72994e+07	1.86391e+07	1.8714e+07	2.37682e+07	2.50798e+07	2.55917e+07	2.6745e+07	4.00352e+07	3.87388e+07	3.65452e+07	2.79003e+07	0.0397438
MP15575	2.012	330.202	pos	N-[(4-hydroxy-3-methoxyphenyl)methyl]-8-methylnonanamide	[2M+Na]+	C18H29NO3	XJQPQKLURWNAAH-UHFFFAOYSA-N	61.5	HMDB0038457	C16952	Benzenoids	Phenols	Methoxyphenols	Lipids	FA Fatty acyls	FA08 Fatty amides	#19408-84-5	Level2	2.53656e+07	2.60674e+07	3.5767e+07	3.68333e+07	3.7034e+07	3.53209e+07	3.58336e+07	2.63012e+07	3.64468e+07	9.12676e+06	1.53713e+07	1.80953e+07	2.59067e+07	0.0153447
MP15583	4.815	330.299	pos	N-palmitoylserinol	[2M+H]+	C19H39NO3	MZUNFYMZKTWADX-UHFFFAOYSA-N	70			Lipids and lipid-like molecules	Fatty Acyls	Fatty amides					Level2	2.69625e+07	2.73503e+07	2.57832e+07	2.83667e+07	2.49246e+07	2.60179e+07	2.65644e+07	2.6951e+07	2.57154e+07	2.6826e+07	2.86697e+07	2.70884e+07	2.6636e+07	0.0108409
MP15588	5.105	330.336	pos	N,N-dimethyl-Safingol	[M+H]+	C20H43NO2	BYBHBTCYJMUUDZ-PMACEKPBSA-N	87.2			Organic nitrogen compounds	Organonitrogen compounds	Amines					Level2	3.89124e+08	3.83247e+08	3.64031e+08	3.71979e+08	3.67834e+08	3.50754e+08	3.62143e+08	3.88832e+08	3.59528e+08	4.08897e+08	3.94425e+08	3.88254e+08	3.86009e+08	0.0071245
MP15618	0.565	331.148	pos	(4Bs,8aR,10aS)-10a-ethynyl-4b,8,8-trimethyl-3,7-dioxo-3,4b,7,8,8a,9,10,10a-octahydrophenanthrene-2,6-dicarbonitrile	[M+H]+	C21H18N2O2	ISZIRXMFUSQQOS-UHFFFAOYSA-N	74	HMDB0249943		Benzenoids	Phenanthrenes and derivatives	Hydrophenanthrenes					Level2	1.9786e+08	1.9164e+08	2.17381e+08	2.17674e+08	2.13158e+08	1.66012e+08	1.73924e+08	1.93374e+08	1.71851e+08	1.78756e+08	1.67992e+08	1.77028e+08	1.92291e+08	0.0144735
MP15638	6.783	331.284	pos	3-Palmitoyl-sn-glycerol	[M+H]+	C19H38O4	QHZLMUACJMDIAE-UHFFFAOYSA-N	79.3	HMDB0245964		Lipids and lipid-like molecules	Glycerolipids	Monoradylglycerols					Level2	6.77528e+07	6.67308e+07	5.16565e+07	5.47393e+07	6.03197e+07	6.55549e+07	6.47551e+07	6.71481e+07	6.92432e+07	7.91764e+07	7.4468e+07	8.34231e+07	6.98463e+07	0.0203781
MP15641	6.945	331.284	pos	2-Palmitoylglycerol	[M+H]+	C19H38O4	BBNYCLAREVXOSG-UHFFFAOYSA-N	80.1	HMDB0011533		Lipids and lipid-like molecules	Glycerolipids	Monoradylglycerols					Level2	7.19812e+07	7.08941e+07	5.77369e+07	6.22184e+07	6.56109e+07	7.19855e+07	6.7399e+07	7.17188e+07	7.35217e+07	8.26562e+07	8.34822e+07	8.22748e+07	7.18481e+07	0.00683571
MP15678	2.421	332.112	pos	R-95913	[M+H]+	C18H18FNO2S	MPLQNQUWLWGOET-UHFFFAOYSA-N	65.6	HMDB0013930		Organoheterocyclic compounds	Thienopyridines						Level2	8.84919e+07	8.74501e+07	1.07291e+08	1.09618e+08	1.04245e+08	7.85515e+06	1.2919e+07	8.85763e+07	1.23755e+07	1.51623e+08	1.50062e+08	1.52148e+08	8.87352e+07	0.0066163
MP15683	0.957	332.145	pos	4-methyl-N-(1-methyl-1H-indazol-3-yl)-1-phenyl-1H-pyrazole-3-carboxamide	[2M+NH4]+	C19H17N5O		67.3										Level2	3.22891e+08	3.26495e+08	2.49687e+08	2.23732e+08	2.68167e+08	3.486e+08	2.93308e+08	3.21267e+08	3.15495e+08	3.27343e+08	2.98809e+08	3.64863e+08	3.35118e+08	0.0189389
MP15687	3.183	332.181	pos	7-{[(2E)-5-hydroxy-3,7-dimethylocta-2,6-dien-1-yl]oxy}-2H-chromen-2-one	[M+NH4]+	C19H22O4		63.7										Level2	2.18931e+08	2.29254e+08	2.14917e+08	2.19505e+08	2.26371e+08	2.16221e+08	2.23852e+08	2.19917e+08	2.32688e+08	2.13358e+08	2.62196e+08	2.07116e+08	2.13632e+08	0.0294667
MP15690	3.538	332.181	pos	Boc-Val-OSu	[M+H]+	C14H22N2O6	POBDBYGSGKMZPH-NSHDSACASA-N	65.1			Organic acids and derivatives	Carboxylic acids and derivatives	Amino acids, peptides, and analogues					Level2	1.10068e+07	1.0936e+07	1.79789e+07	1.78132e+07	99183	6.29946e+06	3.7083e+06	8.30447e+06	3.85388e+06	9.23601e+06	5.82318e+06	4.49557e+07	1.0967e+07	0.129375
MP15694	3.535	332.217	pos	thr-val-leu	[M+NH4]+	C15H29N3O5	BKVICMPZWRNWOC-RHYQMDGZSA-N	75.6			Organic acids and derivatives	Carboxylic acids and derivatives	Amino acids, peptides, and analogues					Level2	4.61937e+07	4.55297e+07	4.94247e+07	5.23494e+07	5.28597e+07	5.41097e+07	5.4764e+07	4.65017e+07	5.40515e+07	4.07827e+07	3.86943e+07	3.7957e+07	4.6586e+07	0.0103747
MP15703	4.692	332.316	pos	Oleoyl ethanolamide	[M+H]+	C20H39NO2	BOWVQLFMWHZBEF-KTKRTIGZSA-N	86.3	HMDB0002088	C20792	Organic nitrogen compounds	Organonitrogen compounds	Amines				#111-58-0	Level2	1.05856e+08	1.03836e+08	1.06921e+08	1.06817e+08	1.07088e+08	1.04572e+08	1.01971e+08	1.04264e+08	1.06476e+08	9.82204e+07	9.67742e+07	1.03088e+08	1.05101e+08	0.0085655
MP15713	0.922	332.561	pos	BETA-NICOTINAMIDE ADENINE DINUCLEOTIDE	[M+ACN+H]+		BAWFJGJZGIEFAR-UHFFFAOYSA-N	75.6	HMDB0249146		Nucleosides, nucleotides, and analogues	(5'->5')-dinucleotides						Level2	5.92892e+07	5.89702e+07	1.68504e+06	1.27637e+06	1.59296e+06	8.65193e+07	8.80226e+07	6.1537e+07	8.58238e+07	8.97507e+07	9.25126e+07	8.92703e+07	5.85909e+07	0.0222252
MP15737	0.57	333.106	pos	JNK Inhibitor IX	[2M+Na]+	C20H16N2OS	WQGDQGAFSDMBLA-UHFFFAOYSA-N	64.9										Level2	1.70078e+08	1.65471e+08	1.89891e+08	1.81435e+08	1.78567e+08	1.94961e+08	2.05063e+08	1.67222e+08	1.98152e+08	1.24745e+08	1.28535e+08	1.26538e+08	1.68081e+08	0.0114168
MP15739	0.653	333.141	pos	4,7-diphenyl[1,10]phenanthroline	[2M+Na]+	C24H16N2	DHDHJYNTEFLIHY-UHFFFAOYSA-N	61.1	HMDB0246617		Organoheterocyclic compounds	Quinolines and derivatives	Phenylquinolines					Level2	8.95406e+08	8.87653e+08	6.62778e+08	4.8661e+08	6.5654e+08	4.86521e+08	4.88543e+08	8.8822e+08	4.59698e+08	1.03021e+09	1.03426e+09	1.04866e+09	8.90686e+08	0.00396515
MP15741	3.947	333.144	pos	Avobenzone	[M+H]+	C20H22O3	XNEFYCZVKIDDMS-UHFFFAOYSA-N	61.1	HMDB0248746		Phenylpropanoids and polyketides	Linear 1,3-diarylpropanoids	Chalcones and dihydrochalcones					Level2	1.12632e+07	1.10915e+07	8.76693e+06	1.12724e+07	1.1246e+07	7.21814e+06	7.63366e+06	1.1397e+07	7.57269e+06	1.36106e+07	1.47758e+07	1.45014e+07	1.12372e+07	0.0111315
MP15745	1.867	333.166	pos	Tetraphenylethylene	[M+H]+	C26H20	JLZUZNKTTIRERF-UHFFFAOYSA-N	62.6	HMDB0258929		Phenylpropanoids and polyketides	Stilbenes						Level2	6.45241e+07	6.51274e+07	5.56491e+07	4.64947e+07	4.99964e+07	8.43914e+07	7.97388e+07	6.52124e+07	8.46793e+07	5.42659e+07	6.10009e+07	6.19736e+07	6.53328e+07	0.00553545
MP15748	0.605	333.177	pos	glu-gly-lys	[M+H]+	C13H24N4O6	KRGZZKWSBGPLKL-IUCAKERBSA-N	80.7			Organic acids and derivatives	Carboxylic acids and derivatives	Amino acids, peptides, and analogues					Level2	2.61831e+08	2.58557e+08	1.99543e+08	1.98372e+08	1.38944e+08	1.93589e+08	1.86203e+08	2.5864e+08	1.94548e+08	3.36854e+08	3.35673e+08	3.35879e+08	2.61017e+08	0.00640474
MP15749	3.789	333.181	pos	N-{4-[(2R,3R)-3-(Hydroxymethyl)-4-isobutyl-5-oxo-2-morpholinyl]phenyl}-2-methoxyacetamide	[M+H]+	C18H26N2O5		62.3										Level2	7.20491e+07	7.24518e+07	9.00009e+07	8.98727e+07	8.97508e+07	7.81591e+07	7.90075e+07	7.25331e+07	7.8866e+07	6.36316e+07	6.41906e+07	6.47267e+07	7.25681e+07	0.00330541
MP15751	1.097	333.192	pos	trp-lys	[M+NH4]+	C17H24N4O3	DZHDVYLBNKMLMB-ZFWWWQNUSA-N	60.1	HMDB0029088		Organic acids and derivatives	Carboxylic acids and derivatives	Amino acids, peptides, and analogues					Level2	3.69696e+07	3.90338e+07	1.13724e+08	1.09716e+08	1.10822e+08	7.41997e+06	2.30939e+07	4.01504e+07	2.15762e+07	33168.9	7.56533e+07	7.32021e+07	4.01848e+07	0.0385835
MP15799	3.423	334.139	pos	D-alpha-Glutamyl-D-tryptophan	[M+H]+	C16H19N3O5		85.6										Level2	7.19743e+08	7.32569e+08	7.77752e+08	7.57158e+08	7.54976e+08	5.96212e+08	5.9655e+08	7.33547e+08	6.02609e+08	7.91707e+08	7.66021e+08	8.01413e+08	7.3342e+08	0.0092242
MP15800	2.967	334.139	pos	Tryptophyl-Glutamate	[M+H]+	C16H19N3O5	PWIQCLSQVQBOQV-UHFFFAOYSA-N	71.7	HMDB0029082		Organic acids and derivatives	Carboxylic acids and derivatives	Amino acids, peptides, and analogues					Level2	6.46389e+07	6.6624e+07	5.67636e+07	5.34596e+07	5.78232e+07	1.07422e+08	1.09764e+08	6.73956e+07	1.11589e+08	3.14401e+07	2.99693e+07	3.02292e+07	6.67687e+07	0.017982
MP15803	1.055	334.161	pos	Dimethyl(2-{5-[(1-pyrrolidinylsulfonyl)methyl]-1H-indol-3-yl}ethyl)amine oxide	[M+ACN+H]+	C17H25N3O3S		70.9										Level2	2.74245e+08	2.73808e+08	1.66784e+08	1.67869e+08	1.53699e+08	3.0401e+08	3.24083e+08	2.73478e+08	3.07771e+08	3.28322e+08	3.45664e+08	3.14338e+08	2.65518e+08	0.0153606
MP15804	1.22	334.161	pos	(1S,2R,9R,11R,12R,15R)-11-hydroxy-2,6,9,15-tetramethyl-13-oxatetracyclo[10.2.1.0,a.0,a]pentadeca-4,6-diene-3,8,14-trione	[M+CH3OH+H]+	C18H20O5		63.9										Level2	9.76667e+08	9.78908e+08	7.61574e+08	7.45993e+08	7.44871e+08	7.67597e+08	7.66548e+08	9.74097e+08	7.93047e+08	1.32733e+09	1.32838e+09	1.3605e+09	9.82126e+08	0.00348514
MP15850	2.952	335.116	pos	4-Oxo-enoxacin	[M+H]+	C15H15FN4O4	MVOYSJSBHPWSMT-UHFFFAOYSA-N	65.2	HMDB0255994		Organoheterocyclic compounds	Diazanaphthalenes	Naphthyridines					Level2	2.29057e+08	2.2559e+08	2.40158e+08	2.46102e+08	2.41012e+08	2.44543e+08	2.5604e+08	2.29413e+08	2.44916e+08	1.81887e+08	1.96983e+08	1.95179e+08	2.27055e+08	0.00786237
MP15858	1.677	335.172	pos	(-)-Strychnine	[M+H-H2O]+	C21H22N2O2	QMGVPVSNSZLJIA-UHFFFAOYSA-N	64.8		C06522	Alkaloids and derivatives	Strychnos alkaloids		Alkaloids	Alkaloids derived from tryptophan and anthranilic acid	Indole alkaloids	#57-24-9	Level2	9.41963e+07	9.3583e+07	6.24229e+07	6.07619e+07	6.00316e+07	7.404e+07	7.62148e+07	9.43383e+07	7.30674e+07	1.44986e+08	1.48308e+08	1.43791e+08	9.45156e+07	0.00430327
MP15862	3.858	335.221	pos	20-carboxy Arachidonic Acid	[M+H]+	C20H30O4	BGOJKUCHTMYINI-DTLRTWKJSA-N	77.8			Lipids and lipid-like molecules	Fatty Acyls	Fatty acids and conjugates					Level2	1.57117e+07	1.54823e+07	1.8435e+07	1.9578e+07	1.86802e+07	2.00591e+07	2.16831e+07	1.57157e+07	2.1065e+07	7.88777e+06	8.47342e+06	8.04179e+06	1.62552e+07	0.0207718
MP15865	6.955	335.244	pos	3,3'-(1,4-Cyclohexanediyl)bis(1,1-diethylurea)	[M+Na]+	C16H32N4O2		61										Level2	3.66051e+08	3.76465e+08	3.53954e+08	3.69258e+08	3.91312e+08	3.44619e+08	3.52474e+08	3.72286e+08	3.53544e+08	3.61695e+08	3.68168e+08	3.67721e+08	3.77937e+08	0.0142669
MP15915	1.43	336.122	pos	N1-(3,4-dimethoxyphenethyl)-4-methylbenzene-1-sulfonamide	[M+H]+	C17H21NO4S		62.6										Level2	3.12142e+09	3.07543e+09	2.06407e+09	2.10414e+09	2.12529e+09	2.24988e+09	2.15704e+09	3.1293e+09	2.15552e+09	4.97542e+09	4.9409e+09	4.99282e+09	3.12958e+09	0.00833211
MP15917	4.895	336.128	pos	2-Amino-3-({4-[4-(tert-butyl)-1,3-thiazol-2-yl]benzylidene}amino)but-2-enedinitrile	[M+H]+	C18H17N5S		61.4										Level2	1.70054e+08	1.67461e+08	1.70814e+08	3.6201e+08	1.44626e+08	1.84892e+08	2.13124e+08	1.67381e+08	1.96159e+08	1.35214e+08	2.44911e+08	2.45682e+08	1.53822e+08	0.0445948
MP15919	0.773	336.139	pos	1-(7-methoxy-2-oxo-2H-chromen-8-yl)-3-methyl-2-oxobutyl acetate	[M+H]+	C17H18O6		63.7										Level2	7.91497e+07	1.92525e+07	7.16794e+07	2.88929e+07	5.62022e+07	1.75711e+07	1.17628e+07	3.80284e+07	4.38891e+07	4.34552e+07	1.4052e+07	4.48786e+07	6.02964e+07	0.530444
MP15920	2.329	336.155	pos	1,4:3,6-Dianhydro-2-deoxy-5-O-(ethylcarbamoyl)-2-[(phenylcarbamoyl)amino]-D-glucitol	[M+H]+	C16H21N3O5		61.9										Level2	1.41187e+08	1.39092e+08	7.55197e+07	7.46322e+07	4.98101e+07	1.4783e+08	1.53427e+08	1.42012e+08	1.52021e+08	1.96893e+08	2.052e+08	2.03239e+08	1.43629e+08	0.0133405
MP15925	3.399	336.193	pos	(3R,4R)-N-Ethyl-4-hydroxy-3-[(4-methoxybenzoyl)amino]-1-azepanecarboxamide	[M+H]+	C17H25N3O4		62										Level2	3.0102e+07	3.11221e+07	5.8005e+07	5.34714e+07	4.95889e+07	2.99643e+07	2.81732e+07	3.1715e+07	2.85292e+07	1.01124e+07	1.7359e+07	1.01088e+07	3.17724e+07	0.0248629
MP15927	3.956	336.228	pos	Polysin	[M+H]+	C23H29NO	NEPLKJAINOWIJL-UHFFFAOYSA-N	72.4			Organoheterocyclic compounds	Indoles and derivatives	Indoles					Level2	1.00113e+07	9.87786e+06	1.38672e+07	1.3183e+07	1.36331e+07	9.23548e+06	1.056e+07	1.01504e+07	9.41824e+06	9.78405e+06	9.06107e+06	9.07878e+06	1.01695e+07	0.0135263
MP15931	7.062	336.289	pos	2-Propanol, 1-((1-methylethyl)amino)-3-(2,4,6-tripropylphenoxy)-	[M+H]+	C21H37NO2	LFAKCPDXNKYJBU-UHFFFAOYSA-N	68	HMDB0246264		Benzenoids	Benzene and substituted derivatives	Phenylpropanes					Level2	9.77994e+07	9.86791e+07	1.28068e+08	1.30712e+08	1.37647e+08	9.80681e+07	9.76513e+07	9.78633e+07	9.51666e+07	9.16729e+07	9.34125e+07	9.26321e+07	1.00492e+08	0.0127109
MP15935	6.427	336.326	pos	(2E,4E)-N-Isobutyl-2,4-octadecadienamide	[M+CH3OH+H]+	C22H41NO		69.3										Level2	1.19342e+08	1.17699e+08	1.13506e+08	1.56697e+08	1.23838e+08	1.92117e+08	4.23433e+08	1.63878e+08	9.91552e+07	4.49807e+08	1.09442e+08	1.90083e+08	1.22255e+08	0.169249
MP15979	1.078	337.16	pos	Valeroyl phenytoin	[M+H]+	C20H20N2O3	DYVNLCJHGUOASO-UHFFFAOYSA-N	61.7	HMDB0259746		Organoheterocyclic compounds	Azolidines	Imidazolidines					Level2	8.03465e+07	7.90583e+07	6.18734e+07	5.39048e+07	5.65045e+07	7.85538e+07	8.91768e+07	7.93541e+07	7.4048e+07	8.97788e+07	8.72475e+07	8.2287e+07	7.714e+07	0.0169862
MP15980	1.022	337.16	pos	(2R,3R,4S,5S,6R)-2-{[(2E)-4-ethenyl-2,5-dimethylhexa-2,5-dien-1-yl]oxy}-6-(hydroxymethyl)oxane-3,4,5-triol	[M+CH3OH+H]+	C16H26O6	FOWZPEXPOVXJSN-RNSFPFHXSA-N	61.7										Level2	2.46291e+08	2.447e+08	2.06052e+08	2.16364e+08	2.03452e+08	2.83304e+08	2.84551e+08	2.50197e+08	2.77269e+08	2.59973e+08	2.6342e+08	2.45388e+08	2.41004e+08	0.0155137
MP15983	0.561	337.171	pos	5-(5-{5-[(2S)-1-Isopropyl-2-pyrrolidinyl]-1,2,4-oxadiazol-3-yl}-2-pyridinyl)pyrimidine	[M+NH4]+	C18H20N6O		73.1										Level2	4.82983e+07	4.67209e+07	1.03429e+08	9.22651e+07	1.10425e+08	5.89333e+07	5.19992e+07	4.68149e+07	4.64795e+07	1.36689e+07	1.57227e+07	1.30082e+07	5.1041e+07	0.0417974
MP15991	4.358	337.237	pos	5-[5-hydroxy-3-(hydroxymethyl)pentyl]-8a-(hydroxymethyl)-5,6-dimethyl-3,4,4a,5,6,7,8,8a-octahydronaphthalene-1-carboxylic acid	[2M+NH4]+	C20H34O5	VOCJFEUCJDTXSA-UHFFFAOYSA-N	72.4			Lipids and lipid-like molecules	Prenol lipids	Diterpenoids					Level2	1.79986e+08	1.8391e+08	2.01287e+08	2.08115e+08	2.03524e+08	2.59811e+08	2.59261e+08	1.80231e+08	2.55961e+08	1.05581e+08	1.03959e+08	1.05243e+08	1.84242e+08	0.0126135
MP15998	6.55	337.274	pos	3-(beta-D-Galactopyranosyloxy)-2-hydroxypropyl (9Z,12Z)-9,12-octadecadienoate	[M+Na]+	C27H48O9		88.8										Level2	5.47017e+07	5.38667e+07	4.26408e+07	4.07713e+07	4.59267e+07	4.5212e+07	4.76086e+07	5.51704e+07	4.9222e+07	6.40906e+07	6.81608e+07	6.49348e+07	5.43397e+07	0.0101314
MP16037	7.369	338.116	pos	N'3-(3,4,5-trimethoxybenzylidene)pyridine-3-carbohydrazide	[M+H]2+	C16H17N3O4	IATCZYSHMSZKIO-UHFFFAOYSA-N	62.5										Level2	7.36304e+07	6.65222e+07	8.1615e+07	7.99894e+07	9.03584e+07	7.41634e+07	6.75367e+07	7.96988e+07	5.85567e+07	1.49302e+07	1.89344e+07	3.33744e+07	3.82655e+07	0.283879
MP16045	6.878	338.269	pos	linoleoyl glycine	[M+H]+	C20H35NO3	YCRHZEHWEYAHCO-HZJYTTRNSA-N	68			Organic acids and derivatives	Carboxylic acids and derivatives	Amino acids, peptides, and analogues					Level2	5.58098e+07	5.07913e+07	7.68648e+07	7.21584e+07	2.31833e+07	3.93753e+07	4.78697e+07	5.91282e+07	5.54972e+07	4.83532e+07	5.81595e+07	5.95932e+07	3.94698e+07	0.167624
MP16049	6.14	338.341	pos	Erucamide	[M+H]+	C22H43NO	UAUDZVJPLUQNMU-KTKRTIGZSA-N	96.3	HMDB0244507		Lipids and lipid-like molecules	Fatty Acyls	Fatty amides					Level1	4.80438e+08	2.98777e+09	2.0678e+09	5.73915e+09	1.1246e+10	3.85946e+09	6.1874e+09	4.29775e+09	5.30354e+09	3.37978e+09	4.12701e+09	3.4032e+09	4.68964e+09	0.610322
MP16099	4.078	339.136	pos	5-(hydroxymethyl)-6-(4-hydroxyphenyl)-2-(1h-indol-3-yl)-5,6-dihydro-2h-1,4-oxazin-3-ol	[M+H]+	C19H18N2O4	XVQKMMBQSFYTQX-UHFFFAOYSA-N	60.4			Organoheterocyclic compounds	Indoles and derivatives	Indoles					Level2	4.01194e+07	3.95396e+07	4.8461e+07	5.27483e+07	5.38615e+07	4.93194e+07	5.06422e+07	4.0395e+07	4.95674e+07	2.75432e+07	2.78397e+07	2.72459e+07	4.0485e+07	0.0106186
MP16102	1.176	339.155	pos	1-(beta-D-Glucopyranosyluronosyl)-3-[(2S)-1-methyl-2-pyrrolidinyl]pyridinium	[M+H]+	C16H22N2O6		61.1										Level2	4.9338e+09	4.8592e+09	5.63135e+09	5.47534e+09	5.4557e+09	5.67528e+09	5.81922e+09	4.88331e+09	5.3113e+09	2.98709e+09	3.17153e+09	2.87972e+09	4.94811e+09	0.00852757
MP16112	6.06	339.208	pos	N,N-Dicyclohexyl-5-cyclopropyl-1,2-oxazole-3-carboxamide	[M+H]+	C19H28N2O2	NDKGACIWVAOUQH-UHFFFAOYSA-N	63.1										Level2	2.38246e+07	2.40855e+07	2.63252e+07	2.48062e+07	2.4838e+07	2.353e+07	2.45189e+07	2.38611e+07	2.40373e+07	2.4817e+07	2.40713e+07	2.46811e+07	2.37109e+07	0.00657499
MP16113	5.261	339.253	pos	8,9-DiHETrE	[M+H-H2O]+	C20H34O4	DCJBINATHQHPKO-TYAUOURKSA-N	69.2	HMDB0002311	C14773	Lipids and lipid-like molecules	Fatty Acyls	Eicosanoids	Lipids	FA Fatty acyls	FA03 Eicosanoids	#192461-96-4	Level2	1.09684e+07	1.17253e+07	641833	1.32435e+06	2.95841e+06	5.31083e+06	2.82927e+06	1.10028e+07	1.0276e+06	1.38522e+07	4.47141e+06	3.67135e+06	4.71476e+06	0.341289
MP16120	5.742	339.29	pos	1,2-Dioleoyl-sn-glycerol	[M+Na]+	C39H72O5	AFSHUZFNMVJNKX-UHFFFAOYSA-N	90.6			Lipids and lipid-like molecules	Glycerolipids	Diradylglycerols					Level2	5.21532e+07	5.59766e+07	5.49556e+07	5.59185e+07	5.56894e+07	5.24735e+07	4.90027e+07	5.22639e+07	4.59916e+07	5.02252e+07	5.75438e+07	4.9327e+07	5.40787e+07	0.0336297
MP16164	7.389	340.113	pos	N-(2-morpholinophenyl)-1,3-benzothiazole-2-carboxamide	[M+H]2+	C18H17N3O2S	LLDVGDIOCXBEIT-UHFFFAOYSA-N	61.5										Level2	1.64903e+08	1.54129e+08	1.65071e+08	1.8096e+08	1.96634e+08	1.67056e+08	1.44908e+08	1.54393e+08	1.49565e+08	1.39489e+08	1.39278e+08	1.40715e+08	1.54664e+08	0.0334889
MP16165	3.918	340.126	pos	{2-[(3S)-3-(1-Methyl-1H-benzimidazol-2-yl)-1-pyrrolidinyl]-2-oxoethoxy}acetic acid	[M+H]+	C16H19N3O4		78.2										Level2	1.38872e+07	1.38491e+07	1.72365e+07	1.55172e+07	1.48532e+07	1.3433e+07	1.2581e+07	1.37008e+07	1.68384e+07	1.11567e+07	9.96718e+06	9.09295e+06	1.41214e+07	0.0125412
MP16168	3.178	340.153	pos	O-Methylbulbocapnine	[M+H]+	C20H21NO4	WSVWKHTVFGTTKJ-AWEZNQCLSA-N	64.1			Alkaloids and derivatives	Aporphines						Level2	1.0623e+08	8.6729e+07	5.50021e+07	5.60026e+07	5.64584e+07	3.92607e+07	4.40365e+07	1.04649e+08	4.12769e+07	2.1715e+08	2.16928e+08	2.18653e+08	1.04911e+08	0.0923487
MP16170	3.94	340.194	pos	Nalmefene	[M+H-H2O]+	C21H25NO3	WJBLNOPPDWQMCH-UHFFFAOYSA-N	62.3	HMDB0255432	C08027	Benzenoids	Phenanthrenes and derivatives					#55096-26-9	Level2	1.25903e+07	1.23593e+07	1.41457e+07	1.44563e+07	1.42745e+07	1.58468e+07	1.51109e+07	1.23783e+07	1.46875e+07	7.19459e+06	6.94806e+06	7.29454e+06	1.25821e+07	0.0100839
MP16176	5.393	340.226	pos	11-Ethyl-7,16-dihydroxy-13-methyl-6-methylene-11-azahexacyclo[7.7.2.1~5,8~.0~1,10~.0~2,8~.0~13,17~]nonadecan-4-one	[M+H-H2O]+	C22H31NO3		69.2										Level2	3.03284e+07	2.96909e+07	4.91485e+07	5.20826e+07	5.35471e+07	1.85332e+07	1.57922e+07	2.97409e+07	1.91118e+07	2.34571e+07	2.06493e+07	2.29838e+07	3.11966e+07	0.0231761
MP16183	7.367	340.358	pos	Docosanamide	[M+H]+	C22H45NO	ORAWFNKFUWGRJG-UHFFFAOYSA-N	89.6	HMDB0000583		Lipids and lipid-like molecules	Fatty Acyls	Fatty amides				#3061-75-4	Level2	230455	1.02042e+06	4.55392e+06	1.81373e+07	2.83756e+06	1.31147e+07	8.11464e+06	5.22493e+06	5.31059e+07	1.54224e+07	3.53008e+06	1.31337e+08	3.70052e+06	0.913374
MP16222	2.097	341.141	pos	N'-[6-(tert-butyl)thieno[3,2-d]pyrimidin-4-yl]-4-methylbenzohydrazide	[M+Na]+	C18H20N4OS	QWNJWSWNAFNPIN-UHFFFAOYSA-N	61.7			Organoheterocyclic compounds	Thienopyrimidines						Level2	660138	312049	1.36084e+06	110049	296646	1.42281e+06	15609.9	278698	30982.9	804158	79093.8	1.90166e+06	184142	0.580048
MP16225	2.814	341.142	pos	6-Prenylnaringenin	[M+H]+	C20H20O5	YHWNASRGLKJRJJ-QGZVFWFLSA-N	69.4	HMDB0037247	C09832	Phenylpropanoids and polyketides	Flavonoids	Flavans	Lipids	PK Polyketides	PK12 Flavonoids	#68236-13-5	Level2	4.92977e+07	5.13876e+07	2.03287e+07	2.10302e+07	2.1684e+07	1.67853e+07	1.69347e+07	5.14635e+07	1.65812e+07	1.08437e+08	1.06195e+08	6.5396e+07	5.15124e+07	0.0212042
MP16227	4.092	341.149	pos	(2s,3s,4r,5s,6s)-2-{[(2r,3r,4s,5r,6r)-4,5-dihydroxy-6-(hydroxymethyl)-2-methoxyoxan-3-yl]oxy}-6-methyloxane-3,4,5-triol	[M+H]+	C13H24O10	ZUPSABSQBFCIOU-IBVRSMRASA-N	76.1			Organic oxygen compounds	Organooxygen compounds	Carbohydrates and carbohydrate conjugates					Level2	1.36842e+08	1.34772e+08	2.10992e+08	2.09263e+08	2.13792e+08	1.25316e+08	1.2598e+08	1.34564e+08	1.26541e+08	6.42226e+07	6.40451e+07	6.31597e+07	1.3286e+08	0.0121043
MP16287	4.357	342.209	pos	UR-144 N-PENTANOIC ACID	[M+H]+	C21H27NO3	UUTHIAPDCFFQKQ-UHFFFAOYSA-N	60.4			Organoheterocyclic compounds	Indoles and derivatives	Indolyl carboxylic acids and derivatives					Level2	2.97093e+07	2.92722e+07	2.8472e+07	2.94235e+07	2.84531e+07	4.62611e+07	4.69972e+07	2.93139e+07	4.40088e+07	1.43497e+07	1.4323e+07	1.44975e+07	3.00356e+07	0.0121848
MP16356	2.406	343.197	pos	(2R,4S,5R)-5-Ethyl-2-[(S)-hydroxy-(6-methoxyquinolin-4-yl)methyl]-1-azabicyclo[2.2.2]octan-5-ol	[M+H]+	C20H26N2O3	QJYVSAYVZYKUJL-UHFFFAOYSA-N	61.3	HMDB0242547		Alkaloids and derivatives	Cinchona alkaloids						Level2	2.69933e+07	2.77535e+07	2.35701e+07	2.31789e+07	1.15068e+07	2.99751e+07	1.4561e+07	2.87271e+07	2.82178e+07	3.82798e+07	4.01131e+07	4.05715e+07	2.87567e+07	0.0302576
MP16363	5.655	343.284	pos	Eicosanedioic acid	[M+H]+	C20H38O4	JJOJFIHJIRWASH-UHFFFAOYSA-N	68.4	HMDB0242141		Lipids and lipid-like molecules	Fatty Acyls	Fatty acids and conjugates					Level2	5.49201e+07	5.31953e+07	4.91355e+07	4.45852e+07	3.95918e+07	7.16245e+07	6.23331e+07	5.54319e+07	7.37157e+07	5.31021e+07	5.0681e+07	4.73033e+07	5.5551e+07	0.0198599
MP16408	0.962	344.134	pos	N-(1-Deoxy-1-fructosyl)tyrosine	[M+H]+	C15H21NO8	QLJKHQIODQKMNW-VJDSNFAGSA-N	74.2	HMDB0037845		Organic acids and derivatives	Carboxylic acids and derivatives	Amino acids, peptides, and analogues				#34393-22-1	Level2	6.50982e+08	6.49689e+08	3.95029e+08	3.76369e+08	4.28659e+08	8.24097e+08	7.31039e+08	6.42016e+08	7.79107e+08	6.50942e+08	6.03168e+08	6.97831e+08	6.94384e+08	0.0360137
MP16411	2.557	344.181	pos	6beta-naltrexol	[M+H]+	C20H25NO4	JLVNEHKORQFVQJ-PYIJOLGTSA-N	63.4	HMDB0060784		Benzenoids	Phenanthrenes and derivatives						Level2	6.72384e+07	6.91542e+07	8.4668e+07	8.20723e+07	8.79841e+07	6.53943e+07	6.43378e+07	6.91164e+07	6.61191e+07	6.31116e+07	6.26437e+07	6.22286e+07	6.92008e+07	0.0139786
MP16482	3.302	345.213	pos	pro-thr-lys	[M+NH4]2+	C15H28N4O5	AJJDPGVVNPUZCR-VIVKNYSDSA-N	62.5										Level2	3.39207e+07	3.34087e+07	3.6693e+07	4.32913e+07	4.28088e+07	3.97322e+07	4.05267e+07	3.41037e+07	4.06927e+07	3.21369e+07	3.12311e+07	3.59849e+07	3.41715e+07	0.0101761
MP16488	3.981	345.217	pos	MMB018	[M+H]+	C20H28N2O3	XOVHYVWQBVNONJ-SFHVURJKSA-N	66			Organic acids and derivatives	Carboxylic acids and derivatives	Amino acids, peptides, and analogues					Level2	2.87112e+07	2.8487e+07	3.31826e+07	3.11322e+07	3.06397e+07	2.80432e+07	2.852e+07	2.89544e+07	2.74044e+07	2.65042e+07	2.65321e+07	2.71544e+07	2.90207e+07	0.00846406
MP16494	4.774	345.299	pos	MG(i-17:0/0:0/0:0)	[M+H]+	C20H40O4	NYBWZWSQGCROAE-LJQANCHMSA-N	67.8	HMDB0072846		Lipids and lipid-like molecules	Glycerolipids	Monoradylglycerols					Level2	3.31961e+07	3.29366e+07	1.35267e+07	1.45816e+07	1.41349e+07	1.86309e+07	1.95939e+07	3.27467e+07	1.92386e+07	5.69047e+07	5.89413e+07	5.91864e+07	3.32864e+07	0.00745
MP16535	3.762	346.129	pos	N'1-[2-chloro-4-(dimethylamino)benzylidene]-3-(4-hydroxyphenyl)propanohydrazide	[2M+NH4]+	C18H20ClN3O2		61.6										Level2	1.37099e+07	1.36441e+07	8.93585e+06	9.39356e+06	8.56588e+06	2.05911e+07	2.11019e+07	1.37454e+07	2.1013e+07	1.29277e+07	1.31431e+07	1.2109e+07	1.36727e+07	0.00322221
MP16547	3.108	346.197	pos	2-Methoxy-N-[(3S,3aS,8S,9S,9aS,9bS)-3,5a,9-trimethyl-2-oxododecahydronaphtho[1,2-b]furan-8-yl]acetamide	[M+NH4]+	C18H29NO4		62.7										Level2	3.5478e+07	3.49404e+07	4.78685e+07	4.91452e+07	5.08811e+07	3.61851e+07	4.06249e+07	3.57455e+07	4.34778e+07	2.25803e+07	2.38166e+07	2.95281e+07	3.66294e+07	0.0197558
MP16552	6.014	346.274	pos	Docosahexaenoic acid	[M+ACN+H]+	C22H32O2	MBMBGCFOFBJSGT-KUBAVDMBSA-N	64.6	HMDB0002183	C06429	Lipids and lipid-like molecules	Fatty Acyls	Fatty acids and conjugates	Lipids	Fatty acids	Unsaturated fatty acids	#6217-54-5	Level2	1.84099e+07	1.78329e+07	2.48429e+07	2.50454e+07	2.45335e+07	1.20887e+07	1.32436e+07	1.85733e+07	1.29538e+07	1.63237e+07	1.71837e+07	1.54471e+07	1.8457e+07	0.018058
MP16594	0.568	347.12	pos	Bavachin	[M+Na]+	C20H20O4	OAUREGNZECGNQS-UHFFFAOYNA-N	75.8										Level2	2.05922e+08	2.02805e+08	2.52029e+08	2.49022e+08	2.57793e+08	1.86045e+08	1.92254e+08	2.02479e+08	1.90493e+08	1.57079e+08	1.57824e+08	1.59814e+08	2.02854e+08	0.00792682
MP16600	0.685	347.155	pos	2-{[4-(tert-butyl)benzyl]thio}-4-methylquinoline-3-carbonitrile	[M+CH3OH+H]+	C22H22N2S		68.2										Level2	3.99878e+08	3.84737e+08	2.18393e+08	2.12278e+08	2.04663e+08	3.48996e+08	3.47527e+08	3.86604e+08	3.48945e+08	5.41336e+08	5.21459e+08	5.19552e+08	3.86052e+08	0.0181952
MP16602	3.344	347.159	pos	5-Amino-2-(3-hexyl-4-methyl-2,5-dioxo-2,5-dihydro-1H-pyrrol-1-yl)-5-oxopentanoic acid	[M+2H]2+	C16H24N2O5		66.8										Level2	1.16547e+08	1.14847e+08	5.38542e+07	5.61146e+07	5.71497e+07	6.40642e+07	2.84899e+07	1.16652e+08	5.12076e+07	2.46202e+08	2.3869e+08	2.48568e+08	1.16914e+08	0.00809963
MP16605	0.611	347.192	pos	glu-ala-lys	[2M+H]+	C14H26N4O6	JJKKWYQVHRUSDG-GUBZILKMSA-N	84.7			Organic acids and derivatives	Carboxylic acids and derivatives	Amino acids, peptides, and analogues					Level2	1.13026e+08	1.10276e+08	6.22006e+07	6.08565e+07	5.69909e+07	9.67034e+07	9.46379e+07	1.09969e+08	9.42107e+07	1.51147e+08	1.52186e+08	1.47293e+08	1.10169e+08	0.0130745
MP16656	0.888	348.069	pos	Adenosine monophosphate (AMP)	[M+H]+	C10H14N5O7P	UDMBCSSLTHHNCD-KQYNXXCUSA-N	93.4			Nucleosides, nucleotides, and analogues	Purine nucleotides	Purine ribonucleotides					Level2	1.0165e+09	1.01057e+09	2.90683e+08	2.77868e+08	3.036e+08	6.42698e+08	5.79722e+08	9.84878e+08	6.42624e+08	1.6716e+09	1.56347e+09	1.7971e+09	1.07642e+09	0.0378945
MP16660	3.98	348.101	pos	(4R)-4-Hydroxy-4-[6-[(5R)-5-(methoxymethyl)-2-oxo-1,3-oxazolidin-3-yl]-1,3-benzothiazol-2-yl]butanenitrile	[M+H]+	C16H17N3O4S	ZMMDIASCSLFNFE-UHFFFAOYSA-N	62.2	HMDB0257914		Organoheterocyclic compounds	Benzothiazoles						Level2	5.43582e+06	5.73724e+06	2.21189e+06	2.97922e+06	2.87048e+06	1.20438e+07	1.21458e+07	5.74607e+06	1.22587e+07	2.39813e+06	2.42841e+06	2.4682e+06	5.75521e+06	0.0274054
MP16664	1.785	348.109	pos	(-)-Woodinine	[M+H]+	C17H22BrN3	OALFYDHJYGRPKT-XELGSYHNNA-N	61.6										Level2	1.09835e+07	1.32605e+07	1.59889e+07	2.39999e+07	2.92113e+07	1.66533e+06	1.76338e+06	1.07367e+07	3.26491e+06	2.80411e+07	2.61877e+07	3.13975e+07	1.08846e+07	0.10469
MP16665	3.485	348.136	pos	Ofloxacin impurity E	[2M+H]+	C17H18FN3O4	WKRSSAPQZDHYRV-VIFPVBQESA-N	96.6										Level2	7.77049e+06	1.07917e+07	209589	280070	225811	2.39375e+07	3.94762e+07	2.12214e+07	2.21054e+07	245169	229327	361489	5.70735e+06	0.605813
MP16668	0.733	348.143	pos	2-[1,1'-biphenyl]-4-yl-6-phenyl-1,3-benzoxazole	[M+H]+	C25H17NO	WISWLZYHZLVSMO-UHFFFAOYSA-N	61										Level2	1.68997e+08	1.66441e+08	1.00079e+08	8.99071e+07	9.86516e+07	2.10017e+08	2.05967e+08	1.6826e+08	2.07072e+08	1.64814e+08	1.74404e+08	1.70731e+08	1.67649e+08	0.00644454
MP16669	4.775	348.161	pos	Benzeneethanamine, 2,5-dimethoxy-N-[(2-methoxyphenyl)methyl]-4-(methylthio)-	[M+Na]2+	C19H25NO3S		60.3										Level2	5.98421e+07	6.04486e+07	3.1163e+07	3.06449e+07	2.95406e+07	3.62552e+07	3.61525e+07	5.93854e+07	3.38883e+07	9.97023e+07	1.01091e+08	1.0223e+08	6.12304e+07	0.0132564
MP16676	2.887	348.177	pos	5'-(furan-3-yl)-4a-hydroxy-2,5-dimethyl-3,4,4a,7,8,8a-hexahydro-2H-spiro[naphthalene-1,3'-oxolane]-2',7-dione	[2M+NH4]+	C19H22O5		65.8										Level2	4.41063e+09	4.4185e+09	3.10844e+09	3.11315e+09	3.18185e+09	4.16167e+09	4.18169e+09	4.3626e+09	4.14138e+09	6.18355e+09	6.15745e+09	6.4379e+09	4.45823e+09	0.00889459
MP16714	0.938	349.054	pos	INOSINE-MONOPHOSPHATE	[M+H]+	C10H13N4O8P	GRSZFWQUAKGDAV-KQYNXXCUSA-N	72.4	HMDB0000175	C00130	Nucleosides, nucleotides, and analogues	Purine nucleotides	Purine ribonucleotides	N-glycosides			#131-99-7	Level2	4.48113e+07	4.604e+07	5.95544e+07	5.79049e+07	6.30791e+07	5.96846e+07	5.75848e+07	4.42016e+07	5.81305e+07	2.42717e+07	2.35175e+07	2.50903e+07	4.42816e+07	0.0189261
MP16717	2.966	349.138	pos	Triphenylcarbethoxymethylenephosphorane	[M+H]+	C22H21O2P	IIHPVYJPDKJYOU-UHFFFAOYSA-N	62.4			Benzenoids	Benzene and substituted derivatives	Phenylphosphines and derivatives					Level2	3.88836e+08	3.85878e+08	4.49312e+08	4.20276e+08	4.38797e+08	4.146e+08	4.22385e+08	3.871e+08	4.05815e+08	3.14718e+08	3.0502e+08	3.09031e+08	3.85279e+08	0.00406002
MP16718	2.598	349.14	pos	N2-(2-Carboxymethyl-2-hydroxysuccinoyl)arginine	[M+H]+	C12H20N4O8	VFYGIOOMURRJLU-UHFFFAOYSA-N	68.1	HMDB0032766		Organic acids and derivatives	Carboxylic acids and derivatives	Amino acids, peptides, and analogues				#87605-91-2	Level2	1.63407e+07	1.62797e+07	2.80028e+07	2.81752e+07	2.73994e+07	1.45497e+07	1.53959e+07	1.67261e+07	6.71845e+06	1.13676e+07	1.16654e+07	1.22844e+07	1.67638e+07	0.0152898
MP16721	4.384	349.159	pos	alpha-(4-Fluorophenyl)-4-(5-fluoro-2-pyrimidinyl)-1-piperazine butanol	[M+H]+	C18H22F2N4O	ZXUYYZPJUGQHLQ-UHFFFAOYSA-N	74.9	HMDB0249324		Organoheterocyclic compounds	Diazinanes	Piperazines					Level2	1.98115e+07	1.96642e+07	2.66431e+07	2.84159e+07	2.63598e+07	2.38824e+07	2.19194e+07	1.99435e+07	2.48434e+07	3.64498e+07	1.16984e+07	1.10848e+07	1.95818e+07	0.00810407
MP16722	0.56	349.171	pos	Methyl (2R)-1-(cyclohexylcarbonyl)-4-(methoxyacetyl)-2-piperazinecarboxylate	[M+CH3OH+H]+	C16H26N2O5		61.1										Level2	1.01669e+08	9.25164e+07	6.0088e+07	7.32747e+07	5.63624e+07	6.71709e+07	8.63596e+07	9.40986e+07	6.68628e+07	1.44652e+08	1.12817e+08	1.12859e+08	9.27441e+07	0.0454689
MP16723	4.263	349.171	pos	Gibberellin A54	[M+H]+	C19H24O6	ZGHAVKULRAPSKM-LYQBYBLHSA-N	81.3	HMDB0035048		Lipids and lipid-like molecules	Prenol lipids	Diterpenoids				#72533-75-6	Level2	5.04275e+07	4.98416e+07	6.97947e+07	6.8688e+07	7.01719e+07	5.48157e+07	5.51547e+07	5.11137e+07	5.59822e+07	3.36438e+07	3.07625e+07	3.18532e+07	4.98417e+07	0.0120282
MP16733	6.154	349.273	pos	Anacardic acid	[M+H]+	C22H36O3	ADFWQBGTDJIESE-UHFFFAOYSA-N	83.2	HMDB0029683	C10759	Benzenoids	Benzene and substituted derivatives	Benzoic acids and derivatives	Lipids	PK Polyketides	PK15 Phenolic lipids	#16611-84-0	Level2	1.3189e+08	1.39044e+08	1.32527e+08	1.49457e+08	1.41314e+08	1.36665e+08	1.2246e+08	1.39053e+08	1.53678e+08	1.01308e+08	9.63781e+07	1.21001e+08	1.3565e+08	0.0250141
MP16772	1.845	350.139	pos	Texaphyrin	[M+H]+	C22H15N5	TXUCTMLBJWVODX-UHFFFAOYSA-N	61.2	HMDB0258942									Level2	4.38685e+07	4.44363e+07	3.7355e+07	3.71256e+07	3.71409e+07	1.62732e+07	1.82262e+07	4.44914e+07	1.81183e+07	7.0442e+07	7.40896e+07	7.68531e+07	4.42498e+07	0.00636303
MP16773	1.729	350.139	pos	Emate	[M+H]+	C18H23NO4S	RVKFQAJIXCZXQY-UHFFFAOYSA-N	65.3	HMDB0251981		Lipids and lipid-like molecules	Steroids and steroid derivatives	Estrane steroids					Level2	2.99687e+08	2.95267e+08	7.57544e+07	7.06109e+07	7.59937e+07	1.79458e+08	1.72593e+08	2.99027e+08	1.69851e+08	6.44064e+08	6.40024e+08	6.38494e+08	2.99598e+08	0.00705587
MP16777	3.426	350.207	pos	Mahanimbinine	[M+H]+	C23H27NO2	ZMSFODUWJLWJOE-UHFFFAOYSA-N	64.5	HMDB0030226		Organoheterocyclic compounds	Indoles and derivatives	Carbazoles				#30048-24-9	Level2	4.63345e+08	4.61116e+08	8.64606e+08	8.5318e+08	8.48466e+08	2.89865e+08	2.93107e+08	4.67133e+08	2.98908e+08	3.32256e+08	3.35485e+08	3.37966e+08	4.68041e+08	0.00697995
MP16778	4.118	350.207	pos	N1-cyclohexyl-4-(4-fluorobenzyl)-1,4-diazepane-1-carbothioamide	[M+H]+	C19H28FN3S	VXNLRKZKVBIGCV-UHFFFAOYSA-N	66.5										Level2	1.23315e+07	1.2147e+07	1.49647e+07	1.4761e+07	1.43948e+07	1.22233e+07	1.18918e+07	1.21666e+07	1.14443e+07	1.11599e+07	1.10126e+07	9.83903e+06	1.25328e+07	0.0145703
MP16779	3.593	350.208	pos	(1S,2S,3S,4R,5R)-2-[(2-Hydroxybenzyl)amino]-4-(4-methyl-1-piperazinyl)-6,8-dioxabicyclo[3.2.1]octan-3-ol	[M+NH4]2+	C18H27N3O4		61.4										Level2	4.22133e+07	4.22107e+07	4.89828e+07	4.90428e+07	4.52926e+07	4.96139e+07	4.84065e+07	4.63075e+07	5.71089e+07	3.87305e+07	3.78122e+07	3.36213e+07	4.21567e+07	0.0475951
MP16780	3.966	350.211	pos	(4-benzoylpiperidino)[4-(tert-butyl)phenyl]methanone	[M+H]+	C23H27NO2		61.8										Level2	7.39052e+06	7.30993e+06	7.73108e+06	9.23622e+06	9.68627e+06	7.05027e+06	8.08372e+06	7.34948e+06	6.18834e+06	5.11387e+06	5.49254e+06	5.07198e+06	6.16299e+06	0.0842738
MP16783	4.422	350.243	pos	2-{(3R,4S)-3-[(5-Butyl-1,2-oxazol-3-yl)methyl]-4-piperidinyl}-1-(4-morpholinyl)ethanone	[M+H]+	C19H31N3O3		62.6										Level2	2.35227e+07	2.3711e+07	2.9173e+07	3.00248e+07	3.09607e+07	1.7174e+07	1.66273e+07	2.37431e+07	1.64962e+07	2.5765e+07	2.56483e+07	2.59603e+07	2.37864e+07	0.00490664
MP16784	4.089	350.243	pos	Abiraterone	[M+H]+	C24H31NO	GZOSMCIZMLWJML-UHFFFAOYSA-N	72.7	HMDB0247752		Lipids and lipid-like molecules	Steroids and steroid derivatives	Androstane steroids					Level2	1.3405e+07	1.39066e+07	1.79277e+07	1.74939e+07	1.82699e+07	1.22009e+07	1.27921e+07	1.39193e+07	1.33655e+07	1.30405e+07	1.24809e+07	1.32103e+07	1.3827e+07	0.0176625
MP16822	2.176	351.175	pos	1,10-epoxydeltoidin A	[M+H]+	C19H26O6	ODHOUUHGBKXLJZ-ILPIULFJSA-N	60.3										Level2	1.44792e+09	1.46616e+09	1.18694e+09	1.03109e+09	1.1305e+09	2.01483e+09	1.95632e+09	1.43126e+09	2.0395e+09	1.33189e+09	1.36678e+09	1.3671e+09	1.6068e+09	0.0540653
MP16825	1.185	351.175	pos	(2S,3S,4S,8R,9S,13R,14R,15R,16R)-3,4,8,14,15-pentahydroxy-2,13,16-trimethyl-6-methylidene-10-oxatetracyclo[7.6.1.0,.0a,a]hexadecan-11-one	[M+ACN+H]+	C19H28O7		64.3										Level2	8.8113e+07	8.7746e+07	6.63117e+07	6.16852e+07	6.2868e+07	1.53659e+08	1.18549e+08	8.94667e+07	1.42208e+08	5.74374e+07	5.88291e+07	5.63414e+07	8.95956e+07	0.0105739
MP16830	5.204	351.207	pos	2-[({[4-({[(2-hydroxyphenyl)methylene]amino}methyl)cyclohexyl]methyl}imino)methyl]phenol	[M+H-H2O]+	C22H26N2O2	IQUQYVNGKZBPPJ-UHFFFAOYSA-N	68.5			Benzenoids	Phenols	1-hydroxy-4-unsubstituted benzenoids					Level2	1.11287e+09	1.12521e+09	1.30019e+09	1.35405e+09	1.37702e+09	1.09393e+09	1.08148e+09	1.12682e+09	1.08824e+09	8.91806e+08	8.74399e+08	8.4607e+08	1.12197e+09	0.00555625
MP16835	0.563	351.213	pos	6,8-dihydroxy-3-(10-hydroxyundecyl)-3,4-dihydro-1H-2-benzopyran-1-one	[M+H]+	C20H30O5	YLEKEQNOOIMZQM-UHFFFAOYSA-N	64.9			Benzenoids	Benzene and substituted derivatives	Benzoic acids and derivatives					Level2	9.62275e+07	8.99885e+07	1.09369e+08	1.04805e+08	1.08254e+08	1.02887e+08	1.06773e+08	9.49298e+07	1.02982e+08	8.9963e+07	9.62002e+07	9.74356e+07	9.51011e+07	0.0295105
MP16837	3.18	351.243	pos	2-Methylfentanyl	[2M+H]+	C23H30N2O	DPAJFOSXYXNYMA-UHFFFAOYSA-N	61.9										Level2	7.7582e+07	7.98699e+07	8.58112e+07	8.27939e+07	8.37615e+07	7.76085e+07	7.43607e+07	7.71959e+07	7.47333e+07	6.69505e+07	7.13835e+07	6.72069e+07	8.06502e+07	0.0215077
MP16838	5.935	351.252	pos	MG(18:4(6Z,9Z,12Z,15Z)/0:0/0:0)	[M+H]+	C21H34O4	YICVZGXPPMTJCG-LIYQNMAISA-N	84.4	HMDB0011571		Lipids and lipid-like molecules	Fatty Acyls	Lineolic acids and derivatives					Level2	1.08365e+07	1.09928e+07	1.2139e+07	1.10976e+07	8.65591e+06	9.75903e+06	1.33925e+07	1.27178e+07	1.21814e+07	9.24918e+06	1.32522e+07	1.01072e+07	1.27109e+07	0.0881157
MP16841	6.019	351.29	pos	3,4-Dimethyl-5-propyl-2-furantridecanoic acid	[M+H]+	C22H38O3	IGZNOKSSNQTWMY-UHFFFAOYSA-N	84.3	HMDB0112078		Lipids and lipid-like molecules	Fatty Acyls	Fatty acids and conjugates				#116627-43-1	Level2	9.22362e+07	8.65307e+07	8.76611e+07	1.0934e+08	1.09902e+08	1.01352e+08	9.63548e+07	9.54366e+07	9.00455e+07	1.0454e+08	7.24382e+07	6.00268e+07	8.63544e+07	0.0495334
MP16873	3.479	352.133	pos	Adinazolam	[M+Na]+	C19H18ClN5	GJSLOMWRLALDCT-UHFFFAOYSA-N	68.1	HMDB0014686		Organoheterocyclic compounds	Benzodiazepines	1,4-benzodiazepines				#37115-32-5	Level2	6.50161e+07	6.70141e+07	8.51897e+07	8.84424e+07	8.80261e+07	6.70713e+07	6.71282e+07	6.63663e+07	7.28433e+07	3.95077e+07	3.99393e+07	4.19732e+07	6.72218e+07	0.0149805
MP16874	3.222	352.149	pos	Benfluorex	[M+H]+	C19H20F3NO2	CJAVTWRYCDNHSM-CQSZACIVSA-N	63.8	HMDB0248949		Benzenoids	Benzene and substituted derivatives	Benzoic acids and derivatives					Level2	6.83879e+09	6.83075e+09	4.88817e+09	4.87481e+09	4.93671e+09	4.64639e+09	4.65852e+09	6.80198e+09	4.72835e+09	1.02137e+10	1.03859e+10	1.04778e+10	6.89265e+09	0.00553431
MP16877	3.163	352.151	pos	sinomenine	[M+Na]+	C19H23NO4	INYYVPJSBIVGPH-UHFFFAOYSA-N	61	HMDB0258305	C09643	Alkaloids and derivatives	Morphinans		Alkaloids	Alkaloids derived from tyrosine	Isoquinoline alkaloids	#115-53-7	Level2	5.49715e+07	5.71634e+07	5.21651e+07	5.33478e+07	5.58677e+07	6.44211e+07	6.6888e+07	5.73218e+07	6.97497e+07	5.19882e+07	5.05086e+07	5.34729e+07	5.67237e+07	0.0190847
MP16878	3.353	352.151	pos	2,4-Bis[(4-fluorophenyl)methylene]-8-methyl-8-azabicyclo[3.2.1]octan-3-one	[M+NH4]2+	C22H19F2NO		64.4										Level2	2.03095e+07	1.97179e+07	3.84432e+07	1.95659e+08	3.8807e+07	1.91938e+08	1.86297e+08	2.04165e+07	1.80646e+08	4.94673e+08	4.85966e+08	1.64577e+07	1.87035e+07	0.0396669
MP16927	2.286	353.17	pos	Dicyclohexyl phthalate	[M+H]+	C20H26O4	VOWAEIGWURALJQ-UHFFFAOYSA-N	61	HMDB0251213	C14529	Benzenoids	Benzene and substituted derivatives	Benzoic acids and derivatives				#84-61-7	Level2	4.03166e+07	3.91015e+07	5.78904e+07	3.39959e+07	3.39752e+07	3.91717e+07	5.69466e+07	4.16943e+07	4.96219e+07	2.76941e+07	2.95352e+07	6.14871e+07	3.9248e+07	0.0299016
MP16967	3.18	354.075	pos	Clonazolam	[M+H]+	C17H12ClN5O2	XJRGLCAWBRZUFC-UHFFFAOYSA-N	63.8		C22814							#33887-02-4	Level2	3.56286e+07	3.54237e+07	7.3014e+07	7.49779e+07	6.98295e+07	1.31914e+07	1.4992e+07	3.58159e+07	1.37493e+07	2.41676e+07	2.62458e+07	2.48925e+07	3.51556e+07	0.00797664
MP16975	3.256	354.148	pos	1-((1-(4-Chlorophenyl)-1H-1,2,3-triazol-4-yl)methyl)-4-phenylpiperazine	[M+H]+	C19H20ClN5	WFCBAWWBMPFNRM-UHFFFAOYSA-N	81.3	HMDB0250044		Organoheterocyclic compounds	Diazinanes	Piperazines					Level2	9.377e+07	9.23663e+07	7.6603e+07	8.1759e+07	7.54936e+07	2.67195e+07	3.00306e+07	9.3574e+07	2.78281e+07	1.72673e+08	1.82725e+08	1.82388e+08	9.41416e+07	0.00821773
MP16979	3.373	354.167	pos	Olopatadine n-oxide	[M+H]+	C21H23NO4	TXKZPVWYFNGMCP-LSCVHKIXSA-N	67.1	HMDB0060595		Organic acids and derivatives	Organic sulfuric acids and derivatives	Arylsulfates					Level2	9.23242e+07	8.80655e+07	2.6635e+07	3.20707e+07	3.4726e+07	5.82575e+07	6.53286e+07	9.47984e+07	6.4324e+07	1.88589e+08	1.9445e+08	1.76047e+08	9.03419e+07	0.0313619
MP16987	3.692	354.238	pos	1-Cyclohexyl-3-[(1S,2S,3S,4R,5R)-3-hydroxy-4-(1-piperidinyl)-6,8-dioxabicyclo[3.2.1]oct-2-yl]urea	[M+CH3OH+H]+	C18H31N3O4		66.7										Level2	8.3164e+07	8.22886e+07	1.01203e+08	1.02626e+08	1.01595e+08	6.48297e+07	6.67088e+07	8.24144e+07	6.4438e+07	7.13162e+07	6.9806e+07	7.21974e+07	8.10014e+07	0.0109209
MP17026	4.992	355.105	pos	Scopolin	[M+CH3OH+H]+	C16H18O9	SGTCGCCQZOUMJJ-UHFFFAOYSA-N	64.2	HMDB0303366	C01527	Phenylpropanoids and polyketides	Coumarins and derivatives	Coumarin glycosides	O-glycosides	Coumarin glycosides		#531-44-2	Level2	1.23539e+08	1.11686e+08	9.97491e+07	1.0939e+08	1.34206e+08	1.37637e+08	1.16629e+08	1.25068e+08	1.42021e+08	1.80074e+08	1.70153e+08	8.78327e+07	1.14178e+08	0.0562566
MP17031	5.865	355.177	pos	3-(4-(2-Dimethylamino-1-methylethoxy)phenyl)-1H-pyrazolo(3,4-b)pyridine-1-acetic acid	[M+H]+	C19H22N4O3	DYLPVOLNSXUKPG-UHFFFAOYSA-N	68.6	HMDB0244637		Organoheterocyclic compounds	Azoles	Pyrazoles					Level2	4.82658e+07	4.68702e+07	4.81545e+07	4.47014e+07	4.57966e+07	3.821e+07	4.11261e+07	4.79325e+07	4.27141e+07	4.7544e+07	4.71589e+07	4.65877e+07	4.70398e+07	0.0142656
MP17034	1.05	355.197	pos	methyl 18-hydroxy-3,13-diazapentacyclo[11.8.0.0,a.0,a.0a,]henicosa-2(10),4,6,8-tetraene-19-carboxylate	[M+H]+	C21H26N2O3		60.3										Level2	2.17804e+09	2.17045e+09	1.92608e+09	1.65152e+09	1.88234e+09	1.63013e+09	1.61192e+09	2.14839e+09	1.5778e+09	1.29986e+09	1.27453e+09	2.25701e+09	2.17298e+09	0.00604578
MP17043	6.055	355.283	pos	1-Linoleoyl glycerol	[M+NH4]+	C21H38O4	WECGLUPZRHILCT-GSNKCQISSA-N	74.5	HMDB0011568		Lipids and lipid-like molecules	Fatty Acyls	Lineolic acids and derivatives				#67968-46-1	Level2	4.11755e+07	4.07017e+07	3.70776e+07	3.40717e+07	3.51481e+07	3.10144e+07	3.41455e+07	4.1198e+07	3.32913e+07	5.28158e+07	5.22673e+07	4.79125e+07	4.06909e+07	0.00692071
MP17047	6.55	355.283	pos	3-linoleoyl-sn-glycerol	[M+H]+	C21H38O4	WECGLUPZRHILCT-KKFOGOCZSA-N	86.2			Lipids and lipid-like molecules	Fatty Acyls	Lineolic acids and derivatives					Level2	1.12819e+08	1.06914e+08	8.17945e+07	8.33001e+07	8.94144e+07	9.90789e+07	9.48839e+07	1.11267e+08	9.51108e+07	1.31512e+08	1.37625e+08	1.33301e+08	1.11046e+08	0.0228447
MP17107	5.188	356.353	pos	Eicosanoyl-EA	[M+H]+	C22H45NO2	AUJVQJHODMISJP-UHFFFAOYSA-N	86.5	HMDB0248559		Organic nitrogen compounds	Organonitrogen compounds	Amines					Level2	1.23553e+08	1.22972e+08	5.54236e+07	1.18408e+08	1.16109e+08	5.15852e+07	1.12971e+08	1.23888e+08	6.01126e+07	1.26575e+08	1.30088e+08	6.00954e+07	1.24385e+08	0.00479573
MP17150	3.069	357.206	pos	(2r,2'r,4'as,8'as)-5-hydroxy-2',5',5',8'a-tetramethyl-6-oxo-3',4',4'a,6',7',8'-hexahydro-2'h-spiro[1-benzofuran-2,1'-naphthalene]-7-carbaldehyde	[M+H]+	C22H28O4	XVRIRQMQGOSIKV-VPFQVGRTSA-N	66			Organoheterocyclic compounds	Benzofurans						Level2	5.75319e+07	5.86512e+07	7.10519e+07	6.96954e+07	7.70691e+07	2.75985e+07	3.11677e+07	6.29259e+07	3.30393e+07	6.83033e+07	6.93266e+07	7.51243e+07	5.68981e+07	0.046009
MP17153	1.113	357.212	pos	N-({(2R,4S,5R)-5-[3-(4-Fluorophenyl)-1-methyl-1H-pyrazol-5-yl]-1-azabicyclo[2.2.2]oct-2-yl}methyl)acetamide	[M+H-H2O]+	C20H25FN4O		60.6										Level2	5.95677e+08	6.01568e+08	4.84895e+08	4.58929e+08	4.82645e+08	4.27966e+08	4.46902e+08	5.87641e+08	4.18073e+08	7.2899e+08	7.21768e+08	7.1806e+08	5.88971e+08	0.0108623
MP17154	3.177	357.212	pos	PyroGlu-Val-Lys	[M+NH4]+	C16H28N4O5	GZICIGMUSACQTO-UHFFFAOYSA-N	63.4			Organic acids and derivatives	Carboxylic acids and derivatives	Amino acids, peptides, and analogues					Level2	5.52377e+07	5.93765e+07	4.23127e+07	3.96672e+07	4.10087e+07	5.50111e+07	5.94267e+07	5.90161e+07	5.77733e+07	8.75606e+07	8.70848e+07	9.04212e+07	5.9566e+07	0.0352255
MP17161	5.918	357.261	pos	14(S)-HDHA	[M+Na]+	C22H32O3	ZNEBXONKCYFJAF-OUKOMXQNSA-N	79			Lipids and lipid-like molecules	Fatty Acyls	Fatty acids and conjugates					Level2	1.9968e+07	2.03676e+07	2.81588e+07	2.69797e+07	2.83691e+07	1.84333e+07	2.05903e+07	2.09818e+07	2.00059e+07	1.67107e+07	1.50036e+07	1.5776e+07	2.00977e+07	0.0221354
MP17164	4.745	357.289	pos	N-Lauroyl Arginine	[M+H]+	C18H36N4O3	XTJKNGLLPGBHHO-UHFFFAOYSA-N	61.1	HMDB0242027		Organic acids and derivatives	Carboxylic acids and derivatives	Amino acids, peptides, and analogues					Level2	4.57618e+07	4.65909e+07	6.50912e+07	6.51277e+07	6.43271e+07	4.26542e+07	4.17821e+07	4.66477e+07	4.13393e+07	3.89629e+07	4.12381e+07	4.39198e+07	4.67267e+07	0.00969401
MP17166	6.917	357.3	pos	Monoolein	[M+H]+	C21H40O4	RZRNAYUHWVFMIP-KTKRTIGZSA-N	96.8	HMDB0011567		Lipids and lipid-like molecules	Glycerolipids	Monoradylglycerols				#129784-87-8	Level2	2.54549e+08	2.50691e+08	1.84659e+08	1.85608e+08	2.23471e+08	2.35919e+08	2.37241e+08	2.54643e+08	2.48912e+08	2.95241e+08	3.04024e+08	3.02248e+08	2.61494e+08	0.017602
MP17211	3.246	358.197	pos	Nalbuphine	[M+H]+	C21H27NO4	NETZHAKZCGBWSS-CEDHKZHLSA-N	63.9	HMDB0014982	C07251	Benzenoids	Phenanthrenes and derivatives					#20594-83-6	Level2	5.70001e+07	5.77774e+07	6.26275e+07	6.31158e+07	6.17212e+07	5.97608e+07	6.26402e+07	5.82402e+07	6.25077e+07	5.21847e+07	5.28135e+07	5.32577e+07	5.823e+07	0.010078
MP17217	5.393	358.238	pos	Methyl Violet	[M+H]+	C24H27N3	AMPCGOAFZFKBGH-UHFFFAOYSA-N	74.3			Benzenoids	Benzene and substituted derivatives	Diphenylmethanes					Level2	2.47039e+08	2.43371e+08	4.1861e+08	3.79341e+08	3.9618e+08	1.48971e+08	1.44482e+08	2.44212e+08	1.55126e+08	1.81626e+08	1.78375e+08	1.93044e+08	2.57952e+08	0.0270993
MP17274	6.743	359.166	pos	methyl 4-(2-{[4-(methoxycarbonyl)-2,5-dimethyl-1H-pyrrol-3-yl]methylidene}carbohydrazonoyl)-2,5-dimethyl-1H-pyrrole-3-carboxylate	[M+H]+	C18H22N4O4		64.3										Level2	3.48704e+07	3.21895e+07	4.12321e+07	4.27004e+07	4.45987e+07	3.45902e+07	1.80251e+07	3.24831e+07	2.6429e+07	2.23242e+07	1.67374e+07	1.84173e+07	2.61164e+07	0.118758
MP17280	4.359	359.219	pos	(1s,3s,3ar,6s,6ar,10as)-3,6,9-trimethyl-1-(2-methylprop-1-en-1-yl)-7,10-dioxo-1h,2h,3h,3ah,4h,5h,6h,6ah-cyclopenta[e]naphthalen-8-yl acetate	[M+H]+	C22H30O4	WDOBQQCCJAKODE-UPMQHEDOSA-N	79.2			Lipids and lipid-like molecules	Prenol lipids	Diterpenoids					Level2	1.56499e+07	1.59779e+07	1.95404e+07	1.87977e+07	1.86641e+07	1.98877e+07	1.97889e+07	1.56211e+07	2.06851e+07	1.11764e+07	1.06261e+07	1.08152e+07	1.60269e+07	0.0134716
MP17286	6.148	359.258	pos	Methyl 3-{3-[(2Z,5Z,8Z,11Z,14Z)-2,5,8,11,14-heptadecapentaen-1-yl]-2-oxiranyl}propanoate	[M+H-H2O]+	C23H34O3		69.9										Level2	3.27982e+07	3.16038e+07	3.19761e+07	3.42096e+07	3.50822e+07	3.13398e+07	3.32103e+07	3.271e+07	3.38188e+07	3.09003e+07	2.8626e+07	2.92962e+07	3.2044e+07	0.0175744
MP17341	3.213	360.213	pos	N-Butylscopolamine	[M+H]+	C21H30NO4		60.5										Level2	2.25212e+08	2.3124e+08	2.83776e+08	2.86248e+08	3.01596e+08	2.04794e+08	1.94708e+08	2.32386e+08	2.03051e+08	2.28104e+08	2.53788e+08	2.6157e+08	2.32665e+08	0.0151821
MP17346	4.358	360.253	pos	(1s,2r,4r,7r,8s,9r,13s,16s,17r)-11-ethyl-13-methyl-6-methylidene-11-azahexacyclo[7.7.2.1,.0,.0,.0,]nonadecane-4,7,16-triol	[M+H]+	C22H33NO3		67.7										Level2	4.01953e+07	3.97718e+07	4.71606e+07	4.70254e+07	4.72579e+07	5.53733e+07	5.55457e+07	4.00434e+07	5.41899e+07	2.15715e+07	2.24132e+07	2.16096e+07	4.0118e+07	0.00460348
MP17391	3.885	361.139	pos	Nitrendipine	[M+H]+	C18H20N2O6	PVHUJELLJLJGLN-UHFFFAOYSA-N	64.8	HMDB0015187	C07713	Organoheterocyclic compounds	Pyridines and derivatives	Hydropyridines				#39562-70-4	Level2	5.03714e+07	4.96112e+07	4.25554e+07	4.30441e+07	4.30249e+07	6.64231e+07	6.82765e+07	5.0091e+07	6.9111e+07	3.83775e+07	4.00403e+07	3.90415e+07	5.0727e+07	0.00938391
MP17396	1.351	361.172	pos	AM2201 Benzimidazole analog	[M+H]+	C23H21FN2O	KUESSZMROAFKQJ-UHFFFAOYSA-N	61.5										Level2	2.79426e+08	2.81276e+08	2.06041e+08	2.0902e+08	2.12267e+08	2.57271e+08	2.71383e+08	2.94493e+08	2.7328e+08	3.77593e+08	4.06852e+08	3.92911e+08	2.76687e+08	0.0279516
MP17399	0.992	361.172	pos	2,9-Dimethyl-4,7-diphenyl-1,10-phenanthroline	[M+H]+	C26H20N2	STTGYIUESPWXOW-UHFFFAOYSA-N	63.9	HMDB0245527		Organoheterocyclic compounds	Quinolines and derivatives	Phenylquinolines					Level2	9.64696e+08	9.85969e+08	3.63838e+08	3.64995e+08	3.70463e+08	7.99376e+08	7.5336e+08	9.87445e+08	7.67958e+08	1.53631e+09	1.48502e+09	1.60178e+09	9.89213e+08	0.0117127
MP17453	3.408	362.15	pos	Ofloxacin	[M+H]+	C18H20FN3O4	GSDSWSVVBLHKDQ-UHFFFAOYSA-N	96.4	HMDB0015296	C07321	Organoheterocyclic compounds	Quinolines and derivatives	Quinolones and derivatives				#82419-36-1	Level2	1.09657e+09	1.10878e+09	1.22793e+07	9.85831e+06	7.37482e+06	3.36301e+09	3.38346e+09	1.12861e+09	3.40433e+09	6.2177e+07	5.24933e+07	5.06727e+07	1.1308e+09	0.0147005
MP17467	5.436	362.212	pos	3-(tert-butyl)-N-[2-hydroxy-3-(4-methoxyphenoxy)propyl]-1-methyl-1H-pyrazole-5-carboxamide	[M+H-H2O]+	C19H27N3O4		65.5										Level2	2.36994e+08	2.34747e+08	3.13588e+08	3.15519e+08	3.10554e+08	1.49896e+08	1.44174e+08	2.27004e+08	1.47688e+08	2.36403e+08	2.45334e+08	2.468e+08	2.36484e+08	0.0198302
MP17524	0.607	363.187	pos	glu-ser-lys	[M+H]+	C14H26N4O7	QOXDAWODGSIDDI-GUBZILKMSA-N	82.2			Organic acids and derivatives	Carboxylic acids and derivatives	Amino acids, peptides, and analogues					Level2	2.47008e+08	2.42867e+08	1.43724e+08	1.0488e+08	1.37543e+08	1.77994e+08	1.72315e+08	2.4116e+08	1.74617e+08	3.22547e+08	3.27862e+08	3.2772e+08	2.44097e+08	0.0101079
MP17525	4.358	363.191	pos	EI2991000	[M+Na]+	C26H34O7		62.2										Level2	1.56775e+07	1.54382e+07	1.70723e+07	1.52192e+07	1.57551e+07	2.06732e+07	1.96766e+07	1.59058e+07	2.1763e+07	1.14043e+07	1.30081e+07	1.27985e+07	1.56582e+07	0.0121947
MP17527	3.24	363.195	pos	Solifenacin	[M+H]+	C23H26N2O2	FBOUYBDGKBSUES-VXKWHMMOSA-N	62.6			Organoheterocyclic compounds	Tetrahydroisoquinolines	1-phenyltetrahydroisoquinolines					Level2	2.58034e+06	584051	1.10042e+08	725603	1.11509e+08	1.17891e+08	472858	1.53065e+06	741200	700858	1.79764e+08	1.67242e+06	2.5787e+06	0.527947
MP17529	5.457	363.205	pos	Benzetimide	[M+H]+	C23H26N2O2	LQQIVYSCPWCSSD-UHFFFAOYSA-N	67.4	HMDB0248988		Organoheterocyclic compounds	Piperidines	Benzylpiperidines					Level2	5.64991e+09	5.63066e+09	5.90889e+09	5.73837e+09	5.83304e+09	5.95057e+09	5.89107e+09	5.57304e+09	5.9196e+09	4.39301e+09	4.48408e+09	4.51304e+09	5.58345e+09	0.00658154
MP17532	4.151	363.243	pos	Cyclobutyl fentanyl	[2M+H]+	C24H30N2O	XHRDMQWXMFOAIX-UHFFFAOYSA-N	65			Organoheterocyclic compounds	Piperidines	Fentanyls					Level2	1.26402e+07	1.25617e+07	9.74367e+06	9.44728e+06	9.55631e+06	1.85389e+07	1.84542e+07	1.27369e+07	1.84161e+07	1.30069e+07	1.36793e+07	1.28198e+07	1.26396e+07	0.00567312
MP17534	5.057	363.253	pos	16,16-Dimethylprostaglandin D2	[M+Na]+	C22H36O5	ZEMOZGYCFBTCMC-MBNOUSKYSA-N	78.7										Level2	1.57556e+08	1.56194e+08	1.13867e+08	1.11414e+08	1.13056e+08	1.89788e+08	1.91229e+08	1.54631e+08	1.89261e+08	1.46383e+08	1.51563e+08	1.50729e+08	1.55843e+08	0.00771248
MP17536	5.333	363.253	pos	[(1R,4S,9S,10R,13R,14S)-14-hydroxy-5,5,9-trimethyl-6-oxo-14-tetracyclo[11.2.1.01,10.04,9]hexadecanyl]methyl acetate	[M+H]+	C22H34O4	ACSAQPSTIMIXGH-FPLPWBNLSA-N	77.9			Benzenoids	Benzene and substituted derivatives	Benzoic acids and derivatives					Level2	3.19808e+07	3.51017e+07	6.2158e+07	2.01647e+07	2.27985e+07	1.79759e+07	3.68887e+07	3.48107e+07	2.32383e+07	3.68844e+07	5.91277e+07	3.10389e+07	3.15883e+07	0.0551973
MP17542	4.985	363.305	pos	24,25-Dihydroxyvitamin D3	[M+H-H2O]+	C27H44O3	FCKJYANJHNLEEP-NPJDIKHJSA-N	80.6	HMDB0000430		Lipids and lipid-like molecules	Steroids and steroid derivatives	Vitamin D and derivatives				#40013-87-4	Level2	3.43775e+07	3.41814e+07	3.47461e+07	3.45835e+07	3.35011e+07	3.57231e+07	3.60652e+07	3.42364e+07	3.68082e+07	3.20702e+07	3.41982e+07	3.27044e+07	3.41477e+07	0.00295979
MP17544	4.865	363.305	pos	3-pentadecyl-4,5,6,7-tetrahydrobenzo[d]isoxazol-4-one oxime	[M+ACN+H]+	C22H38N2O2		73.7										Level2	3.67068e+07	3.58957e+07	3.96079e+07	3.7172e+07	3.8699e+07	3.00577e+07	3.2371e+07	3.57689e+07	3.28101e+07	3.40175e+07	3.2627e+07	3.23827e+07	3.62744e+07	0.011677
MP17566	0.931	364.064	pos	Guanosine monophosphate (GMP)	[M+H]+	C10H14N5O8P	RQFCJASXJCIDSX-UUOKFMHZSA-N	90.7			Nucleosides, nucleotides, and analogues	Purine nucleotides	Purine ribonucleotides					Level2	2.22556e+08	2.17874e+08	2.64299e+08	2.70856e+08	2.51602e+08	1.90216e+08	1.96587e+08	2.20405e+08	1.9774e+08	2.1634e+08	2.13851e+08	2.09473e+08	2.20875e+08	0.00878627
MP17574	3.201	364.15	pos	(3S,4S)-4-(Benzylamino)-3-hydroxy-2,2-dimethyl-3,4-dihydro-2H-benzo[g]chromene-5,10-dione	[M+ACN+H]+	C22H21NO4		61.7										Level2	3.11506e+07	3.06824e+07	2.73019e+07	2.59654e+07	2.72518e+07	3.90794e+07	4.15499e+07	3.0963e+07	4.19798e+07	2.56021e+07	2.72179e+07	2.98291e+07	3.11048e+07	0.00680825
MP17579	0.778	364.171	pos	1,7-bis(3,4-dihydroxyphenyl)-6-hydroxyheptan-3-one	[M+ACN+H]+	C19H22O6	NOFGKTVEZONBCG-UHFFFAOYSA-N	60.3			Phenylpropanoids and polyketides	Diarylheptanoids	Linear diarylheptanoids					Level2	1.99291e+08	1.92212e+08	8.70051e+07	6.28681e+07	7.68315e+07	8.95462e+07	1.76192e+08	1.68826e+08	8.50835e+07	2.2e+08	9.79991e+07	9.92739e+07	1.93799e+08	0.0715154
MP17587	4.692	364.248	pos	N-Lauroyl Tyrosine	[M+H]+	C21H33NO4	SVQAZCRYIXURJT-UHFFFAOYSA-N	72.1	HMDB0242043		Organic acids and derivatives	Carboxylic acids and derivatives	Amino acids, peptides, and analogues					Level2	1.74329e+07	1.74348e+07	2.85566e+07	2.66763e+07	2.8098e+07	9.85368e+06	8.80397e+06	1.78612e+07	8.93874e+06	1.8879e+07	1.93988e+07	2.05459e+07	1.76347e+07	0.0115736
MP17625	0.764	365.105	pos	Sucrose	[M+Na]+	C12H22O11	CZMRCDWAGMRECN-UGDNZRGBBE	92.9	HMDB0000258	C00089	Organic oxygen compounds	Organooxygen compounds	Carbohydrates and carbohydrate conjugates	Carbohydrates	Oligosaccharides	Disaccharides	#57-50-1	Level1	1.53293e+08	1.56479e+08	1.6339e+08	1.70493e+08	1.60281e+08	1.103e+08	1.18557e+08	1.5674e+08	1.19401e+08	1.77619e+08	1.73405e+08	1.72266e+08	1.55247e+08	0.0101155
MP17631	3.887	365.17	pos	1-{(3S,5S)-1-Methyl-5-[3-(4-pyridinyl)-1,2,4-oxadiazol-5-yl]-3-pyrrolidinyl}-3-phenylurea	[M+H]+	C19H20N6O2		61.8										Level2	8.5059e+06	8.60389e+06	1.47944e+07	1.83215e+07	1.79216e+07	5.05766e+06	6.18835e+06	8.84014e+06	6.62626e+06	2.42688e+06	2.46918e+06	2.49235e+06	8.56826e+06	0.0169321
MP17634	2.051	365.191	pos	T-2 Triol	[M+H]+	C20H30O7	DDAUKBBLCGQHIP-UHFFFAOYSA-N	66.3	HMDB0035396		Lipids and lipid-like molecules	Prenol lipids	Sesquiterpenoids				#34114-98-2	Level2	5.4605e+07	5.38557e+07	3.1413e+07	3.66646e+07	3.45021e+07	1.13819e+08	1.31274e+08	5.77709e+07	1.11677e+08	3.50357e+07	3.50983e+07	3.46166e+07	5.55232e+07	0.0306244
MP17642	6.217	365.268	pos	(1S,4aR,5S)-5-(5-Acetoxy-3-methylpentyl)-1,4a-dimethyl-6-methylenedecahydro-1-naphthalenecarboxylic acid	[2M+NH4]+	C22H36O4		69.6										Level2	3.80801e+07	3.92502e+07	3.89579e+07	3.93093e+07	3.9959e+07	3.69689e+07	3.69358e+07	3.87025e+07	3.67631e+07	3.37124e+07	3.15891e+07	3.42769e+07	3.93607e+07	0.0151236
MP17645	4.957	365.321	pos	(24S)-7alpha,24-dihydroxycholesterol	[M+ACN+H]+	C27H46O3	ZNCHPOYZMVVJCK-LIZWOPGQSA-N	82.8	HMDB0060136	C15518	Lipids and lipid-like molecules	Steroids and steroid derivatives	Bile acids, alcohols and derivatives	Lipids	ST Sterol lipids	ST04 Bile acids and derivatives		Level2	3.00335e+08	2.95519e+08	3.21761e+08	3.22069e+08	3.12039e+08	2.71134e+08	2.79477e+08	2.96255e+08	2.72013e+08	2.87169e+08	2.9564e+08	2.85292e+08	2.95815e+08	0.00759782
MP17689	1.282	366.133	pos	(3R,5S)-5-[3-(3-Fluoro-4-methylphenyl)-1,2,4-oxadiazol-5-yl]-1-(1H-imidazol-2-ylmethyl)-3-pyrrolidinol	[M+ACN+H]+	C17H18FN5O2		60.9										Level2	5.94822e+08	5.86104e+08	2.17676e+08	2.23504e+08	2.30906e+08	2.41497e+08	2.42135e+08	5.94842e+08	2.41471e+08	1.25704e+09	1.22805e+09	1.24024e+09	5.95804e+08	0.00767275
MP17693	4.845	366.139	pos	Lacto-N-biose I	[M+CH3OH+H]+	C14H25NO11	HMQPEDMEOBLSQB-RCBHQUQDSA-N	91.5	HMDB0006575	C06372	Organic oxygen compounds	Organooxygen compounds	Carbohydrates and carbohydrate conjugates	Carbohydrates	Oligosaccharides	Disaccharides	#50787-09-2	Level2	1.51152e+08	1.53909e+08	1.87581e+08	1.83474e+08	1.81187e+08	2.14629e+08	2.01793e+08	1.49097e+08	1.98118e+08	5.24314e+07	5.69299e+07	5.59926e+07	1.5021e+08	0.0136152
MP17694	4.225	366.139	pos	(3beta,5xi,9xi)-3-{[2-Acetamido-2-deoxy-6-O-(beta-D-glucopyranosyl)-beta-D-glucopyranosyl]oxy}olean-12-en-28-oic acid	[M+ACN+H]+	C44H71NO13		87.5										Level2	1.07501e+07	9.76407e+06	2.41622e+07	4.47246e+06	2.05127e+07	1.60179e+07	1.03157e+07	1.28423e+07	1.48161e+07	5.39992e+06	4.29295e+06	2.62778e+06	1.12763e+07	0.115238
MP17701	0.656	366.15	pos	Riddelliine N-oxide	[M+H]+	C18H23NO7	NPENPMDVCQGSSO-AHPXGCJSSA-N	63.2	HMDB0257221		Alkaloids and derivatives							Level2	2.2958e+08	2.28207e+08	1.84006e+08	1.95218e+08	1.89711e+08	1.52611e+08	1.80583e+08	2.25348e+08	1.80641e+08	2.59143e+08	2.66627e+08	2.74662e+08	2.25445e+08	0.00922793
MP17702	3.309	366.166	pos	10,11-dimethoxy-16-azapentacyclo[12.7.0.0,.0,.0,]henicosa-1(14),2(7),3,5,8(13),9,11-heptaene-5,21-diol	[M+H]+	C22H23NO4		60.8										Level2	6.09172e+08	6.0377e+08	3.30411e+08	3.27755e+08	3.3048e+08	5.82905e+08	5.80972e+08	6.08194e+08	5.89294e+08	9.52993e+08	9.46766e+08	9.39584e+08	6.09144e+08	0.00423566
MP17706	0.531	366.185	pos	Neosenkirkine	[M+H]+	C19H27NO6	HPDHKHMHQGCNPE-HKZJLVJOSA-N	62.5			Phenylpropanoids and polyketides	Macrolides and analogues						Level2	1.24229e+08	1.22968e+08	1.0684e+08	1.09865e+08	1.14462e+08	1.43834e+08	1.36509e+08	1.22602e+08	1.41205e+08	1.11038e+08	1.14751e+08	1.16298e+08	1.24464e+08	0.00743414
MP17709	3.638	366.202	pos	1-[(1S,2S,3S,4R,5R)-4-(Diethylamino)-3-hydroxy-6,8-dioxabicyclo[3.2.1]oct-2-yl]-3-(4-methoxyphenyl)urea	[M+Na]+	C18H27N3O5		62.9										Level2	5.2214e+07	5.14353e+07	7.90905e+07	7.72434e+07	8.28138e+07	5.35804e+07	5.7322e+07	5.2247e+07	5.33114e+07	3.03693e+07	3.22726e+07	3.28474e+07	5.2793e+07	0.010705
MP17742	1.536	367.15	pos	Tryptophan 2-C-mannoside	[M+H]+	C17H22N2O7	CPXSBHKDEPPWIX-RAYCSJGISA-N	68.7	HMDB0240296		Organoheterocyclic compounds	Indoles and derivatives	Indolyl carboxylic acids and derivatives				#180509-18-6	Level2	2.63759e+07	2.65464e+07	4.09654e+07	4.22707e+07	4.21686e+07	3.67667e+07	3.54075e+07	2.6965e+07	3.51966e+07	1.12196e+07	1.06284e+07	1.14943e+07	2.62635e+07	0.0115942
MP17750	4.774	367.284	pos	7-{3,5-Dihydroxy-2-[(1E)-3-hydroxy-5-methyl-1-nonen-1-yl]cyclopentyl}heptanoic acid	[M+H]+	C22H40O5		70.3										Level2	2.17735e+07	2.13529e+07	8.99882e+06	8.79882e+06	9.04827e+06	1.19331e+07	1.2994e+07	2.14787e+07	1.23243e+07	3.70151e+07	3.59734e+07	3.59782e+07	2.12878e+07	0.0100251
MP17752	5.607	367.335	pos	(3beta)-Cholesta-5,8-dien-3-ol	[M+H-H2O]+	C27H44O	VUKORTMHZDZZFR-BXAZICILSA-N	84.7			Lipids and lipid-like molecules	Steroids and steroid derivatives	Cholestane steroids					Level2	4.41361e+07	4.32307e+07	7.82117e+07	7.5482e+07	7.42133e+07	4.31756e+07	4.68334e+07	4.46137e+07	4.29051e+07	8.57266e+06	9.59815e+06	1.03766e+07	4.33824e+07	0.014823
MP17845	2.57	369.156	pos	(4r,7e,9s,10r,13e,16s)-9-hydroxy-10,16-dimethyl-4-(2-oxopropyl)-1,5,11-trioxacyclohexadeca-7,13-diene-2,6,12-trione	[M+H]+	C18H24O8	JKIRIKWJZGUFNH-VXYIRUQRSA-N	62.4			Phenylpropanoids and polyketides	Macrolides and analogues						Level2	1.7819e+07	1.79716e+07	1.35049e+07	1.28621e+07	7.50314e+06	1.84718e+07	1.91476e+07	1.515e+07	1.72567e+07	2.64446e+07	2.63181e+07	2.61025e+07	1.80066e+07	0.0808499
MP17846	3.923	369.171	pos	(2S)-8-[(1E)-3-hydroxy-3-methylbut-1-en-1-yl]-5,7-dimethoxy-2-phenyl-3,4-dihydro-2H-1-benzopyran-4-one	[2M+Na]+	C22H24O5		71.1										Level2	6.04124e+06	6.15657e+06	1.32341e+07	1.36272e+07	1.4464e+07	1.80287e+06	1.83652e+06	6.16556e+06	1.64598e+06	3.28145e+06	3.58912e+06	3.7226e+06	6.1024e+06	0.00938035
MP17864	5.553	369.351	pos	5alpha-cholest-7-en-3beta-ol	[M+H]+	C27H46O	IZVFFXVYBHFIHY-SKCNUYALSA-N	82	HMDB0001170	C01189	Lipids and lipid-like molecules	Steroids and steroid derivatives	Cholestane steroids	Lipids	ST Sterol lipids	ST01 Sterols	#80-99-9	Level2	3.92504e+07	3.15827e+07	3.12873e+07	548317	397162	2.48793e+06	3.65449e+06	3.67465e+07	2.97508e+07	3.46306e+07	3.90703e+07	1.56137e+07	3.07251e+07	0.118485
MP17870	7.308	369.352	pos	Cholesterol	[M+H]+	C27H46O	HVYWMOMLDIMFJA-UHFFFAOYSA-N	83.1	HMDB0000067	C00187	Lipids and lipid-like molecules	Steroids and steroid derivatives	Cholestane steroids	Steroids	27-Carbon atoms	Cholestane derivatives	#57-88-5	Level2	6.30876e+08	6.18038e+08	1.58169e+07	8.70729e+06	5.1827e+06	2.31987e+07	2.08478e+08	6.31827e+08	4.14207e+08	4.22856e+08	3.79603e+08	3.46325e+08	5.65487e+08	0.0512637
MP17915	3.7	370.168	pos	Galunisertib	[M+H]+	C22H19N5O	IVRXNBXKWIJUQB-UHFFFAOYSA-N	64.3	HMDB0252603		Organoheterocyclic compounds	Quinolines and derivatives	Quinoline carboxamides					Level2	7.36098e+07	7.25931e+07	8.37959e+07	8.36828e+07	8.26935e+07	8.95078e+07	9.27517e+07	7.3388e+07	9.19915e+07	4.77056e+07	4.86623e+07	4.54721e+07	7.35207e+07	0.00635309
MP17979	5.725	371.279	pos	MG(0:0/18:1(9Z)-O(12,13)/0:0)	[M+H]+	C21H38O5	NNSJKDWOQYJXQL-FLIBITNWSA-N	64.8	HMDB0260544		Lipids and lipid-like molecules	Glycerolipids	Monoradylglycerols					Level2	3.86578e+07	3.90838e+07	3.35878e+07	4.06538e+07	4.34455e+07	4.04665e+07	4.20537e+07	4.10579e+07	4.3218e+07	4.77514e+07	4.67213e+07	4.33142e+07	3.8275e+07	0.0315197
MP18016	1.054	372.158	pos	flumorph	[M+CH3OH+H]+	C21H22FNO4	BKBSMMUEEAWFRX-NBVRZTHBSA-N	72.7			Benzenoids	Benzene and substituted derivatives	Diphenylmethanes					Level2	9.9933e+07	8.99361e+07	3.48982e+07	3.9734e+07	3.34544e+07	1.34795e+08	1.34867e+08	1.00805e+08	1.21734e+08	1.16025e+08	1.20209e+08	1.16192e+08	9.75709e+07	0.0509222
MP18018	3.507	372.176	pos	Lenperone	[M+H]+	C22H23F2NO2	WCIBOXFOUGQLFC-UHFFFAOYSA-N	63.4	HMDB0254009		Organic oxygen compounds	Organooxygen compounds	Carbonyl compounds					Level2	4.78668e+07	4.86539e+07	6.26151e+07	5.98159e+07	5.90449e+07	6.0326e+07	6.26338e+07	4.77526e+07	6.06789e+07	2.63829e+07	2.7598e+07	2.66584e+07	4.8017e+07	0.00837105
MP18030	3.802	372.285	pos	Docosahexaenoyl Ethanolamide	[2M+H]+	C24H37NO2	GEEHOLRSGZPBSM-KUBAVDMBSA-N	71.4	HMDB0013658		Organic nitrogen compounds	Organonitrogen compounds	Amines				#162758-94-3	Level2	1.83875e+07	1.82442e+07	1.51675e+07	1.54006e+07	1.48895e+07	5.37256e+06	5.29766e+06	1.8273e+07	5.09779e+06	3.06166e+07	3.28243e+07	2.92065e+07	1.82591e+07	0.00357811
MP18073	3.951	373.095	pos	QUIZALOFOP-ETHYL	[2M+H]+	C19H17ClN2O4	OSUHJPCHFDQAIT-UHFFFAOYSA-N	67.9	HMDB0257062	C18530	Benzenoids	Benzene and substituted derivatives	2-phenoxypropionic acid esters				#76578-14-8	Level2	1.54142e+07	1.51855e+07	1.0594e+07	1.46732e+07	1.46795e+07	1.38452e+07	1.54336e+07	1.58073e+07	1.40778e+07	1.67767e+07	1.73609e+07	1.8365e+07	1.5277e+07	0.0177769
MP18077	4.399	373.162	pos	3,6-bis[(1H-indol-3-yl)methyl]piperazine-2,5-dione	[M+H]+	C22H20N4O2	DNHODRZUCGXYKU-UHFFFAOYSA-N	60.8			Organic acids and derivatives	Carboxylic acids and derivatives	Amino acids, peptides, and analogues					Level2	1.23747e+07	1.21876e+07	5.21447e+06	4.81148e+06	5.16661e+06	2.93366e+07	3.04846e+07	1.2279e+07	2.89177e+07	2.69432e+06	2.5839e+06	2.42386e+06	1.23014e+07	0.00627837
MP18093	6.055	373.294	pos	DG(10:0/0:0/8:0)	[M+H]+	C21H40O5	AMRVOUCEFGMNBS-IBGZPJMESA-N	61.5	HMDB0092960		Lipids and lipid-like molecules	Glycerolipids	Diradylglycerols					Level2	1.97281e+07	1.88123e+07	1.75814e+07	1.82583e+07	1.89073e+07	1.40711e+07	1.60993e+07	1.97771e+07	1.73355e+07	2.63796e+07	2.37461e+07	2.63497e+07	1.9822e+07	0.0247368
MP18143	3.114	374.192	pos	MAM-2201	[M+NH4]+	C25H24FNO	IGBHZHCGWLHBAE-UHFFFAOYSA-N	61.1		C22772	Organoheterocyclic compounds	Indoles and derivatives	Naphthoylindoles				#1354631-24-5	Level2	1.36248e+09	1.35572e+09	1.28848e+09	1.29023e+09	1.29551e+09	1.29542e+09	1.28859e+09	1.34456e+09	1.29513e+09	1.55275e+09	1.55042e+09	1.61264e+09	1.37265e+09	0.00868034
MP18148	3.333	374.207	pos	AB-CHMINACA metabolite M3A	[M+NH4]+	C20H27N3O4	DGLBMACIGDZWJF-KVULBXGLSA-N	61.4			Organic acids and derivatives	Carboxylic acids and derivatives	Amino acids, peptides, and analogues					Level2	4.45655e+07	4.46151e+07	1.22513e+08	1.23813e+08	1.26999e+08	4.13527e+07	4.19527e+07	4.69435e+07	4.38956e+07	4.30345e+06	2.28199e+06	4.46481e+06	4.40631e+07	0.0286112
MP18150	3.671	374.229	pos	asn-ile-lys	[M+CH3OH+H]+	C16H31N5O5	ACKNRKFVYUVWAC-ZPFDUUQYSA-N	60.9			Organic acids and derivatives	Carboxylic acids and derivatives	Amino acids, peptides, and analogues					Level2	2.04901e+09	2.07e+09	1.57333e+09	8.9361e+08	1.50966e+09	2.21295e+09	2.31747e+09	2.05065e+09	2.16008e+09	2.60555e+09	2.75695e+09	2.74671e+09	2.08467e+09	0.00822944
MP18151	3.806	374.238	pos	ile-asn-lys	[M+ACN+H]+	C16H31N5O5	FJWYJQRCVNGEAQ-UHFFFAOYSA-N	68.8			Organic acids and derivatives	Carboxylic acids and derivatives	Amino acids, peptides, and analogues					Level2	4.79368e+06	1.89213e+08	2.42584e+08	1.84168e+08	1.89854e+08	1.85307e+08	2.67491e+08	1.90387e+08	2.84087e+08	4.24179e+08	1.30215e+08	1.49165e+08	1.88601e+08	0.644378
MP18155	6.56	374.303	pos	Docosahexaenoic acid ethyl ester	[M+Na]+	C24H36O2	TYLNXKAVUJJPMU-UHFFFAOYSA-N	79	HMDB0251557		Lipids and lipid-like molecules	Fatty Acyls	Fatty acid esters					Level2	9.74771e+06	9.97481e+06	2.40434e+07	1.35869e+07	1.5958e+07	5.59998e+07	1.29725e+07	9.82404e+06	1.50537e+07	1.56765e+07	2.49958e+07	1.50365e+07	1.00108e+07	0.0125727
MP18202	0.948	375.175	pos	1-{4-[2-(7-methoxy-2H-1,3-benzodioxol-5-yl)ethyl]phenoxy}-3-methylbutane-2,3-diol	[M+ACN+H]+	C21H26O6	CAXDNOAMAQQQMX-UHFFFAOYSA-N	72			Phenylpropanoids and polyketides	Stilbenes						Level2	1.94218e+08	2.01727e+08	2.77126e+08	2.88914e+08	3.00863e+08	2.42243e+08	1.60147e+08	1.93843e+08	1.70507e+08	1.83375e+08	1.58955e+08	1.7352e+08	1.97384e+08	0.0185612
MP18204	1.592	375.186	pos	1-(5-Fluoropentyl)-N-(2-naphthyl)-1H-indole-3-carboxamide	[2M+NH4]+	C24H23FN2O		61.9										Level2	2.38853e+09	2.43271e+09	8.74627e+08	8.76232e+08	8.83333e+08	1.87351e+09	1.91144e+09	2.44782e+09	1.84009e+09	4.21437e+09	4.36716e+09	4.34638e+09	2.45169e+09	0.0119146
MP18208	2.453	375.187	pos	N-{[(2R,4S,5R)-5-(1-Methyl-3-phenyl-1H-pyrazol-5-yl)-1-azabicyclo[2.2.2]oct-2-yl]methyl}methanesulfonamide	[M+ACN+H]+	C19H26N4O2S		63.5										Level2	6.20089e+09	6.3149e+09	3.97984e+09	4.0603e+09	4.09348e+09	5.87693e+09	5.73865e+09	6.29062e+09	5.78576e+09	9.01205e+09	9.12272e+09	9.27085e+09	6.33123e+09	0.00924954
MP18211	1.073	375.187	pos	(3R,5S)-1-(1H-Indol-3-ylmethyl)-5-[3-(3-methylphenyl)-1,2,4-oxadiazol-5-yl]-3-pyrrolidinol	[M+H]+	C22H22N4O2		65.2										Level2	9.15861e+08	9.02143e+08	4.41229e+08	4.90316e+08	4.61859e+08	6.77619e+08	7.53099e+08	9.29507e+08	6.80898e+08	1.46401e+09	1.47301e+09	1.42199e+09	9.05192e+08	0.0135511
MP18214	0.714	375.224	pos	glu-val-lys	[M+NH4]+	C16H30N4O6	ZYRXTRTUCAVNBQ-GVXVVHGQSA-N	78.4			Organic acids and derivatives	Carboxylic acids and derivatives	Amino acids, peptides, and analogues					Level2	3.04356e+08	2.95901e+08	2.00356e+08	1.82674e+08	1.79918e+08	2.19545e+08	2.17583e+08	2.932e+08	2.08654e+08	4.30304e+08	4.45868e+08	4.16084e+08	3.0592e+08	0.0208239
MP18254	4.084	376.13	pos	5-[(2-chloro-6-phenoxybenzyl)amino]-3,3-dimethyl-5-oxopentanoic acid	[M+H]+	C20H22ClNO4	OPBCMEHXQLJRNX-UHFFFAOYSA-N	88.9										Level2	1.05706e+07	1.06528e+07	1.23087e+06	1.29246e+06	47840	3.19437e+07	3.27672e+07	1.06078e+07	3.16706e+07	1.27194e+06	31950.6	92011.3	1.05548e+07	0.00411281
MP18272	7.095	376.317	pos	N-(m-Methoxybenzyl)hexadecanamide	[M+H]+	C24H41NO2	FIQGQTITXPTKIY-UHFFFAOYSA-N	82.1			Benzenoids	Phenol ethers	Anisoles					Level2	1.18021e+07	1.16844e+07	1.28211e+07	1.64772e+07	1.40582e+07	6.17192e+07	7.83117e+06	1.17009e+07	1.31027e+07	1.12617e+07	1.31288e+07	5.16984e+06	1.40502e+07	0.0943767
MP18315	3.375	377.127	pos	N-{4-[(Chloroacetyl)amino]-2,5-diethoxyphenyl}benzamide	[M+Na]+	C19H21ClN2O4		74.4										Level2	3.65209e+08	3.66209e+08	1.48416e+08	1.45862e+08	1.50669e+08	4.53353e+08	4.61676e+08	3.67131e+08	4.57156e+08	4.94216e+08	4.93563e+08	4.90319e+08	3.67817e+08	0.00309117
MP18320	3.434	377.144	pos	RIBOFLAVIN	[M+H]+	C17H20N4O6	AUNGANRZJHBGPY-SCRDCRAPSA-N	95.6	HMDB0000244	C00255	Organoheterocyclic compounds	Pteridines and derivatives	Alloxazines and isoalloxazines	Vitamins and cofactors	Vitamins	Water-soluble vitamins	#83-88-5	Level1	3.3499e+08	3.31022e+08	4.19707e+08	4.07812e+08	4.07059e+08	3.76306e+08	3.79008e+08	3.33501e+08	3.85921e+08	2.25658e+08	2.17105e+08	2.24782e+08	3.34119e+08	0.00511167
MP18322	0.796	377.166	pos	asp-asp-lys	[M+CH3OH+H]+	C14H24N4O8	CELPEWWLSXMVPH-CIUDSAMLSA-N	63.6										Level2	7.73758e+07	4.94651e+07	5.83539e+07	7.37347e+07	6.49166e+07	7.95625e+07	9.95126e+07	7.44096e+07	1.09186e+08	1.26737e+08	1.31194e+08	7.06761e+07	7.60567e+07	0.191797
MP18323	0.686	377.166	pos	5-Fluoro PB-22	[M+H]+	C23H21FN2O2	MBOCMBFDYVSGLJ-UHFFFAOYSA-N	64.6	HMDB0244595		Organoheterocyclic compounds	Indoles and derivatives	Indolecarboxylic acids and derivatives					Level2	6.69538e+08	6.61675e+08	4.34019e+08	4.21111e+08	4.34233e+08	5.52841e+08	5.59139e+08	6.59415e+08	5.49447e+08	8.81083e+08	8.85799e+08	8.69085e+08	6.66741e+08	0.00695999
MP18371	3.581	378.149	pos	5,11,17,19-tetrahydroxy-15-methyl-2-oxapentacyclo[9.8.0.0a,l.0,a.0a,a]nonadeca-4,6,8-triene-10,13-dione	[2M+H]+	C19H20O7		67.2										Level2	4.6186e+07	4.7166e+07	5.40041e+07	5.43777e+07	5.57838e+07	5.93379e+07	5.94358e+07	4.64993e+07	6.1329e+07	3.35186e+07	3.25954e+07	3.39763e+07	4.73847e+07	0.0119765
MP18372	0.932	378.15	pos	(3R,5S)-1-(Cyclopropylmethyl)-5-(3-{[(4-methylphenyl)sulfonyl]methyl}-1,2,4-oxadiazol-5-yl)-3-pyrrolidinol	[M+H]+	C18H23N3O4S		63.6										Level2	1.28925e+08	1.27457e+08	1.10916e+08	1.1265e+08	1.12494e+08	1.23329e+08	1.24787e+08	1.27659e+08	1.21833e+08	1.44731e+08	1.34894e+08	1.40096e+08	1.2599e+08	0.00943154
MP18374	2.999	378.168	pos	5-O-[(4-Acetylphenyl)carbamoyl]-1,4:3,6-dianhydro-2-deoxy-2-[(ethylcarbamoyl)amino]-D-glucitol	[M+H]+	C18H23N3O6		61.5										Level2	4.69803e+07	4.83255e+07	2.62054e+07	2.7255e+07	2.81168e+07	1.89612e+07	2.0605e+07	4.9073e+07	2.31664e+07	8.96021e+07	8.50342e+07	8.70756e+07	4.93018e+07	0.0216136
MP18377	1.648	378.186	pos	5-(Ethylsulfonyl)-2-[(3S)-1-(1-methyl-4-piperidinyl)-3-pyrrolidinyl]-1,3-benzoxazole	[M+H]+	C19H27N3O3S		60.9										Level2	5.13937e+09	5.10077e+09	3.37163e+09	3.427e+09	3.34432e+09	4.94096e+09	4.97102e+09	5.14851e+09	4.71573e+09	7.41875e+09	7.45212e+09	7.52122e+09	5.11743e+09	0.00420612
MP18378	0.996	378.186	pos	(3aR,4R,5R,11aR)-4-hydroxy-6,10-dimethyl-3-methylidene-2,8-dioxo-2H,3H,3aH,4H,5H,8H,11H,11aH-cyclodeca[b]furan-5-yl (2Z)-2-methylbut-2-enoate	[2M+NH4]+	C20H24O6		62										Level2	7.25328e+07	7.14451e+07	6.61407e+07	6.29746e+07	6.39428e+07	5.92634e+07	5.66185e+07	7.20371e+07	5.88382e+07	9.36671e+07	9.43936e+07	8.94619e+07	7.32453e+07	0.0105521
MP18380	5.596	378.206	pos	Cryptopleurine	[M+H]+	C24H27NO3	RSHYSOGXGSUUIJ-OAHLLOKOSA-N	68.3		C10586	Benzenoids	Phenanthrenes and derivatives	Phenanthroquinolizidines				#482-22-4	Level2	4.07176e+07	3.96105e+07	8.38257e+07	8.06426e+07	7.69188e+07	2.98371e+07	2.61997e+07	3.64779e+07	2.86902e+07	2.29734e+07	2.63458e+07	2.39532e+07	4.07464e+07	0.0510532
MP18383	3.481	378.239	pos	(5alpha,17beta)-17-Benzoyl-4-azaandrost-1-en-3-one	[M+H]+	C25H31NO2	ZYTQEOWFSVTRLX-UHFFFAOYSA-N	70.1	HMDB0253725		Lipids and lipid-like molecules	Steroids and steroid derivatives	Androstane steroids					Level2	1.27536e+09	1.27599e+09	1.63089e+09	1.59558e+09	1.59334e+09	1.21419e+09	1.21886e+09	1.27137e+09	1.23065e+09	1.0074e+09	9.98353e+08	1.01343e+09	1.28036e+09	0.00288709
MP18431	3.891	379.197	pos	Pravadoline	[M+H]+	C23H26N2O3	MEUQWHZOUDZXHH-UHFFFAOYSA-N	60.8										Level2	7.38229e+07	7.27218e+07	8.47451e+07	8.73587e+07	8.62575e+07	6.32879e+07	6.38588e+07	7.38523e+07	6.3029e+07	7.66372e+07	7.64386e+07	7.6205e+07	7.35775e+07	0.00719919
MP18436	7.08	379.281	pos	MAG	[M+Na]+	C21H40O4	RZRNAYUHWVFMIP-KTKRTIGZSA-N	80.1			Lipids and lipid-like molecules	Glycerolipids	Monoradylglycerols					Level2	2.9268e+07	2.88223e+07	1.79046e+07	1.93748e+07	2.04779e+07	2.75768e+07	2.79977e+07	2.92709e+07	2.79857e+07	4.10413e+07	4.22756e+07	3.92594e+07	2.9601e+07	0.0109312
MP18438	6.458	379.283	pos	2-Arachidonoyl glycerol	[M+H]+	C23H38O4	RCRCTBLIHCHWDZ-DOFZRALJSA-N	84.4	HMDB0004666	C13856	Lipids and lipid-like molecules	Endocannabinoids		Lipids	GL Glycerolipids	GL01 Monoradylglycerols	#53847-30-6	Level2	8.44569e+08	8.3156e+08	8.20028e+08	8.57372e+08	8.78041e+08	7.87074e+08	7.95016e+08	8.36633e+08	8.00572e+08	7.48992e+08	7.73316e+08	7.35334e+08	8.47828e+08	0.00881732
MP18439	4.773	379.283	pos	24-Nor Ursodeoxycholic Acid	[M+H]+	C23H38O4	QYYDXDSPYPOWRO-PFFZYYQLSA-N	74.1	HMDB0245660		Lipids and lipid-like molecules	Steroids and steroid derivatives	Bile acids, alcohols and derivatives					Level2	2.94749e+07	2.96136e+07	1.28792e+07	1.37482e+07	1.32487e+07	1.75359e+07	1.77636e+07	2.88797e+07	1.68637e+07	5.24139e+07	5.35211e+07	5.25317e+07	2.89039e+07	0.0130417
MP18495	3.951	380.207	pos	5',9'-dimethyl-4'-oxo-3',12'-dioxaspiro[oxirane-2,14'-tetracyclo[7.5.0.0,.0aa,al]tetradecane]-10'-yl (2Z)-2-methylbut-2-enoate	[M+ACN+H]+	C20H26O6		73										Level2	3.87791e+07	3.86503e+07	5.26031e+07	5.71377e+07	6.02869e+07	2.17468e+07	2.31542e+07	3.92027e+07	2.28394e+07	4.01986e+07	4.03827e+07	4.03567e+07	3.92689e+07	0.00786628
MP18500	5.608	380.221	pos	(5Z,8Z,11Z)-N-(Methylsulfonyl)-13-[(2S,3R)-3-pentyl-2-oxiranyl]-5,8,11-tridecatrienamide	[M+Na]+	C21H35NO4S		66.6										Level2	2.20506e+08	2.40098e+08	4.52283e+08	4.73271e+08	4.58774e+08	1.42881e+08	1.07403e+08	2.4475e+08	1.4468e+08	2.36896e+08	2.3414e+08	2.30724e+08	2.45283e+08	0.0491039
MP18501	5.436	380.222	pos	Donepezil	[M+H]+	C24H29NO3	ADEBPBSSDYVVLD-UHFFFAOYSA-N	67.9	HMDB0005041		Organoheterocyclic compounds	Piperidines	Benzylpiperidines				#120014-06-4	Level2	1.03884e+09	1.0333e+09	1.34904e+09	1.37403e+09	1.39399e+09	6.53704e+08	6.55672e+08	1.02485e+09	6.65374e+08	1.05586e+09	1.07547e+09	1.11892e+09	1.04981e+09	0.0100925
MP18542	3.234	381.181	pos	CP-122721	[2M+H]+	C20H23F3N2O2	ZIWFCOIGUNPHPM-HKUYNNGSSA-N	79.6										Level2	1.56316e+07	1.75268e+07	8.37621e+06	8.88967e+06	6.62207e+06	1.54667e+06	8.97559e+06	2.58928e+07	9.13703e+06	1.41161e+08	1.35652e+08	1.35945e+08	2.54047e+07	0.250872
MP18553	4.895	381.217	pos	Carboxyfentanyl	[M+H]+	C23H28N2O3	MEVFKTVEGJUHHI-UHFFFAOYSA-N	63.4	HMDB0249661		Organoheterocyclic compounds	Piperidines	Fentanyls					Level2	3.60505e+07	3.56522e+07	4.23596e+07	3.71904e+07	4.41239e+07	1.69126e+07	2.24889e+07	3.70154e+07	3.26765e+07	5.63395e+07	5.17724e+07	5.02726e+07	3.71116e+07	0.0197371
MP18561	5.057	381.264	pos	Bisnorcholic acid	[M+H]+	C22H36O5	BBSJMECOWBMUCF-XPCRKILGSA-N	73.2	HMDB0002082		Lipids and lipid-like molecules	Steroids and steroid derivatives	Bile acids, alcohols and derivatives					Level2	2.42591e+07	2.43262e+07	1.69729e+07	1.69971e+07	1.72037e+07	2.97676e+07	2.83012e+07	2.39066e+07	2.92758e+07	2.26577e+07	2.32668e+07	2.42381e+07	2.36004e+07	0.0140102
MP18563	6.79	381.3	pos	OAG	[M+H]+	C23H42O5	PWTCCMJTPHCGMS-ZHACJKMWSA-N	69.5			Lipids and lipid-like molecules	Glycerolipids	Diradylglycerols					Level2	7.35124e+07	7.40176e+07	7.30158e+07	7.30376e+07	8.02091e+07	7.02098e+07	6.88223e+07	7.26858e+07	7.18512e+07	6.25973e+07	6.11309e+07	6.44291e+07	7.8655e+07	0.0358903
MP18568	4.49	381.315	pos	Tacalcitol	[2M+Na]+	C27H44O3	BJYLYJCXYAMOFT-RSFVBTMBSA-N	80		C12919	Lipids and lipid-like molecules	Steroids and steroid derivatives	Vitamin D and derivatives	Lipids	ST Sterol lipids	ST03 Secosteroids	#57333-96-7	Level2	6.36592e+07	6.29355e+07	1.1068e+08	1.07716e+08	1.08671e+08	8.63894e+07	8.16025e+07	6.19516e+07	7.53427e+07	4.54001e+07	4.58232e+07	4.29993e+07	6.31528e+07	0.0113805
MP18626	6.211	382.22	pos	11-dehydro-2,3-dinor Thromboxane B2	[M+H]+	C18H28O6	PJAAKFHMQLYVGV-YCEKRRLLSA-N	66.2			Organic acids and derivatives	Hydroxy acids and derivatives	Medium-chain hydroxy acids and derivatives					Level2	5.35382e+07	4.54153e+07	1.1099e+08	5.38913e+07	4.83165e+07	4.66927e+07	5.0294e+07	5.7431e+07	9.05223e+07	3.29972e+07	4.08293e+07	2.56186e+07	5.69702e+07	0.104247
MP18628	6.506	382.244	pos	AKB48 N-(4-hydroxypentyl) metabolite	[M+2H]2+	C23H31N3O2	RTBQZNKCFFBCBJ-REPNGDOXSA-N	60.1										Level2	6.45871e+07	6.32978e+07	7.28967e+07	5.524e+07	6.18053e+07	6.17067e+07	8.84077e+07	6.03383e+07	2.06293e+07	5.90046e+07	5.43895e+07	5.68162e+07	5.04845e+07	0.106929
MP18676	1.466	383.145	pos	2,5-bis(4-hydroxy-3-methoxyphenyl)-3,4-dimethyloxolan-3-ol	[M+ACN+H]+	C20H24O6	DGYASNDHNSXGSL-UHFFFAOYSA-N	60.7			Lignans, neolignans and related compounds	Lignan glycosides						Level2	1.39652e+08	1.43138e+08	1.40226e+08	1.41919e+08	1.41774e+08	2.01615e+08	2.05912e+08	1.43345e+08	1.96295e+08	8.90218e+07	8.65624e+07	9.10033e+07	1.43588e+08	0.0130704
MP18684	4.605	383.197	pos	N-{4-[(2R,3R)-3-(Hydroxymethyl)-4-isobutyl-5-oxo-2-morpholinyl]phenyl}cyclobutanecarboxamide	[M+H]+	C20H28N2O4		63.7										Level2	1.5873e+07	1.58202e+07	1.99269e+07	1.9709e+07	1.95893e+07	1.76508e+07	1.77309e+07	1.56903e+07	1.69918e+07	1.36775e+07	1.228e+07	1.1807e+07	1.61794e+07	0.0130411
MP18685	3.064	383.197	pos	Tofisopam	[2M+H]+	C22H26N2O4	RUJBDQSFYCKFAA-HNNXBMFYSA-N	61.8	HMDB0015699		Organoheterocyclic compounds	Benzodiazepines					#22345-47-7	Level2	3.35568e+07	3.30512e+07	1.14968e+07	9.00626e+06	1.08499e+07	3.67711e+07	4.02357e+07	3.5322e+07	3.96239e+07	5.07827e+07	5.46569e+07	5.92591e+07	3.32264e+07	0.0308752
MP18689	6.424	383.233	pos	N-[3-(2,6-dimethylmorpholino)propyl]-2,3,4,5,6-pentamethylbenzenesulfonamide	[M+H]+	C20H34N2O3S		61										Level2	2.79114e+09	2.80317e+09	7.93814e+07	6.29005e+07	8.9367e+07	5.46259e+09	5.41539e+09	2.8622e+09	5.56441e+09	2.73419e+09	2.54067e+09	2.56723e+09	2.86673e+09	0.0138527
MP18694	4.886	383.278	pos	(11R,16S)-misoprostol	[M+H]+	C22H38O5	OJLOPKGSLYJEMD-YCVNZHGXSA-N	62.9	HMDB0242321		Lipids and lipid-like molecules	Fatty Acyls	Eicosanoids					Level2	348363	262529	1.71538e+06	124237	95313.3	2.90288e+06	3.24622e+06	310649	3.52328e+06	3.16327e+07	3.33084e+07	3.29421e+07	429200	0.208477
MP18695	7.236	383.317	pos	MG(20:2(11Z,14Z)/0:0/0:0)	[M+H]+	C23H42O4	QRBGFYBOCBYOSN-KDTZXJSHSA-N	77.2	HMDB0011574		Lipids and lipid-like molecules	Glycerolipids	Monoradylglycerols					Level2	4.77507e+07	4.7087e+07	4.65294e+07	5.05932e+07	5.42933e+07	5.17984e+07	4.90847e+07	4.83033e+07	5.41763e+07	5.08792e+07	5.15537e+07	5.27454e+07	4.89504e+07	0.0165234
MP18699	4.465	383.33	pos	(9S,10R,13R,14S,17R)-10,13-dimethyl-17-((R)-6-methylheptan-2-yl)-1,2,8,9,10,11,12,13,14,15,16,17-dodecahydro-3H-cyclopenta[a]phenanthren-3-one	[M+H]+	C27H42O	XIWMRKFKSRYSIJ-GYKMGIIDSA-N	79.4			Lipids and lipid-like molecules	Steroids and steroid derivatives	Cholestane steroids					Level2	1.48113e+08	1.45872e+08	1.29482e+08	1.26815e+08	1.26612e+08	1.32719e+08	1.28392e+08	1.45706e+08	1.28757e+08	1.61544e+08	1.64974e+08	1.61657e+08	1.45692e+08	0.00807053
MP18702	4.973	383.33	pos	7alpha,25-Dihydroxycholesterol	[M+H]+	C27H46O3	BQMSKLCEWBSPPY-UHFFFAOYSA-N	82.7	HMDB0006280	C15520	Lipids and lipid-like molecules	Steroids and steroid derivatives	Cholestane steroids	Lipids	ST Sterol lipids	ST04 Bile acids and derivatives	#64907-22-8	Level2	4.4893e+08	4.03726e+08	4.55704e+08	4.42304e+08	4.4445e+08	4.02305e+08	4.03611e+08	4.04355e+08	3.89228e+08	3.86026e+08	6.58274e+08	3.54565e+08	4.04994e+08	0.0536499
MP18704	4.852	383.33	pos	7a-Hydroxy-cholestene-3-one	[2M+NH4]+	C27H44O2	IOIZWEJGGCZDOL-RQDYSCIWSA-N	73.9	HMDB0001993	C05455	Lipids and lipid-like molecules	Steroids and steroid derivatives	Cholestane steroids	Lipids	ST Sterol lipids	ST01 Sterols; ST04 Bile acids and derivatives	#3862-25-7	Level2	5.14054e+08	5.21801e+08	6.41341e+08	6.5532e+08	6.25764e+08	4.37486e+08	4.49911e+08	5.03127e+08	1.25125e+08	3.70375e+08	3.8306e+08	3.76675e+08	5.04042e+08	0.0173701
MP18705	5.537	383.33	pos	7alpha,12alpha-Dihydroxy-5beta-cholestan-3-one	[M+H-H2O]+	C27H46O3	HHVQPBXBALLUDF-UHFFFAOYSA-N	76.3	HMDB0006887	C05453	Lipids and lipid-like molecules	Steroids and steroid derivatives	Cholestane steroids	Lipids	ST Sterol lipids	ST04 Bile acids and derivatives		Level2	1.05011e+08	1.03414e+08	8.96571e+07	7.73134e+07	7.55699e+07	1.46242e+08	1.47825e+08	1.03581e+08	1.50793e+08	7.97336e+07	7.66905e+07	7.83132e+07	9.79032e+07	0.0305695
MP18706	5.371	383.33	pos	Cholest-4,6-Dien-3-One	[M+H]+	C27H42O	XIWMRKFKSRYSIJ-GYKMGIIDSA-N	82.5	HMDB0002394		Lipids and lipid-like molecules	Steroids and steroid derivatives	Cholestane steroids				#566-93-8	Level2	2.27379e+08	2.22408e+08	2.78616e+08	2.74282e+08	2.73834e+08	1.79047e+08	1.79847e+08	2.24295e+08	1.80606e+08	2.00062e+08	2.07102e+08	2.0267e+08	2.19564e+08	0.0146946
MP18751	1.231	384.14	pos	[3-(benzoyloxy)-2-hydroxy-7-oxabicyclo[4.1.0]hept-4-en-1-yl]methyl benzoate	[M+H]+	C21H18O6		62										Level2	1.04731e+08	1.03146e+08	1.23094e+08	1.26718e+08	1.27859e+08	3.75008e+07	3.03421e+07	1.03312e+08	3.41823e+07	1.3684e+08	1.28706e+08	1.38768e+08	1.05792e+08	0.0120182
MP18752	4.502	384.149	pos	N-Acetyl-D-lactosamine	[M+H]+	C14H25NO11	KFEUJDWYNGMDBV-RPHKZZMBSA-N	70.3			Organic oxygen compounds	Organooxygen compounds	Carbohydrates and carbohydrate conjugates					Level2	5.1059e+07	5.15362e+07	3.9748e+07	3.95597e+07	3.97535e+07	6.47231e+07	6.10472e+07	5.16173e+07	5.94769e+07	4.88965e+07	4.88498e+07	4.93177e+07	5.15737e+07	0.00506317
MP18800	3.908	385.129	pos	Mirificoumestan hydrate	[M+H]+	C21H20O7	TUTUMQZQMWKQLL-UHFFFAOYSA-N	65.3			Phenylpropanoids and polyketides	Isoflavonoids	Coumestans					Level2	4.8302e+06	4.93533e+06	2.67123e+06	2.62141e+06	2.86319e+06	97455.1	425309	5.03012e+06	375070	1.37511e+07	1.36475e+07	1.24065e+07	5.04086e+06	0.0197942
MP18802	2.48	385.161	pos	Echinoisosophoranone	[M+H]+	C22H24O6	IVDADZLYWFNWFZ-UHFFFAOYNA-N	63.2										Level2	7.93534e+07	7.31909e+07	9.53318e+07	8.37275e+07	9.11362e+07	1.19433e+08	5.55887e+07	5.90465e+07	7.29331e+07	2.65512e+07	1.1362e+07	2.48692e+07	7.78484e+07	0.127904
MP18809	4.757	385.186	pos	5-[4-[(E)-3-Carboxy-3-hydroxyprop-1-enyl]-4-hydroxy-3,3,5-trimethylcyclohexyl]oxy-3-hydroxy-3-methyl-5-oxopentanoic acid	[M+H]2+	C19H30O9		61.5										Level2	2.74924e+07	2.73516e+07	1.98025e+07	1.77142e+07	1.88354e+07	3.22051e+07	3.1843e+07	2.74632e+07	2.66924e+07	3.31496e+07	2.86242e+07	2.95685e+07	2.75141e+07	0.00263177
MP18862	4.977	386.159	pos	[(3S)-3-{5-[4-(Dimethylamino)phenyl]-1,3,4-oxadiazol-2-yl}-1-pyrrolidinyl](3-pyridinyl)methanone	[M+H]+	C20H21N5O2		61.3										Level2	2.8966e+07	2.9768e+07	2.52974e+07	2.56781e+07	2.64469e+07	3.69894e+07	3.70971e+07	2.97993e+07	3.74349e+07	2.55196e+07	2.47154e+07	2.05888e+07	2.981e+07	0.0139806
MP18910	4.524	387.174	pos	4,5-Di-O-methyl-8-prenylafzelechin-4beta-ol	[M+H]+	C22H26O6	MNZXVIWLGZEPEU-SJBKTWHCSA-N	87.1			Phenylpropanoids and polyketides	Flavonoids	Flavans					Level2	2.78157e+07	2.74846e+07	4.21949e+07	4.43901e+07	4.2877e+07	3.46173e+07	3.42388e+07	2.75574e+07	3.48642e+07	8.64802e+06	8.40193e+06	8.2373e+06	2.74879e+07	0.0056734
MP18920	5.204	387.227	pos	MO-CHMINACA	[M+H]+	C22H30N2O4	SUEOBRAXHJBVGY-UHFFFAOYSA-N	61.8										Level2	3.20608e+08	3.06812e+08	3.73e+08	3.84124e+08	3.76352e+08	3.1027e+08	3.1123e+08	3.16208e+08	3.09502e+08	2.5916e+08	2.44717e+08	2.48807e+08	3.16749e+08	0.0185942
MP19040	2.453	389.178	pos	2-[(2S,3R,4S,5R)-3,4-Dihydroxy-5-{[(isopropylcarbamoyl)amino]methyl}tetrahydro-2-furanyl]-N-(3-pyridinylmethyl)acetamide	[M+2H]2+	C17H26N4O5		60.6										Level2	1.24541e+07	1.69226e+07	4047.7	7471.02	8769.58	18884.4	5957.05	1.27757e+07	12779.6	3.44947e+07	1.62355e+07	1.60683e+07	1.64251e+07	0.160873
MP19044	3.085	389.203	pos	10-Methyl-9-(10-methyl-1H-acridin-9-yl)-1H-acridine	[M+H]+	C28H24N2	VTMKASDCHBQQIY-UHFFFAOYSA-N	62.1	HMDB0257936		Organoheterocyclic compounds	Quinolines and derivatives	Benzoquinolines					Level2	9.72128e+07	8.9703e+07	6.72213e+07	8.0666e+07	7.15318e+07	1.04805e+08	1.13949e+08	9.93516e+07	5.55481e+07	1.24691e+08	2.22853e+08	1.33809e+08	9.18536e+07	0.0476657
MP19053	1.106	389.24	pos	glu-leu-lys	[2M+Na]+	C17H32N4O6	IVGJYOOGJLFKQE-UHFFFAOYSA-N	85.3			Organic acids and derivatives	Carboxylic acids and derivatives	Amino acids, peptides, and analogues					Level2	8.99888e+08	8.94992e+08	4.42111e+08	4.60401e+08	4.42769e+08	5.60032e+08	5.34268e+08	8.93027e+08	5.45921e+08	1.49537e+09	1.49538e+09	1.49601e+09	8.95417e+08	0.00323507
MP19100	0.646	390.161	pos	7-[(3R)-3-(Aminomethyl)-4-methoxyiminopyrrolidin-1-yl]-1-cyclopropyl-6-fluoro-4-oxo-1,8-naphthyridine-3-carboxylic acid	[M+H]+	C18H20FN5O4	ZRCVYEYHRGVLOC-UHFFFAOYSA-N	61.8	HMDB0260015		Organoheterocyclic compounds	Diazanaphthalenes	Naphthyridines					Level2	5.03445e+08	4.92605e+08	3.69984e+08	3.5998e+08	3.63797e+08	4.72542e+08	4.73323e+08	4.97328e+08	4.65996e+08	5.61675e+08	5.59766e+08	5.63859e+08	4.98245e+08	0.00892441
MP19102	3.214	390.186	pos	(3R,4R)-4-[(3,4-dimethoxyphenyl)methyl]-3-[(4-hydroxy-3-methoxyphenyl)methyl]oxolan-2-one	[M+CH3OH+H]2+	C21H24O6	NQWVSMVXKMHKTF-JKSUJKDBSA-N	62			Lignans, neolignans and related compounds	Furanoid lignans	Tetrahydrofuran lignans					Level2	2.18235e+08	2.15047e+08	2.69086e+08	2.62976e+08	2.64032e+08	1.1585e+08	1.23823e+08	2.18733e+08	1.20085e+08	2.58254e+08	2.55561e+08	2.48833e+08	2.24981e+08	0.0189529
MP19105	3.13	390.187	pos	Balofloxacin	[M+H]+	C20H24FN3O4	MGQLHRYJBWGORO-UHFFFAOYSA-N	62.8	HMDB0248853	C13906	Organoheterocyclic compounds	Quinolines and derivatives	Quinoline carboxylic acids				#127294-70-6	Level2	1.57557e+08	1.61723e+08	9.79218e+07	8.87755e+07	9.16326e+07	1.87834e+08	2.01808e+08	1.60354e+08	1.99161e+08	1.89257e+08	1.89811e+08	1.78843e+08	1.62273e+08	0.0131302
MP19107	0.629	390.198	pos	glu-asn-lys	[M+ACN+H]+	C15H27N5O7	RJONUNZIMUXUOI-UHFFFAOYSA-N	77.4										Level2	1.12329e+08	9.27476e+07	2.25197e+07	1.08931e+08	8.16232e+07	7.29314e+07	6.77907e+07	1.10677e+08	9.84757e+07	1.58428e+08	4.73514e+07	1.17571e+08	1.10785e+08	0.0871079
MP19116	5.213	390.336	pos	N-(5-hydroxy-pentyl) arachidonoyl amine	[M+H]+	C25H43NO2	GIBFBYNXYZWLKD-DOFZRALJSA-N	70										Level2	3.40398e+07	3.35249e+07	4.42355e+07	4.67869e+07	4.39098e+07	2.87662e+07	2.8452e+07	3.35762e+07	2.90625e+07	2.42e+07	2.43713e+07	2.62125e+07	3.41616e+07	0.00952485
MP19150	0.687	391.146	pos	Regadenoson	[M+H]+	C15H18N8O5	LZPZPHGJDAGEJZ-AKAIJSEGSA-N	60.7	HMDB0257135		Nucleosides, nucleotides, and analogues	Purine nucleosides						Level2	4.66141e+08	4.6026e+08	3.74702e+08	3.69336e+08	3.80739e+08	4.89409e+08	4.86384e+08	4.61418e+08	4.8228e+08	4.54531e+08	4.54775e+08	4.66499e+08	4.58589e+08	0.0070216
MP19151	3.389	391.162	pos	[2-({(3S,5S)-5-[3-(4-Methoxyphenyl)-1,2,4-oxadiazol-5-yl]-1-methyl-3-pyrrolidinyl}amino)-2-oxoethoxy]acetic acid	[M+ACN+H]2+	C18H22N4O6		63.1										Level2	1.52621e+08	1.50322e+08	8.89762e+07	9.65875e+07	8.96926e+07	1.11217e+08	1.11571e+08	1.5314e+08	1.10664e+08	2.44894e+08	2.41071e+08	2.45295e+08	1.51092e+08	0.00863746
MP19159	2.792	391.206	pos	9,16-dihydroxy-6-(hydroxymethyl)-2,6,11-trimethyl-14-oxo-15-oxatetracyclo[8.7.0.0,.0a,a]heptadec-12-en-8-yl acetate	[M+CH3OH+H]+	C22H32O7		61.2										Level2	3.42908e+08	3.53663e+08	3.13555e+08	3.23075e+08	3.32578e+08	3.67369e+07	3.52125e+08	3.59904e+08	3.57886e+08	4.40286e+08	4.35482e+08	4.5182e+08	3.60556e+08	0.0230894
MP19161	3.988	391.246	pos	(2S,5aS,8aR)-6-(1H-Imidazol-2-ylmethyl)-1-methyl-2-[3-(4-morpholinyl)-3-oxopropyl]octahydropyrrolo[3,2-E][1,4]diazepin-5(2H)-one	[M+H]+	C19H30N6O3		81.8										Level2	1.77488e+07	1.76166e+07	2.41636e+07	2.40127e+07	2.37749e+07	2.05556e+07	2.14118e+07	1.73982e+07	1.97146e+07	7.69263e+06	7.65423e+06	7.99818e+06	1.74293e+07	0.00939513
MP19162	2.185	391.255	pos	Digotab	[M+H]+	C43H66O15	NREAGDHHMSOWKZ-DXJNJSHLSA-N	65.7			Lipids and lipid-like molecules	Steroids and steroid derivatives	Steroid lactones					Level2	1.27265e+07	1.25488e+07	1.66394e+06	2.0244e+06	2.21081e+06	2.3793e+07	2.21866e+07	1.29067e+07	2.14193e+07	1.74126e+07	1.71999e+07	1.77859e+07	1.29204e+07	0.013708
MP19206	3.276	392.183	pos	2-(4-(dibutylamino)-2-hydroxybenzoyl)benzoic acid	[M+H]2+	C22H27NO4	QPNFUBAIQZJEPO-UHFFFAOYSA-N	60.4			Benzenoids	Benzene and substituted derivatives	Benzophenones					Level2	4.50218e+07	4.48232e+07	4.65114e+07	1.96295e+07	1.35893e+07	1.60511e+07	1.82396e+07	4.48807e+07	1.70078e+07	1.11245e+08	8.8413e+07	9.24746e+07	3.86729e+07	0.0719485
[truncated: 1,751 more rows]

## Sheet: Table S2
Table S2. Effect of OTC and LEV treatments on body length and body weight of Aquatica leii .
[truncated: 32 more rows]

[truncated: 6 more sheets: Table S3, Table S4, Table S5, Table S6, Table S7, Table S8]
